# Supplementary material for: Parental Reconstruction from a Half-Sib Population of Stoneless Jujube Ziziphus jujuba Mill. Based on Individual Specific SNP Markers Using Multiplex PCR
Source: Plants (Basel). 2024 Nov 11;13(22):3163. doi: 10.3390/plants13223163 (PMC11598090; doi:10.3390/plants13223163)
Supplement: Supplementary file 1 [file plants-13-03163-s001.zip]

Archive with 3 entries (3 files):
- Supplementary File S1.xlsx
- Supplementary File S2.xlsx
- Supplementary file S3.xls
