# Supplementary material for: Parental Reconstruction from a Half-Sib Population of Stoneless Jujube Ziziphus jujuba Mill. Based on Individual Specific SNP Markers Using Multiplex PCR
Source: Plants (Basel). 2024 Nov 11;13(22):3163. doi: 10.3390/plants13223163 (PMC11598090; doi:10.3390/plants13223163)
Supplement: Supplementary file 1 [file plants-13-03163-s001.zip › Supplementary File S1.xlsx]

## Sheet: Sheet1
	Tree Location ID									1-64	4-53	3-57	3-19	5-50	5-62	5-41	5-48	3-11	5-35	5-53	5-4	2-101	3-58	3-6	5-93	5-92	5-73	5-65	5-66	5-22	5-5	5-1	1-85	3-42	3-38	5-75	5-77	5-51	5-45	5-67	5-21	5-7	5-28	2-103	3-14	3-32	5-60	5-78	5-80
	#CHROM	POS	ID	REF	ALT	QUAL	FILTER	INFO	FORMAT	sample1	sample10	sample322	sample101	sample102	sample103	sample104	sample105	sample106	sample107	sample108	sample109	sample11	sample110	sample138	sample112	sample113	sample114	sample115	sample116	sample117	sample118	sample119	sample157	sample120	sample121	sample323	sample123	sample124	sample125	sample126	sample127	sample128	sample129	sample13	sample130	sample65	sample132	sample133	sample134
	chr2:29727934-29728054	60	.	T	G	469595	PASS	AC=552;AF=0.879;AN=628;BaseQRankSum=-3.310e-01;DP=18689;ExcessHet=21.2944;FS=0.000;InbreedingCoeff=-0.0165;MLEAC=586;MLEAF=0.933;MQ=59.99;MQRankSum=0.00;QD=31.31;ReadPosRankSum=0.199;SOR=0.662	GT:AD:DP:GQ:PGT:PID:PL:PS	0/1:2,5:7:29:.:.:105,0,29	1/1:3,66:69:99:.:.:2166,112,0	1/1:0,7:7:21:.:.:198,21,0	0/1:2,14:16:2:.:.:326,0,2	0/0:6,24:30:59:.:.:506,0,59	1/1:2,26:28:34:.:.:593,34,0	1/1:6,44:50:2:.:.:1093,2,0	0/0：4,24:28:15:0|1:57_A_C:556,0,15:57	1/1:6,23:29:61:.:.:529,0,61	1/1:5,17:22:76:.:.:342,0,76	0/1:2,10:12:14:.:.:237,0,14	1/1:2,17:19:7:.:.:376,7,0	0/1:5,48:53:3:.:.:1620,0,3	0/1:15,42:57:99:.:.:971,0,218	1/1:3,34:37:12:.:.:1040,12,0	1/1:4,25:29:12:.:.:531,0,12	0/0:10,27:37:99:.:.:591,0,136	0/1:6,21:27:68:.:.:409,0,68	0/1:2,6:8:26:.:.:110,0,26	1/1:0,4:4:12:.:.:99,12,0	1/1:3,58:61:57:.:.:1913,57,0	0/0:12,50:62:99:.:.:1557,0,258	1/1:7,56:63:99:.:.:1853,0,105	0/0:2,6:8:59:.:.:180,0,59	1/1:4,51:55:42:.:.:1764,42,0	1/1:3,47:50:24:.:.:1500,24,0	0/1:2,6:8:25:.:.:124,0,25	1/1:9,49:59:99:.:.:1724,0,134	1/1:4,56:60:58:.:.:1820,58,0	1|1:4,55:59:44:1|1:58_A_G:1865,44,0:58	0/0:9,48:57:99:.:.:1609,0,174	0/0:11,41:52:99:.:.:1303,0,155	0/0:9,44:53:99:.:.:1323,0,115	0/1:10,50:60:99:.:.:1758,0,204	0/1:7,48:55:59:.:.:1601,0,59	1/1:1,57:58:99:.:.:1905,131,0	0/1:5,25:30:34:.:.:635,0,34	1/1:5,48:53:19:.:.:1581,19,0	1/1:2,50:52:71:.:.:1714,71,0	1/1:3,59:62:59:.:.:1997,59,0
	chr3:25613153-25613273	60	.	A	G	50008.3	PASS	AC=349;AF=0.938;AN=372;BaseQRankSum=0.00;DP=2005;ExcessHet=0.0006;FS=0.000;InbreedingCoeff=0.4048;MLEAC=617;MLEAF=1.00;MQ=59.98;MQRankSum=0.00;QD=28.69;ReadPosRankSum=-5.800e-02;SOR=0.756	GT:AD:DP:GQ:PGT:PID:PL:PS	./.:0,0:0:0:.:.:0,0,0	1/1:0,6:6:17:.:.:118,17,0	./.:0,0:0:0:.:.:0,0,0	1/1:0,2:2:6:.:.:49,6,0	1/1:0,2:2:6:.:.:49,6,0	1/1:0,2:2:6:.:.:49,6,0	1/1:0,1:1:3:.:.:30,3,0	./.:0,0:0:0:.:.:0,0,0	./.:0,0:0:0:.:.:0,0,0	1/1:0,2:2:6:.:.:49,6,0	1/1:0,6:6:18:.:.:148,18,0	./.:0,0:0:0:.:.:0,0,0	0/1:2,4:6:31:.:.:81,0,31	./.:0,0:0:0:.:.:0,0,0	1/1:0,9:9:27:.:.:223,27,0	./.:0,0:0:0:.:.:0,0,0	1/1:0,2:2:6:.:.:49,6,0	./.:0,0:0:0:.:.:0,0,0	./.:0,0:0:0:.:.:0,0,0	./.:0,0:0:0:.:.:0,0,0	1/1:0,12:12:36:.:.:297,36,0	1/1:0,3:3:9:.:.:74,9,0	1/1:0,16:16:48:.:.:396,48,0	1/1:0,2:2:6:.:.:49,6,0	1/1:2,21:23:19:.:.:472,19,0	1/1:0,14:14:42:.:.:346,42,0	./.:0,0:0:0:.:.:0,0,0	1/1:2,18:20:10:.:.:380,10,0	1/1:0,16:16:48:.:.:396,48,0	1/1:0,8:8:24:.:.:198,24,0	1/1:0,12:12:36:.:.:297,36,0	1/1:0,18:18:54:.:.:445,54,0	1/1:0,10:10:30:.:.:247,30,0	1/1:0,22:22:66:.:.:544,66,0	1/1:0,4:4:12:.:.:99,12,0	1/1:0,2:2:6:.:.:49,6,0	0|1:2,2:4:78:0|1:55_G_T:78,0,78:55	1/1:0,12:12:36:.:.:322,36,0	1/1:0,4:4:12:.:.:99,12,0	./.:0,0:0:0:.:.:0,0,0
	chr4:14484223-14484343	60	.	T	C	1.52909e+06	PASS	AC=643;AF=0.971;AN=662;BaseQRankSum=-7.550e-01;DP=46351;ExcessHet=1.1542;FS=0.000;InbreedingCoeff=-0.0314;MLEAC=643;MLEAF=0.971;MQ=59.99;MQRankSum=0.00;QD=34.52;ReadPosRankSum=-5.690e-01;SOR=0.562	GT:AD:DP:GQ:PGT:PID:PL:PS	1/1:2,46:48:95:.:.:1357,95,0	1/1:6,176:182:99:.:.:5924,330,0	1/1:4,44:48:44:.:.:1008,44,0	1/1:3,82:85:99:.:.:3011,196,0	1/1:1,126:127:99:.:.:4533,356,0	1/1:1,115:116:99:.:.:4318,307,0	1/1:2,109:111:99:.:.:4031,250,0	1/1:0,108:108:99:.:.:3973,324,0	1/1:3,98:101:99:.:.:3694,178,0	1/1:2,140:142:99:.:.:4941,343,0	1/1:1,117:118:99:.:.:4351,312,0	1/1:2,82:84:99:.:.:3019,169,0	1/1:7,191:198:99:.:.:6469,353,0	1/1:3,109:112:99:.:.:4081,212,0	1/1:4,133:137:99:.:.:4409,278,0	1/1:6,72:78:30:.:.:2469,30,0	1/1:1,94:95:99:.:.:3435,243,0	1/1:7,87:94:24:.:.:3018,24,0	0/1:4,43:47:26:.:.:1187,0,26	1/1:0,43:43:99:.:.:1048,128,0	1/1:5,154:159:99:.:.:5577,269,0	1/1:3,121:124:99:.:.:4115,247,0	1/1:1,151:152:99:.:.:4936,426,0	1/1:0,79:79:99:.:.:2825,236,0	1/1:0,115:115:99:.:.:4140,346,0	1/1:0,158:158:99:.:.:5709,475,0	0/1:10,44:54:72:.:.:931,0,72	1/1:2,157:159:99:.:.:5317,394,0	1/1:6,163:169:99:.:.:5484,257,0	1/1:0,120:120:99:.:.:4211,360,0	1/1:2,164:166:99:.:.:5701,414,0	1/1:5,159:164:99:.:.:5220,283,0	1/1:3,106:109:99:.:.:3470,219,0	0/1:18,181:199:99:.:.:5431,0,103	1/1:1,212:215:99:.:.:7830,615,0	1/1:1,147:148:99:.:.:5167,402,0	1/1:10,167:177:99:.:.:5914,144,0	1/1:1,87:88:99:.:.:3217,222,0	1/1:4,161:165:99:.:.:5716,328,0	1/1:4,148:152:99:.:.:5259,289,0
	chr5:992352-992472	60	.	T	C	2.64249e+06	PASS	AC=628;AF=0.949;AN=662;BaseQRankSum=-4.760e-01;DP=76822;ExcessHet=3.8784;FS=4.931;InbreedingCoeff=-0.0558;MLEAC=629;MLEAF=0.950;MQ=59.82;MQRankSum=-1.010e-01;QD=28.73;ReadPosRankSum=-1.299e+00;SOR=1.730	GT:AD:DP:GQ:PGT:PID:PL:PS	1/1:2,96:98:99:.:.:3456,210,0	1/1:4,363:367:99:.:.:14364,934,0	0/1:7,71:78:24:.:.:2198,0,24	1/1:4,128:132:99:.:.:4703,227,0	1/1:0,150:150:99:.:.:5836,449,0	1/1:5,128:133:99:.:.:4799,213,0	1/1:4,148:152:99:.:.:5417,287,0	1/1:5,185:190:99:.:.:7178,361,0	1/1:5,131:136:99:.:.:4825,198,0	1/1:1,174:175:99:.:.:6501,482,0	1/1:3,155:158:99:.:.:5916,348,0	1/1:2,165:167:99:.:.:6200,431,0	1/1:6,367:373:99:.:.:14095,860,0	1/1:7,174:181:99:.:.:6561,262,0	1/1:13,394:408:99:.:.:13841,823,0	1/1:1,165:166:99:.:.:6267,457,0	1/1:3,178:181:99:.:.:6709,451,0	1/1:0,168:168:99:.:.:6697,505,0	1/1:0,100:100:99:.:.:3401,300,0	1/1:0,56:56:99:.:.:1484,167,0	1/1:1,302:303:99:.:.:11970,866,0	1/1:3,240:243:99:.:.:9243,614,0	1/1:7,297:304:99:.:.:11555,689,0	1/1:7,157:164:99:.:.:5733,199,0	1/1:1,209:210:99:.:.:8196,587,0	1/1:3,261:264:99:.:.:10201,667,0	1/1:4,63:67:66:.:.:1988,66,0	1/1:11,209:220:99:.:.:8170,201,0	1/1:5,335:340:99:.:.:13368,863,0	1/1:1,258:259:99:.:.:10110,736,0	1/1:4,312:316:99:.:.:12199,817,0	1/1:6,281:287:99:.:.:10843,638,0	1/1:1,258:259:99:.:.:10339,736,0	1/1:0,377:377:99:.:.:15238,1131,0	1/1:6,387:393:99:.:.:15153,946,0	1/1:5,239:244:99:.:.:8860,518,0	0/1:28,286:314:14:.:.:10451,0,14	1/1:1,208:209:99:.:.:8304,586,0	1/1:0,301:301:99:.:.:12231,905,0	1/1:18,562:580:99:.:.:20344,1164,0
	chr6:27699066-27699186	60	.	A	G	2.34101e+06	PASS	AC=570;AF=0.864;AN=660;BaseQRankSum=0.341;DP=79915;ExcessHet=30.6144;FS=0.000;InbreedingCoeff=-0.1513;MLEAC=574;MLEAF=0.870;MQ=59.99;MQRankSum=0.00;QD=30.65;ReadPosRankSum=-4.820e-01;SOR=0.481	GT:AD:DP:GQ:PGT:PID:PL:PS	0/1:22,26:48:99:.:.:560,0,400	0/1:67,244:311:99:.:.:7558,0,1478	1/1:7,111:118:99:.:.:3876,129,0	1/1:14,183:199:99:.:.:5746,171,0	1/1:4,194:198:99:.:.:6725,460,0	1/1:2,199:201:99:.:.:6889,548,0	1/1:13,232:245:99:.:.:7635,329,0	1/1:13,261:274:99:.:.:8496,380,0	1/1:4,161:165:99:.:.:5422,345,0	1/1:14,204:218:99:.:.:6724,213,0	1/1:8,174:182:99:.:.:5976,281,0	1/1:10,186:196:99:.:.:5870,306,0	0/1:87,259:346:99:.:.:8236,0,1814	1/1:26,333:359:99:.:.:9843,103,0	1/1:25,310:335:99:.:.:9552,228,0	1/1:5,216:221:99:.:.:7350,496,0	1/1:0,200:200:99:.:.:7119,601,0	0/1:35,166:202:99:.:.:4904,0,672	1/1:0,56:56:99:.:.:1757,168,0	1/1:0,35:35:99:.:.:923,105,0	1/1:4,281:285:99:.:.:9971,706,0	1/1:5,158:166:99:.:.:5422,297,0	1/1:5,283:288:99:.:.:9910,707,0	1/1:10,128:138:98:.:.:4018,98,0	1/1:5,235:240:99:.:.:8143,524,0	1/1:7,273:280:99:.:.:9214,603,0	1/1:2,120:122:99:.:.:4184,282,0	1/1:3,334:337:99:.:.:11922,887,0	1/1:4,475:479:99:.:.:16058,1302,0	1/1:2,348:350:99:.:.:12042,984,0	1/1:2,308:310:99:.:.:11082,881,0	1/1:2,275:277:99:.:.:9801,757,0	1/1:4,315:319:99:.:.:10296,824,0	1/1:11,459:470:99:.:.:16077,984,0	0/1:67,276:343:99:.:.:8471,0,1219	1/1:3,226:229:99:.:.:8301,609,0	0/1:45,444:489:99:.:.:14660,0,139	1/1:0,158:158:99:.:.:5830,475,0	1/1:9,153:163:99:.:.:5382,162,0	0/1:59,298:357:99:.:.:8959,0,977
	chr8:12945596-12945716	60	.	T	C	525187	PASS	AC=603;AF=0.979;AN=616;BaseQRankSum=0.00;DP=13174;ExcessHet=0.5613;FS=0.000;InbreedingCoeff=0.3468;MLEAC=648;MLEAF=1.00;MQ=59.82;MQRankSum=0.00;QD=30.97;ReadPosRankSum=0.442;SOR=0.593	GT:AD:DP:GQ:PGT:PID:PL:PS	1|1:0,18:18:54:1|1:60_T_C:810,54,0:60	1|1:0,95:95:99:1|1:60_T_C:4265,286,0:60	./.:0,0:0:0:.:.:0,0,0	1|1:0,24:24:72:1|1:60_T_C:1080,72,0:60	1|1:0,33:33:99:1|1:60_T_C:1463,99,0:60	1/1:0,16:16:48:.:.:628,48,0	1|1:0,7:7:21:1|1:60_T_C:315,21,0:60	1|1:0,18:18:54:1|1:60_T_C:810,54,0:60	1/1:0,12:12:36:.:.:499,36,0	1|1:0,20:20:60:1|1:60_T_C:900,60,0:60	1|1:0,8:8:24:1|1:60_T_C:360,24,0:60	1|1:0,4:4:12:1|1:60_T_C:180,12,0:60	1|1:0,74:74:99:1|1:60_T_C:3319,223,0:60	1/1:0,22:22:66:.:.:949,66,0	1/1:0,46:46:99:.:.:2053,138,0	1|1:0,12:12:36:1|1:60_T_C:529,36,0:60	1|1:0,18:18:54:1|1:60_T_C:810,54,0:60	1|1:0,20:20:60:1|1:60_T_C:900,60,0:60	1|1:0,8:8:24:1|1:60_T_C:360,24,0:60	1|1:0,4:4:12:1|1:60_T_C:180,12,0:60	1|1:0,41:41:99:1|1:60_T_C:1845,123,0:60	1/1:0,44:46:99:.:.:1929,132,0	1|1:0,50:50:99:1|1:60_T_C:2250,151,0:60	1|1:0,55:55:99:1|1:60_T_C:2475,166,0:60	1|1:0,48:48:99:1|1:60_T_C:2160,144,0:60	1/1:2,37:39:26:.:.:891,26,0	1/1:0,1:1:3:.:.:25,3,0	1|1:0,40:40:99:1|1:60_T_C:1800,120,0:60	1|1:0,42:42:99:1|1:60_T_C:1890,126,0:60	1/1:2,20:22:24:.:.:429,0,24	1|1:0,37:37:99:1|1:60_T_C:1665,111,0:60	1|1:0,28:28:84:1|1:60_T_C:1260,84,0:60	1|1:0,24:24:72:1|1:60_T_C:1080,72,0:60	1/1:0,44:44:99:.:.:1888,132,0	1/1:1,72:73:99:.:.:2795,178,0	1/1:2,31:33:9:.:.:1305,9,0	1/1:0,67:69:99:.:.:2983,207,0	1/1:0,32:32:96:.:.:1440,96,0	1|1:0,10:10:30:1|1:60_T_C:450,30,0:60	1/1:0,65:65:99:.:.:2616,196,0
	chr9:19998668-19998788	60	.	C	T	958.56	PASS	AC=2;AF=3.021e-03;AN=662;BaseQRankSum=0.649;DP=50405;ExcessHet=0.0066;FS=6.194;InbreedingCoeff=-0.0030;MLEAC=2;MLEAF=3.021e-03;MQ=59.97;MQRankSum=0.411;QD=1.59;ReadPosRankSum=0.628;SOR=1.400	GT:AD:DP:GQ:PL	0/0:49,0:49:99:0,105,1651	0/0:177,0:177:99:0,120,1800	0/0:61,0:61:99:0,100,1800	0/0:119,0:119:99:0,103,1800	0/0:152,0:152:99:0,120,1800	0/0:154,0:154:99:0,120,1800	0/0:152,0:152:99:0,120,1800	0/0:146,0:146:99:0,120,1800	0/0:114,0:114:99:0,120,1800	0/0:166,0:166:99:0,120,1800	0/0:141,0:141:99:0,116,1800	0/0:130,0:130:99:0,120,1800	0/0:130,0:130:99:0,120,1800	0/0:170,0:170:99:0,120,1800	0/0:267,0:267:99:0,120,1800	0/0:133,0:133:99:0,120,1800	0/0:174,0:174:99:0,116,1800	0/0:168,0:168:99:0,120,1800	0/0:41,0:41:99:0,108,1413	0/0:74,0:74:99:0,102,1800	0/0:270,0:270:99:0,120,1800	0/0:139,0:139:99:0,120,1800	0/0:322,0:322:99:0,120,1800	0/0:104,0:104:99:0,120,1800	0/0:190,0:190:99:0,114,1800	0/0:259,0:259:99:0,120,1800	0/0:64,0:64:71:0,71,2223	0/0:297,0:297:99:0,120,1800	0/0:222,0:222:99:0,120,1800	0/0:277,0:277:99:0,120,1800	0/0:299,0:299:99:0,120,1800	0/0:177,0:177:99:0,120,1800	0/0:245,0:245:99:0,120,1800	0/0:362,0:362:99:0,120,1800	0/0:144,0:144:99:0,120,1800	0/0:235,0:235:99:0,120,1800	0/0:218,0:218:99:0,120,1800	0/0:192,0:192:99:0,120,1800	0/0:200,0:200:99:0,120,1800	0/0:267,0:267:99:0,120,1800
	chr10:7524846-7524966	60	.	C	T	2.14348e+06	PASS	AC=606;AF=0.915;AN=662;BaseQRankSum=0.063;DP=69404;ExcessHet=11.0429;FS=0.000;InbreedingCoeff=-0.0916;MLEAC=607;MLEAF=0.917;MQ=59.98;MQRankSum=0.00;QD=32.91;ReadPosRankSum=-2.890e-01;SOR=0.736	GT:AD:DP:GQ:PGT:PID:PL:PS	0/1:12,47:59:99:.:.:1569,0,256	0/1:26,285:311:20:.:.:9073,0,20	0/1:18,69:87:99:.:.:2351,0,356	1/1:3,68:71:99:.:.:2498,100,0	1/1:1,73:74:99:.:.:2756,180,0	1/1:8,76:84:14:.:.:2597,0,14	1/1:0,83:83:99:.:.:3184,249,0	1/1:2,67:69:99:.:.:2451,123,0	1/1:1,85:86:99:.:.:3005,224,0	1/1:5,157:162:99:.:.:6156,311,0	1/1:4,81:85:88:.:.:2698,88,0	1/1:0,65:65:99:.:.:2416,195,0	0/1:36,301:340:99:.:.:9825,0,200	0/1:7,80:87:32:.:.:2740,0,32	1/1:14,349:363:99:.:.:11604,618,0	1/1:2,73:75:99:.:.:2805,141,0	1/1:3,65:68:78:.:.:2419,78,0	1/1:1,75:76:99:.:.:2767,202,0	1/1:4,47:51:20:.:.:1275,20,0	1/1:4,19:23:30:.:.:467,0,30	1/1:12,169:181:69:.:.:5443,69,0	1/1:7,162:169:99:.:.:4744,281,0	1/1:6,207:213:99:.:.:6961,455,0	1|1:3,89:92:99:1|1:60_C_T:3288,185,0:60	1/1:1,182:183:99:.:.:5658,507,0	1/1:7,181:188:99:.:.:5701,370,0	1/1:7,108:115:99:.:.:3799,103,0	1/1:7,190:197:99:.:.:5640,401,0	1/1:22,206:228:31:.:.:6272,0,31	1/1:1,195:196:99:.:.:7241,546,0	1|1:3,320:323:99:1|1:60_C_T:11655,892,0:60	1/1:7,195:202:99:.:.:6218,375,0	1/1:2,166:168:99:.:.:5677,420,0	1/1:18,214:232:80:.:.:6965,80,0	0/1:25,259:284:90:.:.:8740,0,90	1/1:5,234:239:99:.:.:7651,574,0	0/1:33,236:269:99:.:.:8461,0,264	1/1:8,208:216:99:.:.:6783,382,0	1/1:3,199:202:99:.:.:6818,514,0	1/1:17,397:414:99:.:.:12944,559,0
	chr11:1081659-1081779	60	.	C	T	890068	PASS	AC=502;AF=0.765;AN=656;BaseQRankSum=-8.000e-02;DP=32408;ExcessHet=103.4650;FS=0.000;InbreedingCoeff=-0.2960;MLEAC=507;MLEAF=0.773;MQ=59.98;MQRankSum=0.00;QD=30.57;ReadPosRankSum=0.267;SOR=0.620	GT:AD:DP:GQ:PGT:PID:PL:PS	0/1:21,34:55:99:.:.:881,0,481	1/1:16,189:205:6:.:.:6509,6,0	0/1:16,44:60:99:.:.:1391,0,426	0/1:5,49:54:12:.:.:1724,0,12	0/0:5,46:51:22:.:.:1465,0,22	0/0:10,44:54:99:.:.:1376,0,176	1/1:3,59:62:61:.:.:1938,61,0	0/0:8,58:66:97:.:.:1910,0,97	0/0:5,48:53:50:.:.:1612,0,50	1/1:4,67:71:80:.:.:2318,80,0	0/1:9,44:53:99:.:.:1425,0,149	1/1:3,54:57:46:.:.:1709,46,0	0/1:22,100:122:99:.:.:3540,0,387	0/1:9,61:70:99:.:.:2145,0,154	0/0:17,140:157:57:.:.:3774,0,57	1/1:2,61:63:99:.:.:2285,106,0	1/1:4,51:55:30:.:.:1673,30,0	0/1:5,42:47:34:.:.:1309,0,34	1/1:0,10:10:30:.:.:247,30,0	1/1:0,35:35:99:.:.:1272,104,0	1/1:3,85:88:99:.:.:3156,139,0	1/1:1,77:78:99:.:.:2831,193,0	1/1:4,97:101:99:.:.:3582,168,0	1/1:3,52:55:99:.:.:1685,106,0	1/1:1,70:71:99:.:.:2569,172,0	1/1:2,79:81:99:.:.:2931,160,0	0/1:11,45:56:99:.:.:1398,0,191	1/1:0,66:66:99:.:.:2494,198,0	1/1:2,93:95:99:.:.:3467,236,0	1/1:4,75:79:63:.:.:2574,63,0	1/1:4,90:94:99:.:.:3406,163,0	1/1:4,61:65:62:.:.:2209,62,0	1/1:1,67:68:99:.:.:2540,163,0	1/1:4,102:106:99:.:.:3677,150,0	0/1:21,126:147:99:.:.:4420,0,396	0/0:8,68:76:38:.:.:2248,0,38	0/1:20,106:126:99:.:.:3512,0,349	1/1:0,67:67:99:.:.:2604,202,0	1/1:0,62:62:99:.:.:2482,187,0	0/1:2,2:4:37:.:.:37,0,37
	chr12:3218587-3218707	60	.	A	*,G	1.88749e+06	PASS	AC=79,573;AF=0.119,0.866;AN=662;BaseQRankSum=-6.700e-01;DP=53657;ExcessHet=0.2995;FS=0.000;InbreedingCoeff=-0.0145;MLEAC=79,574;MLEAF=0.119,0.867;MQ=58.45;MQRankSum=-5.060e-01;QD=28.20;ReadPosRankSum=-1.820e-01;SOR=0.667	GT:AD:DP:GQ:PGT:PID:PL:PS	2/2:1,2,35:38:40:.:.:1521,1375,1458,75,40,0	1/2:5,22,168:195:99:.:.:7105,6383,6804,455,0,236	0/2:5,0,44:49:62:.:.:1564,1613,1893,0,197,62	2/2:0,3,249:252:99:.:.:10185,10327,11186,754,661,0	2/2:0,2,409:411:99:.:.:17064,17400,18360,1229,1150,0	2/2:2,2,322:326:99:.:.:12907,13224,14442,916,897,0	2/2:0,0,455:455:99:.:.:18550,18550,18550,1365,1365,0	2/2:0,0,384:384:99:.:.:15741,16112,17306,1151,1161,0	2/2:2,4,426:432:99:.:.:17238,17554,19057,1227,1189,0	2/2:2,3,452:457:99:.:.:18469,18827,20334,1288,1304,0	2/2:4,1,290:296:99:.:.:11643,11964,13301,708,879,0	2/2:1,0,417:418:99:.:.:16937,16940,16978,1212,1251,0	2/2:5,0,196:201:99:.:.:7547,7624,8063,424,586,0	2/2:2,2,491:495:99:.:.:19910,20392,22325,1397,1430,0	2/2:5,0,103:108:99:.:.:4008,4102,4383,234,311,0	2/2:1,1,362:364:99:.:.:14631,15005,16277,1049,1061,0	2/2:0,0,319:321:99:.:.:13058,13440,14412,957,966,0	2/2:5,0,361:366:99:.:.:14580,14595,14789,891,1085,0	2/2:0,1,100:101:99:.:.:4427,4280,4289,302,262,0	2/2:0,2,80:82:99:.:.:3514,3407,3543,243,169,0	2/2:0,0,244:244:99:.:.:10396,10239,10250,730,729,0	2/2:1,0,228:229:99:.:.:9555,9633,9974,674,688,0	2/2:14,0,276:290:99:.:.:11229,11213,11806,322,826,0	1/2:0,12,89:101:99:.:.:3733,3315,3669,424,0,127	2/2:0,0,208:208:99:.:.:8937,8744,8721,623,619,0	2/2:2,0,246:248:99:.:.:10439,10408,10758,690,771,0	1/2:5,6,37:48:68:.:.:1424,1235,1576,68,0,108	2/2:0,0,298:300:99:.:.:12796,12888,13196,894,897,0	2/2:1,0,288:289:99:.:.:12493,12227,12255,827,866,0	2/2:0,0,296:296:99:.:.:13106,13106,13106,891,891,0	2/2:7,0,314:321:99:.:.:13153,13051,13386,687,941,0	2/2:11,0,482:493:99:.:.:19938,19759,20138,1053,1437,0	2/2:0,0,272:272:99:.:.:11557,11477,11605,820,824,0	2/2:13,0,324:337:99:.:.:13426,13374,13828,575,977,0	2/2:7,0,236:243:99:.:.:9525,9745,10627,473,720,0	2/2:2,0,257:259:99:.:.:11077,10994,11027,713,762,0	2/2:2,0,190:192:99:.:.:7480,7536,7870,489,566,0	2/2:9,0,224:233:99:.:.:8976,8905,9256,323,659,0	2/2:0,0,224:224:99:.:.:9370,9325,9404,672,672,0	2|2:0,0,255:255:99:1|1:60_A_G:9375,9375,9375,766,766,0:60
	Heterozygous Allels Set									4	2	3	2	0	0	0	0	0	0	2	0	5	3	0	0	0	2	2	0	0	0	0	0	0	0	3	0	0	0	0	0	0	2	4	0	6	0	0	2
	Mismatch Set									1	0	2	0	0	0	0	1	1	0	0	1	0	1	0	1	0	1	1	1	0	0	0	0	0	0	1	0	0	0	0	0	0	0	0	0	0	0	0	1
	82 Half-sib whole genome sequence（WGS）									JingZao39	JingZao39	JingZao39	JingZao39							JingZao39		JingZao39	JingZao39				JingZao39	JingZao39								JingZao39								JingZao39		JingZao39
[truncated: 293 more columns]
