# Supplementary material for: Parental Reconstruction from a Half-Sib Population of Stoneless Jujube Ziziphus jujuba Mill. Based on Individual Specific SNP Markers Using Multiplex PCR
Source: Plants (Basel). 2024 Nov 11;13(22):3163. doi: 10.3390/plants13223163 (PMC11598090; doi:10.3390/plants13223163)
Supplement: Supplementary file 1 [file plants-13-03163-s001.zip › Supplementary File S2.xlsx]

## Sheet: Sheet1
		Cultivars
	Randomly selected Half-sib Plants	JingZao 39A	JingZao 39B
	Plants Numbering	IBD Values	IBD Values
	1-11	0.4847	0.4849
	1-12	0.5012	0.5015
	1-16	0.5127	0.513
	1-19	0.4759	0.4763
	1-27	0.5098	0.5102
	1-33	0.4957	0.4958
	1-37	0.4767	0.4769
	1-44	0.5312	0.5316
	1-5	0.4994	0.4994
	1-64	0.5196	0.5196
	1-7	0.4666	0.4667
	1-70	0.5218	0.522
	1-80	0.5236	0.5239
	1-81	0.488	0.4886
	1-99	0.4892	0.4898
	2-10	0.4932	0.4938
	2-101	0.4422	0.4424
	2-103	0.4934	0.4937
	2-17	0.4863	0.4856
	2-20	0.5021	0.4902
	2-22	0.4789	0.4792
	2-23	0.4714	0.4717
	2-31	0.4677	0.4681
	2-32	0.4687	0.469
	2-38	0.4572	0.4578
	2-4	0.4796	0.4794
	2-44	0.5249	0.5251
	2-5	0.4897	0.4896
	2-50	0.4421	0.4423
	2-54	0.4679	0.4682
	2-57	0.5182	0.5183
	2-6	0.4844	0.4844
	2-60	0.4927	0.493
	2-62	0.5013	0.5015
	2-80	0.4783	0.4786
	2-81	0.4399	0.4402
	2-85	0.4948	0.4951
	2-9	0.464	0.4639
	3-10	0.4489	0.4491
	3-100	0.4787	0.4788
	3-19	0.5652	0.5651
	3-22	0.4605	0.4603
	3-32	0.4732	0.4735
	3-43	0.5242	0.5243
	3-45	0.5034	0.5036
	3-52	0.5165	0.5166
	3-55	0.5045	0.5047
	3-57	0.5229	0.5231
	3-58	0.5016	0.5021
	3-82	0.5179	0.518
	3-84	0.4614	0.4615
	3-86	0.4773	0.4776
	4-11	0.4803	0.4805
	4-19	0.4757	0.4757
	4-25	0.4734	0.4735
	4-27	0.4509	0.4513
	4-30	0.505	0.5054
	4-46	0.4775	0.4778
	4-5	0.4831	0.4835
	4-53	0.5038	0.504
	4-59	0.4818	0.482
	4-66	0.4896	0.4898
	4-77	0.4428	0.4429
	4-78	0.4984	0.4988
	4-81	0.4884	0.4886
	4-88	0.4718	0.4722
	4-90	0.4614	0.4618
	4-91	0.5054	0.5058
	5-17	0.4586	0.4592
	5-19	0.4466	0.4468
	5-20	0.479	0.4793
	5-23	0.5078	0.5079
	5-34	0.4731	0.4732
	5-44	0.4919	0.4919
	5-46	0.5089	0.5089
	5-53	0.4885	0.4888
	5-54	0.4902	0.4905
	5-65	0.4751	0.4755
	5-73	0.4811	0.4814
	5-75	0.442	0.4424
	5-90	0.4656	0.4657
	5-94	0.4692	0.4694
