# Supplementary material for: Parental Reconstruction from a Half-Sib Population of Stoneless Jujube Ziziphus jujuba Mill. Based on Individual Specific SNP Markers Using Multiplex PCR
Source: Plants (Basel). 2024 Nov 11;13(22):3163. doi: 10.3390/plants13223163 (PMC11598090; doi:10.3390/plants13223163)
Supplement: Supplementary file 1 [file plants-13-03163-s001.zip › Supplementary file S3.xls]

## Sheet: Sheet1
CHROM	POS	ID	REF	ALT	QUAL	FILTER	INFO	FORMAT	JingZao39A	JingZao60A	1-64	4-53	3-57	3-19	5-53	2-101	3-58	5-73	5-65	5-75	2-103	3-32	5-17	2-23	3-10	5-20	5-23	3-43	1-81	3-22	5-90	5-44	5-19	2-20	5-54	5-94	3-45	3-52	2-60	3-84	3-82	3-55	3-86	1-44	1-70	2-85	2-6	2-5	2-9
chr10	91423	.	G	A	1684.03	PASS	.	GT:AD:DP:GQ:PL	0/1:10,20:30:99:687,0,327	0/1:14,14:28:99:489,0,435	0/0:25,0:25:72:0,72,1020	0/0:28,0:28:81:0,81,1215	0/0:34,0:34:99:0,99,1386	0/0:11,0:11:27:0,27,405	0/0:28,0:28:81:0,81,1215	0/0:24,0:24:72:0,72,931	0/0:37,0:37:99:0,102,1530	0/0:26,0:26:47:0,47,960	0/0:33,0:33:90:0,90,1350	0/0:15,0:15:45:0,45,591	0/0:32,0:32:81:0,81,1161	0/0:36,0:36:96:0,96,1440	0/0:20,0:20:60:0,60,696	0/0:32,0:32:90:0,90,1350	0/0:24,0:24:57:0,57,907	0/0:22,0:22:63:0,63,945	0/0:28,0:28:72:0,72,1080	0/0:28,0:28:81:0,81,1215	0/0:29,0:29:81:0,81,1215	0/0:24,0:24:60:0,60,900	0/0:28,0:28:78:0,78,1170	0/0:23,0:23:63:0,63,923	0/0:18,0:18:54:0,54,740	0/0:25,0:25:60:0,60,893	0/0:28,0:28:68:0,68,911	0/0:30,0:30:81:0,81,1215	0/0:19,0:19:57:0,57,687	0/0:20,0:20:60:0,60,789	0/0:26,0:26:75:0,75,1125	0/0:26,0:26:63:0,63,869	0/0:30,0:30:81:0,81,1161	0/0:25,0:25:72:0,72,1080	0/0:21,0:21:60:0,60,900	0/0:22,0:22:57:0,57,855	0/0:28,0:28:78:0,78,1170	0/0:26,0:26:63:0,63,915	0/0:32,0:32:84:0,84,1260	0/0:29,0:29:72:0,72,1080	0/0:22,0:22:57:0,57,855
chr10	779226	.	C	G	606.47	PASS	.	GT:AD:DP:GQ:PGT:PID:PL	0/1:26,7:33:99:0|1:779210_G_A:216,0,1071	0/1:26,13:39:99:.:.:468,0,985	0/0:29,0:29:81:.:.:0,81,1215	0/0:13,0:13:36:.:.:0,36,540	0/0:39,0:39:99:.:.:0,105,1469	0/0:3,0:3:9:.:.:0,9,99	0/0:12,0:12:36:.:.:0,36,489	0/0:39,0:39:99:.:.:0,102,1486	0/0:22,0:22:63:.:.:0,63,945	0/0:21,0:21:60:.:.:0,60,874	0/0:24,0:24:72:.:.:0,72,908	0/0:3,0:3:9:.:.:0,9,113	0/0:48,0:48:99:.:.:0,112,1800	0/0:28,0:28:78:.:.:0,78,1170	0/0:31,0:31:81:.:.:0,81,1215	0/0:61,0:61:99:.:.:0,120,1800	0/0:60,0:60:99:.:.:0,119,1800	0/0:40,0:40:99:.:.:0,107,1490	0/0:21,0:21:60:.:.:0,60,749	0/0:28,0:28:72:.:.:0,72,1080	0/0:32,0:32:87:.:.:0,87,1305	0/0:57,0:57:99:.:.:0,120,1800	0/0:36,0:36:93:.:.:0,93,1395	0/0:39,0:39:99:.:.:0,111,1665	0/0:31,0:31:90:.:.:0,90,1261	0/0:31,0:31:90:.:.:0,90,1257	0/0:37,0:37:99:.:.:0,105,1575	0/0:55,0:55:99:.:.:0,120,1800	0/0:19,0:19:57:.:.:0,57,725	0/0:27,0:27:81:.:.:0,81,1017	0/0:36,0:36:99:.:.:0,105,1575	0/0:56,0:56:99:.:.:0,103,1800	0/0:56,0:56:99:.:.:0,103,1800	0/0:3,0:3:9:.:.:0,9,46	0/0:39,0:39:99:.:.:0,105,1501	0/0:68,0:68:99:.:.:0,120,1800	0/0:37,0:37:99:.:.:0,105,1575	0/0:21,0:21:63:.:.:0,63,797	0/0:57,0:57:99:.:.:0,120,1800	0/0:49,0:49:99:.:.:0,106,1800	0/0:50,0:50:99:.:.:0,111,1800
chr10	1810909	.	G	A	8768.91	PASS	.	GT:AD:DP:GQ:PGT:PID:PL	0/1:20,11:31:99:.:.:366,0,628	0/1:23,14:37:99:.:.:460,0,834	0/0:24,0:24:66:.:.:0,66,990	0/0:19,0:19:54:.:.:0,54,810	0/0:21,0:21:57:.:.:0,57,855	0/0:14,0:14:42:.:.:0,42,546	0/0:26,0:26:75:.:.:0,75,990	0/0:26,0:26:75:.:.:0,75,1028	0/0:29,0:29:81:.:.:0,81,1215	0/0:12,0:12:0:.:.:0,0,384	0/0:34,0:34:90:.:.:0,90,1350	0/0:18,0:18:51:.:.:0,51,765	0/0:43,0:43:88:.:.:0,88,1650	0/0:35,0:35:99:.:.:0,99,1485	0/0:29,0:29:81:.:.:0,81,1131	0/0:25,0:25:72:.:.:0,72,998	0/0:24,0:24:66:.:.:0,66,990	0/0:32,0:32:80:.:.:0,80,1176	0/0:32,0:32:90:.:.:0,90,1350	0/0:23,0:23:60:.:.:0,60,903	0/0:28,0:28:81:.:.:0,81,1144	0/0:33,0:33:84:.:.:0,84,1213	0/0:25,0:25:72:.:.:0,72,968	0/0:25,0:25:72:.:.:0,72,1080	0/0:21,0:21:60:.:.:0,60,815	0/0:26,0:26:72:.:.:0,72,1080	0/0:20,0:20:51:.:.:0,51,765	0/0:30,0:30:84:.:.:0,84,1260	0/0:14,0:14:39:.:.:0,39,585	0/0:25,0:25:72:.:.:0,72,984	0/0:25,0:25:60:.:.:0,60,951	0/0:30,0:30:90:.:.:0,90,1130	0/0:36,0:36:99:.:.:0,105,1575	0/0:31,0:31:90:.:.:0,90,1350	0/0:32,0:32:81:.:.:0,81,1191	0/0:19,0:19:57:.:.:0,57,743	0/0:35,0:35:99:.:.:0,102,1477	0/0:29,0:29:87:.:.:0,87,1115	0/0:35,0:35:99:.:.:0,99,1441	0/0:22,0:22:57:.:.:0,57,855	0/0:22,0:22:63:.:.:0,63,834
chr10	2222589	.	G	A	1044.83	PASS	.	GT:AD:DP:GQ:PGT:PID:PL	0/1:17,10:27:99:.:.:336,0,598	0/1:16,11:27:99:0|1:2222566_C_A:410,0,948	0/0:45,0:45:99:.:.:0,106,1736	0/0:29,0:29:72:.:.:0,72,1080	0/0:21,0:21:48:.:.:0,48,820	0/0:31,0:31:75:.:.:0,75,1125	0/0:31,0:31:81:.:.:0,81,1215	0/0:38,0:38:99:.:.:0,99,1485	0/0:43,0:43:99:.:.:0,117,1755	0/0:31,0:31:75:.:.:0,75,1125	0/0:33,0:33:99:.:.:0,99,1320	0/0:31,0:31:51:.:.:0,51,1127	0/0:45,0:45:94:.:.:0,94,1784	0/0:29,0:29:75:.:.:0,75,1119	0/0:40,0:40:99:.:.:0,99,1485	0/0:46,0:46:99:.:.:0,120,1800	0/0:42,0:42:84:.:.:0,84,1606	0/0:40,0:40:37:.:.:0,37,1415	0/0:23,0:23:60:.:.:0,60,900	0/0:42,0:42:99:.:.:0,105,1575	0/0:57,0:57:99:.:.:0,120,1800	0/0:39,0:39:87:.:.:0,87,1305	0/0:56,0:56:99:.:.:0,118,1800	0/0:30,0:30:80:.:.:0,80,1056	0/0:26,0:26:72:.:.:0,72,1065	0/0:41,0:41:82:.:.:0,82,1549	0/0:35,0:35:90:.:.:0,90,1350	0/0:37,0:37:70:.:.:0,70,1426	0/0:42,0:42:99:.:.:0,111,1665	0/0:35,0:35:99:.:.:0,99,1485	0/0:37,0:37:99:.:.:0,99,1485	0/0:57,0:57:99:.:.:0,120,1800	0/0:37,0:37:99:.:.:0,99,1485	0/0:40,0:40:99:.:.:0,105,1575	0/0:46,0:46:97:.:.:0,97,1814	0/0:32,0:32:72:.:.:0,72,1080	0/0:37,0:37:99:.:.:0,99,1485	0/0:28,0:28:72:.:.:0,72,1004	0/0:48,0:48:99:.:.:0,109,1800	0/0:39,0:39:99:.:.:0,99,1485	0/0:41,0:41:99:.:.:0,102,1530
chr10	2634314	.	G	A	2308.57	PASS	.	GT:AD:DP:GQ:PGT:PID:PL	0/1:30,3:33:36:.:.:36,0,1429	0/1:29,4:33:53:0|1:2634313_A_G:53,0,1206	0/0:50,0:50:99:.:.:0,115,1800	0/0:52,0:52:99:.:.:0,120,1800	0/0:48,0:48:87:.:.:0,87,1734	0/0:44,0:44:99:.:.:0,117,1689	0/0:59,0:59:99:.:.:0,120,1800	0/0:40,0:40:37:.:.:0,37,1441	0/0:65,0:65:99:.:.:0,120,1800	0/0:59,0:59:99:.:.:0,120,1800	0/0:61,0:61:99:.:.:0,120,1800	0/0:42,0:42:99:.:.:0,111,1637	0/0:55,0:55:99:.:.:0,120,1800	0/0:54,0:54:99:.:.:0,120,1800	0/0:47,0:47:99:.:.:0,100,1800	0/0:50,0:50:93:.:.:0,93,1878	0/0:42,0:42:84:.:.:0,84,1586	0/0:55,0:55:99:.:.:0,120,1800	0/0:45,0:45:99:.:.:0,120,1800	0/0:61,0:61:99:.:.:0,120,1800	0/0:67,0:67:99:.:.:0,120,1800	0/0:53,0:53:99:.:.:0,120,1800	0/0:46,0:46:55:.:.:0,55,1658	0/0:42,0:42:99:.:.:0,111,1610	0/0:46,0:46:99:.:.:0,120,1800	0/0:50,0:50:25:.:.:0,25,1712	0/0:33,0:33:96:.:.:0,96,1440	0/0:47,0:47:99:.:.:0,107,1794	0/0:55,0:55:99:.:.:0,120,1800	0/0:49,0:49:99:.:.:0,120,1800	0/0:50,0:50:99:.:.:0,120,1800	0/0:50,0:50:99:.:.:0,109,1800	0/0:51,0:51:99:.:.:0,120,1800	0/0:58,0:58:99:.:.:0,120,1800	0/0:56,0:56:99:.:.:0,120,1800	0/0:41,0:41:99:.:.:0,117,1755	0/0:47,0:47:58:.:.:0,58,1762	0/0:44,0:44:91:.:.:0,91,1720	0/0:63,0:63:99:.:.:0,120,1800	0/0:49,0:49:99:.:.:0,106,1800	0/0:48,0:48:99:.:.:0,103,1800
chr10	2863653	.	ATTGGCTTCGTTT	A	932.9	PASS	.	GT:AD:DP:GQ:PGT:PID:PL	0/1:12,10:22:99:0|1:2863641_G_A:384,0,474	0/1:23,13:36:99:0|1:2863641_G_A:467,0,927	0/0:33,0:33:99:.:.:0,99,1284	0/0:33,0:33:90:.:.:0,90,1350	0/0:42,0:42:99:.:.:0,102,1620	0/0:27,0:27:72:.:.:0,72,1080	0/0:36,0:36:99:.:.:0,105,1575	0/0:24,0:24:72:.:.:0,72,940	0/0:26,0:26:72:.:.:0,72,1080	0/0:33,0:33:99:.:.:0,99,1294	0/0:32,0:32:90:.:.:0,90,1286	0/0:30,0:30:81:.:.:0,81,1215	0/0:37,0:37:99:.:.:0,99,1456	0/0:37,0:37:99:.:.:0,102,1469	0/0:32,0:32:90:.:.:0,90,1350	0/0:36,0:36:99:.:.:0,102,1353	0/0:33,0:33:90:.:.:0,90,1234	0/0:30,0:30:75:.:.:0,75,1148	0/0:34,0:34:99:.:.:0,99,1485	0/0:31,0:31:90:.:.:0,90,1350	0/0:30,0:30:81:.:.:0,81,1215	0/0:32,0:32:90:.:.:0,90,1350	0/0:37,0:37:99:.:.:0,99,1460	0/0:28,0:28:81:.:.:0,81,1005	0/0:19,0:19:57:.:.:0,57,755	0/0:27,0:27:75:.:.:0,75,1125	0/0:26,0:26:72:.:.:0,72,1080	0/0:34,0:34:99:.:.:0,99,1485	0/0:22,0:22:63:.:.:0,63,884	0/0:26,0:26:72:.:.:0,72,1080	0/0:39,0:39:99:.:.:0,105,1559	0/0:40,0:40:99:.:.:0,108,1468	0/0:43,0:43:99:.:.:0,111,1665	0/0:29,0:29:81:.:.:0,81,1215	0/0:41,0:41:99:.:.:0,108,1484	0/0:26,0:26:72:.:.:0,72,1080	0/0:33,0:33:90:.:.:0,90,1350	0/0:31,0:31:90:.:.:0,90,1350	0/0:43,0:43:99:.:.:0,120,1800	0/0:34,0:34:99:.:.:0,99,1329	0/0:31,0:31:90:.:.:0,90,1225
chr10	2863666	.	ACCCGGTATTCACGTGACCTCCACCCATCTTGACTCTCGCTTGT	A	923.88	PASS	.	GT:AD:DP:GQ:PGT:PID:PL	0/1:13,10:23:99:0|1:2863641_G_A:381,0,519	0/1:22,13:35:99:0|1:2863641_G_A:467,0,927	0/0:33,0:33:99:.:.:0,99,1284	0/0:28,0:28:81:.:.:0,81,1083	0/0:42,0:42:99:.:.:0,102,1620	0/0:25,0:25:72:.:.:0,72,1080	0/0:32,0:32:93:.:.:0,93,1202	0/0:25,0:25:72:.:.:0,72,1080	0/0:26,0:26:72:.:.:0,72,1080	0/0:35,0:35:90:.:.:0,90,1301	0/0:31,0:31:90:.:.:0,90,1350	0/0:29,0:29:81:.:.:0,81,1173	0/0:37,0:37:99:.:.:0,99,1456	0/0:37,0:37:99:.:.:0,102,1469	0/0:32,0:32:90:.:.:0,90,1350	0/0:36,0:36:99:.:.:0,102,1371	0/0:34,0:34:99:.:.:0,99,1346	0/0:31,0:31:90:.:.:0,90,1350	0/0:35,0:35:99:.:.:0,102,1530	0/0:32,0:32:90:.:.:0,90,1350	0/0:30,0:30:81:.:.:0,81,1215	0/0:31,0:31:84:.:.:0,84,1260	0/0:34,0:34:99:.:.:0,99,1382	0/0:29,0:29:84:.:.:0,84,1105	0/0:21,0:21:60:.:.:0,60,900	0/0:23,0:23:66:.:.:0,66,990	0/0:27,0:27:66:.:.:0,66,966	0/0:38,0:38:99:.:.:0,108,1509	0/0:22,0:22:63:.:.:0,63,884	0/0:26,0:26:72:.:.:0,72,1080	0/0:39,0:39:99:.:.:0,105,1559	0/0:41,0:41:82:.:.:0,82,1503	0/0:43,0:43:99:.:.:0,111,1665	0/0:29,0:29:81:.:.:0,81,1215	0/0:41,0:41:99:.:.:0,108,1484	0/0:24,0:24:60:.:.:0,60,966	0/0:35,0:35:99:.:.:0,99,1481	0/0:30,0:30:81:.:.:0,81,1215	0/0:43,0:43:99:.:.:0,120,1800	0/0:34,0:34:99:.:.:0,99,1329	0/0:31,0:31:90:.:.:0,90,1225
chr10	3050797	.	T	TA	1097.66	PASS	.	GT:AD:DP:GQ:PGT:PID:PL	0/1:7,11:18:99:0|1:3050797_T_TA:441,0,261	0/1:14,15:29:99:0|1:3050797_T_TA:567,0,543	0/0:23,0:23:60:.:.:0,60,900	0/0:29,0:29:81:.:.:0,81,1215	0/0:22,0:22:63:.:.:0,63,907	0/0:31,0:31:81:.:.:0,81,1215	0/0:27,0:27:75:.:.:0,75,1125	0/0:13,0:13:30:.:.:0,30,450	0/0:31,0:31:93:.:.:0,93,1191	0/0:34,0:34:93:.:.:0,93,1395	0/0:26,0:26:72:.:.:0,72,1080	0/0:33,0:33:96:.:.:0,96,1440	0/0:32,0:32:90:.:.:0,90,1350	0/0:37,0:37:99:.:.:0,99,1485	0/0:29,0:29:84:.:.:0,84,1260	0/0:27,0:27:60:.:.:0,60,900	0/0:39,0:39:99:.:.:0,108,1535	0/0:32,0:32:90:.:.:0,90,1350	0/0:28,0:28:75:.:.:0,75,1125	0/0:25,0:25:57:.:.:0,57,855	0/0:30,0:30:84:.:.:0,84,1260	0/0:38,0:38:99:.:.:0,108,1620	0/0:19,0:19:54:.:.:0,54,810	0/0:24,0:24:72:.:.:0,72,944	0/0:24,0:24:66:.:.:0,66,990	0/0:35,0:35:99:.:.:0,102,1371	0/0:30,0:30:87:.:.:0,87,1305	0/0:32,0:32:90:.:.:0,90,1350	0/0:24,0:24:66:.:.:0,66,990	0/0:16,0:16:48:.:.:0,48,535	0/0:19,0:19:57:.:.:0,57,758	0/0:37,0:37:99:.:.:0,99,1485	0/0:26,0:26:63:.:.:0,63,928	0/0:26,0:26:69:.:.:0,69,1035	0/0:36,0:36:90:.:.:0,90,1350	0/0:26,0:26:72:.:.:0,72,1080	0/0:47,0:47:99:.:.:0,120,1800	0/0:25,0:25:72:.:.:0,72,977	0/0:40,0:40:99:.:.:0,104,1557	0/0:38,0:38:99:.:.:0,105,1478	0/0:34,0:34:99:.:.:0,99,1408
chr10	3518540	.	C	T	1491.9	PASS	.	GT:AD:DP:GQ:PL	0/1:16,22:38:99:715,0,465	0/1:19,18:37:99:563,0,615	0/0:37,0:37:99:0,99,1434	0/0:37,0:37:99:0,99,1485	0/0:33,0:33:69:0,69,1234	0/0:18,0:18:51:0,51,765	0/0:25,0:25:72:0,72,1080	0/0:34,0:34:93:0,93,1395	0/0:33,0:33:99:0,99,1306	0/0:37,0:37:99:0,102,1530	0/0:39,0:39:99:0,105,1575	0/0:34,0:34:87:0,87,1305	0/0:44,0:44:99:0,115,1672	0/0:35,0:35:99:0,99,1395	0/0:26,0:26:72:0,72,1080	0/0:24,0:24:63:0,63,945	0/0:32,0:32:90:0,90,1350	0/0:40,0:40:99:0,111,1665	0/0:38,0:38:99:0,102,1530	0/0:31,0:31:84:0,84,1260	0/0:42,0:42:99:0,105,1651	0/0:36,0:36:99:0,99,1451	0/0:35,0:35:99:0,99,1359	0/0:28,0:28:72:0,72,1080	0/0:31,0:31:80:0,80,1105	0/0:29,0:29:81:0,81,1066	0/0:26,0:26:69:0,69,1028	0/0:31,0:31:78:0,78,1226	0/0:37,0:37:99:0,99,1462	0/0:23,0:23:63:0,63,837	0/0:37,0:37:99:0,108,1439	0/0:28,0:28:72:0,72,1080	0/0:31,0:31:90:0,90,1350	0/0:33,0:33:93:0,93,1395	0/0:36,0:36:99:0,102,1530	0/0:30,0:30:87:0,87,1305	0/0:50,0:50:99:0,120,1800	0/0:25,0:25:72:0,72,1080	0/0:37,0:37:99:0,99,1485	0/0:36,0:36:99:0,99,1422	0/0:31,0:31:84:0,84,1260
chr10	5498320	.	G	A	1209.21	PASS	.	GT:AD:DP:GQ:PGT:PID:PL	0/1:7,14:21:99:0|1:5498294_C_T:567,0,986	0/1:14,15:29:99:0|1:5498294_C_T:626,0,1806	0/0:37,0:37:99:.:.:0,102,1512	0/0:36,0:36:99:.:.:0,102,1452	0/0:23,0:23:27:.:.:0,27,877	0/0:31,0:31:87:.:.:0,87,1305	0/0:28,0:28:81:.:.:0,81,1032	0/0:28,0:28:81:.:.:0,81,1047	0/0:39,0:39:99:.:.:0,111,1564	0/0:33,0:33:99:.:.:0,99,1228	0/0:39,0:39:75:.:.:0,75,1391	0/0:28,0:28:78:.:.:0,78,1170	0/0:35,0:35:99:.:.:0,99,1419	0/0:41,0:41:99:.:.:0,114,1710	0/0:31,0:31:51:.:.:0,51,1173	0/0:27,0:27:72:.:.:0,72,1080	0/0:43,0:43:99:.:.:0,114,1703	0/0:32,0:32:81:.:.:0,81,1185	0/0:35,0:35:99:.:.:0,99,1339	0/0:33,0:33:57:.:.:0,57,1189	0/0:34,0:34:96:.:.:0,96,1440	0/0:43,0:43:99:.:.:0,120,1800	0/0:33,0:33:90:.:.:0,90,1350	0/0:37,0:37:99:.:.:0,102,1530	0/0:21,0:21:47:.:.:0,47,729	0/0:28,0:28:72:.:.:0,72,1092	0/0:26,0:26:78:.:.:0,78,965	0/0:27,0:27:81:.:.:0,81,1116	0/0:26,0:26:72:.:.:0,72,1002	0/0:31,0:31:90:.:.:0,90,1210	0/0:30,0:30:74:.:.:0,74,1059	0/0:41,0:41:94:.:.:0,94,1539	0/0:37,0:37:99:.:.:0,102,1415	0/0:32,0:32:90:.:.:0,90,1337	0/0:38,0:38:65:.:.:0,65,1378	0/0:28,0:28:81:.:.:0,81,1088	0/0:37,0:37:99:.:.:0,99,1485	0/0:39,0:39:99:.:.:0,105,1541	0/0:35,0:35:99:.:.:0,99,1485	0/0:36,0:36:99:.:.:0,105,1480	0/0:45,0:45:94:.:.:0,94,1724
chr10	5726119	.	G	A	764.94	PASS	.	GT:AD:DP:GQ:PL	0/1:13,16:29:99:501,0,366	0/1:16,10:26:99:340,0,534	0/0:39,0:39:99:0,102,1492	0/0:23,0:23:57:0,57,855	0/0:31,0:31:81:0,81,1203	0/0:24,0:24:42:0,42,846	0/0:33,0:33:90:0,90,1350	0/0:27,0:27:72:0,72,1080	0/0:38,0:38:98:0,98,1413	0/0:33,0:33:93:0,93,1395	0/0:36,0:36:99:0,99,1485	0/0:26,0:26:72:0,72,1080	0/0:36,0:36:99:0,102,1434	0/0:45,0:45:99:0,99,1757	0/0:25,0:25:72:0,72,1080	0/0:36,0:36:99:0,99,1363	0/0:25,0:25:59:0,59,800	0/0:32,0:32:81:0,81,1224	0/0:24,0:24:66:0,66,990	0/0:21,0:21:57:0,57,855	0/0:33,0:33:83:0,83,1218	0/0:35,0:35:90:0,90,1250	0/0:31,0:31:17:0,17,917	0/0:32,0:32:93:0,93,1256	0/0:26,0:26:72:0,72,1080	0/0:27,0:27:81:0,81,945	0/0:26,0:26:72:0,72,1086	0/0:37,0:37:99:0,102,1469	0/0:36,0:36:99:0,99,1355	0/0:36,0:36:99:0,99,1373	0/0:35,0:35:90:0,90,1260	0/0:33,0:33:93:0,93,1395	0/0:38,0:38:99:0,99,1485	0/0:26,0:26:66:0,66,990	0/0:35,0:35:89:0,89,1205	0/0:28,0:28:62:0,62,1062	0/0:30,0:30:84:0,84,1260	0/0:31,0:31:90:0,90,1350	0/0:37,0:37:99:0,99,1424	0/0:31,0:31:87:0,87,1305	0/0:26,0:26:75:0,75,1125
chr10	7489907	.	G	T	617262	PASS	.	GT:AD:DP:GQ:PGT:PID:PL	0/1:13,13:26:99:.:.:429,0,412	0/1:20,19:39:99:.:.:672,0,684	1/1:0,35:35:99:.:.:1391,105,0	1/1:0,36:36:99:.:.:1474,108,0	1/1:0,26:26:78:.:.:1086,78,0	1/1:0,13:13:39:.:.:446,39,0	1/1:0,32:32:96:.:.:1176,96,0	1/1:0,40:40:99:.:.:1522,120,0	1/1:0,31:31:93:.:.:1191,93,0	1/1:0,28:28:84:.:.:1043,84,0	1/1:0,31:31:93:.:.:1269,93,0	1/1:0,27:27:81:.:.:1049,81,0	1/1:0,34:34:99:.:.:1348,102,0	1/1:0,37:37:99:.:.:1476,111,0	1/1:0,32:32:96:.:.:1164,96,0	1/1:0,29:29:87:.:.:1145,87,0	1/1:1,25:26:67:.:.:932,67,0	1/1:0,31:31:92:.:.:1204,92,0	1/1:0,29:29:87:.:.:1166,87,0	1/1:0,33:33:99:.:.:1318,99,0	1/1:0,21:21:63:1|1:7489890_G_T:837,63,0	1/1:0,24:24:71:.:.:858,71,0	1/1:0,38:38:99:1|1:7489907_G_T:1492,114,0	1/1:0,39:39:99:.:.:1395,117,0	1/1:0,17:17:51:.:.:651,51,0	1/1:0,24:24:72:.:.:949,72,0	1/1:0,31:31:93:.:.:1240,93,0	1/1:0,31:31:92:.:.:1150,92,0	1/1:0,21:21:63:.:.:844,63,0	1/1:0,22:22:66:.:.:814,66,0	1/1:0,44:44:99:.:.:1761,132,0	1/1:0,39:39:99:.:.:1440,117,0	1/1:0,31:31:93:.:.:1188,93,0	1/1:0,10:10:30:.:.:384,30,0	1/1:0,30:30:90:.:.:1197,90,0	1/1:0,23:23:69:.:.:892,69,0	1/1:0,52:52:99:.:.:1981,156,0	1/1:0,25:25:75:.:.:944,75,0	1/1:0,29:29:87:.:.:1047,87,0	1/1:0,35:35:99:.:.:1389,105,0	1/1:0,40:40:99:.:.:1506,119,0
chr10	7524906	.	C	T	830612	PASS	.	GT:AD:DP:GQ:PGT:PID:PL	0/1:13,13:26:99:.:.:409,0,448	0/1:22,12:34:99:.:.:387,0,795	1/1:0,44:44:99:.:.:1529,130,0	1/1:0,19:19:57:.:.:735,57,0	1/1:0,29:29:87:.:.:1167,87,0	1/1:0,20:20:63:.:.:915,63,0	1/1:0,29:29:86:.:.:1070,86,0	1/1:0,28:28:83:1|1:7524906_C_T:1066,83,0	1/1:0,27:27:81:.:.:1010,81,0	1/1:0,41:41:99:.:.:1497,122,0	1/1:0,44:44:99:.:.:1657,131,0	1/1:1,45:46:99:.:.:1599,126,0	1/1:0,49:49:99:.:.:1878,146,0	1/1:0,39:39:99:1|1:7524906_C_T:1644,119,0	1/1:0,41:41:99:.:.:1448,122,0	1/1:0,37:37:99:.:.:1487,111,0	1/1:0,40:40:99:.:.:1457,118,0	1/1:0,29:29:87:.:.:1154,87,0	1/1:1,39:40:77:1|1:7524906_C_T:1424,77,0	1/1:0,31:31:92:.:.:1150,92,0	1/1:0,31:31:91:.:.:1118,91,0	1/1:0,51:51:99:.:.:1927,152,0	1/1:0,53:53:99:.:.:1907,157,0	1/1:0,38:38:99:.:.:1393,114,0	1/1:0,31:31:93:.:.:1182,93,0	1/1:0,39:39:99:.:.:1380,115,0	1/1:0,32:32:94:.:.:1140,94,0	1/1:0,39:39:99:.:.:1506,116,0	1/1:0,30:30:89:.:.:1125,89,0	1/1:0,37:37:99:.:.:1272,109,0	1/1:0,53:53:99:.:.:1954,158,0	1/1:0,40:40:99:.:.:1488,119,0	1/1:0,37:37:99:.:.:1327,111,0	1/1:0,43:43:99:.:.:1816,132,0	1/1:0,31:31:93:.:.:1285,93,0	1/1:0,20:20:60:.:.:823,60,0	1/1:0,39:39:99:.:.:1444,116,0	1/1:0,44:44:99:.:.:1639,131,0	1/1:0,45:45:99:.:.:1619,133,0	1/1:0,41:41:99:.:.:1561,122,0	1/1:0,43:43:99:.:.:1641,128,0
chr10	7328461	.	A	G	913.89	PASS	.	GT:AD:DP:GQ:PGT:PID:PL	0/1:13,14:27:99:0|1:7328461_A_G:402,0,397	0/1:12,17:29:99:.:.:589,0,390	0/0:22,0:22:60:.:.:0,60,881	0/0:33,0:33:75:.:.:0,75,1125	0/0:33,0:33:90:.:.:0,90,1252	0/0:23,0:23:54:.:.:0,54,810	0/0:33,0:33:87:.:.:0,87,1305	0/0:28,0:28:81:.:.:0,81,1025	0/0:32,0:32:87:.:.:0,87,1305	0/0:28,0:28:78:.:.:0,78,1170	0/0:39,0:39:99:.:.:0,108,1459	0/0:31,0:31:78:.:.:0,78,1170	0/0:39,0:39:96:.:.:0,96,1440	0/0:44,0:44:99:.:.:0,102,1530	0/0:36,0:36:99:.:.:0,99,1485	0/0:39,0:39:87:.:.:0,87,1305	0/0:36,0:36:90:.:.:0,90,1350	0/0:25,0:25:66:.:.:0,66,990	0/0:40,0:40:99:.:.:0,105,1479	0/0:28,0:28:71:.:.:0,71,1034	0/0:29,0:29:72:.:.:0,72,1050	0/0:42,0:42:99:.:.:0,110,1569	0/0:40,0:40:99:.:.:0,99,1592	0/0:39,0:39:99:.:.:0,102,1297	0/0:26,0:26:66:.:.:0,66,990	0/0:23,0:23:63:.:.:0,63,956	0/0:27,0:27:72:.:.:0,72,1080	0/0:34,0:34:90:.:.:0,90,1393	0/0:36,0:36:93:.:.:0,93,1302	0/0:22,0:22:60:.:.:0,60,900	0/0:36,0:36:99:.:.:0,102,1526	0/0:33,0:33:90:.:.:0,90,1350	0/0:32,0:32:78:.:.:0,78,1170	0/0:28,0:28:63:.:.:0,63,945	0/0:25,0:25:57:.:.:0,57,855	0/0:29,0:29:71:.:.:0,71,1025	0/0:32,0:32:90:.:.:0,90,1350	0/0:25,0:25:69:.:.:0,69,1035	0/0:27,0:27:71:.:.:0,71,1038	0/0:35,0:35:99:.:.:0,99,1485	0/0:28,0:28:72:.:.:0,72,1080
chr10	7467713	.	C	T	912.97	PASS	.	GT:AD:DP:GQ:PL	0/1:10,10:20:99:294,0,324	0/1:21,23:44:99:697,0,676	0/0:29,0:29:84:0,84,1054	0/0:36,0:36:99:0,99,1427	0/0:35,0:35:99:0,99,1485	0/0:28,0:28:71:0,71,1004	0/0:27,0:27:72:0,72,1080	0/0:27,0:27:72:0,72,1080	0/0:35,0:35:99:0,99,1485	0/0:32,0:32:87:0,87,1305	0/0:40,0:40:99:0,103,1556	0/0:31,0:31:81:0,81,1215	0/0:34,0:34:99:0,99,1485	0/0:35,0:35:99:0,99,1485	0/0:25,0:25:69:0,69,1035	0/0:33,0:33:93:0,93,1395	0/0:37,0:37:99:0,99,1468	0/0:27,0:27:75:0,75,1125	0/0:36,0:36:96:0,96,1440	0/0:30,0:30:81:0,81,1215	0/0:38,0:38:99:0,99,1485	0/0:37,0:37:99:0,99,1363	0/0:37,0:37:99:0,105,1575	0/0:30,0:30:81:0,81,1215	0/0:17,0:17:48:0,48,720	0/0:31,0:31:90:0,90,1350	0/0:20,0:20:60:0,60,746	0/0:31,0:31:84:0,84,1260	0/0:29,0:29:81:0,81,1105	0/0:27,0:27:75:0,75,1125	0/0:34,0:34:99:0,99,1320	0/0:36,0:36:99:0,99,1311	0/0:33,0:33:99:0,99,1292	0/0:34,0:34:99:0,99,1307	0/0:32,0:32:90:0,90,1216	0/0:23,0:23:60:0,60,900	0/0:33,0:33:99:0,99,1215	0/0:31,0:31:90:0,90,1222	0/0:38,0:38:99:0,104,1414	0/0:36,0:36:99:0,99,1458	0/0:35,0:35:99:0,99,1401
chr10	7611034	.	A	G	674030	PASS	.	GT:AD:DP:GQ:PGT:PID:PL	0/1:19,7:26:99:.:.:182,0,676	0/1:17,13:30:99:.:.:453,0,574	1/1:0,38:38:99:.:.:1499,114,0	1/1:0,28:28:84:.:.:1031,84,0	1/1:0,30:30:90:.:.:1168,90,0	1/1:0,33:33:99:.:.:1244,99,0	1/1:0,36:36:99:.:.:1303,107,0	1/1:0,35:35:99:.:.:1380,104,0	1/1:0,36:36:99:.:.:1289,106,0	1/1:0,32:32:96:1|1:7611021_T_TA:1309,96,0	1/1:0,32:32:96:.:.:1229,96,0	1/1:0,35:35:99:.:.:1325,105,0	1/1:0,36:36:99:.:.:1435,108,0	1/1:0,32:32:96:.:.:1200,96,0	1/1:0,35:35:99:.:.:1308,105,0	1/1:0,33:33:99:.:.:1339,99,0	1/1:0,27:27:80:.:.:985,80,0	1/1:0,33:33:98:.:.:1274,98,0	1/1:0,28:28:84:.:.:1107,84,0	1/1:0,34:34:99:.:.:1232,101,0	1/1:0,44:44:99:.:.:1734,132,0	1/1:0,32:32:96:.:.:1290,96,0	1/1:0,29:29:86:.:.:1056,86,0	1/1:0,23:23:69:.:.:926,69,0	1/1:0,33:33:98:.:.:1167,98,0	1/1:0,27:27:81:.:.:1049,81,0	1/1:0,29:29:87:.:.:1132,87,0	1/1:0,33:33:98:.:.:1291,98,0	1/1:0,22:22:66:.:.:870,66,0	1/1:0,24:24:72:.:.:888,72,0	1/1:0,42:42:99:.:.:1580,125,0	1/1:0,50:50:99:.:.:1944,150,0	1/1:0,41:41:99:.:.:1425,121,0	1/1:0,33:33:99:.:.:1192,99,0	1/1:0,18:18:53:.:.:627,53,0	1/1:0,29:29:87:.:.:1164,87,0	1/1:0,42:42:99:.:.:1658,126,0	1/1:0,25:25:75:.:.:988,75,0	1/1:0,43:43:99:.:.:1623,128,0	1/1:0,24:24:72:.:.:968,72,0	1/1:0,33:33:98:.:.:1245,98,0
chr10	8642842	.	T	C	890.08	PASS	.	GT:AD:DP:GQ:PGT:PID:PL	0/1:6,17:23:99:.:.:617,0,181	0/1:16,12:28:99:.:.:349,0,572	0/0:28,0:28:84:.:.:0,84,1125	0/0:22,0:22:60:.:.:0,60,900	0/0:31,0:31:90:.:.:0,90,1209	0/0:33,0:33:99:.:.:0,99,1278	0/0:18,0:18:54:.:.:0,54,706	0/0:33,0:33:90:.:.:0,90,1350	0/0:22,0:22:60:.:.:0,60,900	0/0:22,0:22:63:.:.:0,63,934	0/0:34,0:34:99:.:.:0,99,1485	0/0:22,0:22:50:.:.:0,50,785	0/0:34,0:34:99:.:.:0,99,1327	0/0:28,0:28:81:.:.:0,81,1075	0/0:34,0:34:90:.:.:0,90,1381	0/0:24,0:24:72:.:.:0,72,884	0/0:25,0:25:72:.:.:0,72,1010	0/0:24,0:24:63:.:.:0,63,945	0/0:33,0:33:90:.:.:0,90,1350	0/0:24,0:24:72:.:.:0,72,990	0/0:35,0:35:99:.:.:0,99,1485	0/0:25,0:25:72:.:.:0,72,984	0/0:23,0:23:63:.:.:0,63,945	0/0:20,0:20:51:.:.:0,51,765	0/0:25,0:25:72:.:.:0,72,1080	0/0:26,0:26:72:.:.:0,72,1080	0/0:29,0:29:81:.:.:0,81,1215	0/0:22,0:22:60:.:.:0,60,838	0/0:18,0:18:45:.:.:0,45,675	0/0:26,0:26:63:.:.:0,63,927	0/0:36,0:36:99:.:.:0,99,1485	0/0:26,0:26:75:.:.:0,75,1052	0/0:35,0:35:99:.:.:0,102,1329	0/0:20,0:20:60:.:.:0,60,823	0/0:19,0:19:54:.:.:0,54,810	0/0:22,0:22:57:.:.:0,57,855	0/0:33,0:33:90:.:.:0,90,1378	0/0:27,0:27:72:.:.:0,72,1080	0/0:34,0:34:99:.:.:0,102,1340	0/0:28,0:28:81:.:.:0,81,1063	0/0:26,0:26:72:.:.:0,72,1080
chr10	9405458	.	TAGGACA	T	158.72	PASS	.	GT:AD:DP:GQ:PGT:PID:PL	0/1:7,1:8:18:0|1:9405450_TCA_T:18,0,338	0/1:9,1:10:12:0|1:9405450_TCA_T:12,0,401	0/0:29,0:29:54:.:.:0,54,810	0/0:25,0:25:42:.:.:0,42,630	0/0:25,0:25:18:.:.:0,18,880	0/0:35,0:35:45:.:.:0,45,675	0/0:19,0:19:0:.:.:0,0,552	0/0:22,0:22:24:.:.:0,24,360	0/0:33,0:33:36:.:.:0,36,540	0/0:34,0:34:45:.:.:0,45,1096	0/0:36,0:36:60:.:.:0,60,900	0/0:33,0:33:11:.:.:0,11,1059	0/0:26,2:28:32:0|1:9405458_TAGGACA_T:0,32,1355	0/0:24,0:24:48:.:.:0,48,720	0/0:26,0:26:48:.:.:0,48,720	0/0:44,0:44:60:.:.:0,60,900	0/0:25,0:25:30:.:.:0,30,450	0/0:25,0:25:45:.:.:0,45,675	0/0:37,0:37:7:.:.:0,7,1171	0/0:36,0:36:30:.:.:0,30,450	0/0:43,0:43:84:.:.:0,84,1260	0/0:28,0:28:48:.:.:0,48,720	0/0:25,0:25:42:.:.:0,42,630	0/0:37,0:37:75:.:.:0,75,1125	0/0:26,0:26:47:.:.:0,47,839	0/0:27,0:27:39:.:.:0,39,585	0/0:22,0:22:50:.:.:0,50,718	0/0:26,0:26:31:.:.:0,31,850	0/0:25,0:25:18:.:.:0,18,831	0/0:30,0:30:39:.:.:0,39,585	0/0:25,0:25:54:.:.:0,54,810	0/0:38,0:38:57:.:.:0,57,1251	0/0:48,0:48:81:.:.:0,81,1215	0/0:31,0:31:47:.:.:0,47,1061	0/0:11,0:11:33:0|1:9405419_C_T:0,33,495	0/0:33,0:33:75:.:.:0,75,1125	0/0:26,0:26:33:.:.:0,33,495	0/0:30,0:30:17:.:.:0,17,910	0/0:50,0:50:60:.:.:0,60,900	0/0:33,0:33:57:.:.:0,57,1230	0/0:27,0:27:54:.:.:0,54,810
chr10	9405466	.	A	T	172.32	Filter	.	GT:AD:DP:GQ:PGT:PID:PL	0/1:8,1:9:18:0|1:9405450_TCA_T:18,0,338	0/1:10,1:11:12:0|1:9405450_TCA_T:12,0,401	0/0:31,0:31:20:.:.:0,20,989	0/0:29,0:29:15:.:.:0,15,225	0/0:25,0:25:33:.:.:0,33,803	0/0:38,0:38:27:.:.:0,27,405	0/0:21,0:21:0:.:.:0,0,592	0/0:28,0:28:15:.:.:0,15,225	0/0:33,0:33:18:.:.:0,18,270	0/0:31,0:31:0:.:.:0,0,800	0/0:33,0:33:0:.:.:0,0,927	0/0:32,0:32:30:.:.:0,30,450	0/0:26,0:27:78:0|1:9405458_TAGGACA_T:0,78,1364	0/0:22,0:22:39:.:.:0,39,585	0/0:26,0:26:0:.:.:0,0,726	0/0:47,0:47:0:.:.:0,0,1502	0/0:26,0:26:5:.:.:0,5,823	0/0:27,0:27:36:.:.:0,36,540	0/0:37,0:37:48:.:.:0,48,720	0/0:36,0:36:15:.:.:0,15,225	0/0:47,0:47:68:.:.:0,68,1657	0/0:29,0:29:0:.:.:0,0,905	0/0:24,0:24:0:.:.:0,0,776	0/0:36,0:36:51:.:.:0,51,1243	0/0:27,0:27:36:.:.:0,36,540	0/0:31,0:31:21:.:.:0,21,315	0/0:24,0:24:0:.:.:0,0,589	0/0:28,0:28:0:.:.:0,0,833	0/0:28,0:28:27:.:.:0,27,405	0/0:33,0:33:18:.:.:0,18,270	0/0:27,0:27:24:.:.:0,24,360	0/0:36,0:36:0:.:.:0,0,1021	0/0:47,0:47:0:.:.:0,0,1360	0/0:34,0:34:0:.:.:0,0,1017	0/0:11,0:11:33:0|1:9405419_C_T:0,33,495	0/0:32,0:32:6:.:.:0,6,1029	0/0:26,0:26:12:.:.:0,12,180	0/0:27,0:27:0:.:.:0,0,679	0/0:54,0:54:27:.:.:0,27,405	0/0:34,0:34:0:.:.:0,0,1015	0/0:29,0:29:48:.:.:0,48,720
chr10	9660103	.	A	G	825624	PASS	.	GT:AD:DP:GQ:PGT:PID:PL	0/1:9,17:26:99:.:.:559,0,264	0/1:19,18:37:99:.:.:575,0,683	1/1:0,40:40:99:.:.:1590,120,0	1/1:0,31:31:93:.:.:1176,93,0	1/1:0,38:38:99:.:.:1437,113,0	1/1:0,34:34:99:.:.:1478,102,0	1/1:0,35:35:99:.:.:1416,105,0	1/1:0,34:34:99:.:.:1380,102,0	1/1:0,34:34:99:.:.:1408,102,0	1/1:0,27:27:81:.:.:1049,81,0	1/1:0,34:34:99:.:.:1396,102,0	1/1:0,49:49:99:.:.:1845,146,0	1/1:0,44:44:99:.:.:1740,132,0	1/1:0,39:39:99:.:.:1629,117,0	1/1:0,31:31:93:.:.:1216,93,0	1/1:0,48:48:99:.:.:1873,144,0	1/1:0,23:23:69:.:.:907,69,0	1/1:0,27:27:81:.:.:1094,81,0	1/1:0,39:39:99:.:.:1548,117,0	1/1:0,32:32:96:.:.:1290,96,0	1/1:0,41:41:99:.:.:1676,123,0	1/1:0,40:40:99:.:.:1538,120,0	1/1:0,38:38:99:.:.:1529,114,0	1/1:0,39:39:99:.:.:1498,117,0	1/1:0,27:27:81:.:.:1094,81,0	1/1:0,49:49:99:.:.:1869,147,0	1/1:0,30:30:90:.:.:1187,90,0	1/1:0,40:40:99:.:.:1580,120,0	1/1:0,25:25:75:.:.:978,75,0	1/1:0,28:28:84:.:.:1055,84,0	1/1:0,28:28:84:.:.:1152,84,0	1/1:0,42:42:99:.:.:1661,126,0	1/1:0,47:47:99:.:.:1845,141,0	1/1:0,25:25:75:1|1:9660103_A_G:1032,75,0	1/1:0,40:40:99:.:.:1546,120,0	1/1:0,34:34:99:.:.:1362,102,0	1/1:0,37:37:99:.:.:1505,111,0	1/1:0,33:33:99:.:.:1326,99,0	1/1:0,44:44:99:.:.:1746,132,0	1/1:0,38:38:99:.:.:1426,114,0	1/1:0,26:26:77:.:.:1004,77,0
chr10	10097447	.	A	C	747605	PASS	.	GT:AD:DP:GQ:PGT:PID:PL	0/1:14,25:39:99:.:.:839,0,444	0/1:20,19:39:99:.:.:641,0,682	1/1:0,33:33:99:.:.:1286,99,0	1/1:0,33:33:99:.:.:1288,99,0	1/1:0,31:31:93:.:.:1194,93,0	1/1:0,24:24:72:.:.:978,72,0	1/1:0,26:26:78:.:.:1049,78,0	1/1:0,31:31:93:.:.:1211,93,0	1/1:0,31:31:93:.:.:1248,93,0	1/1:0,34:34:99:.:.:1295,102,0	1/1:0,41:41:99:.:.:1691,123,0	1/1:0,35:35:99:.:.:1383,105,0	1/1:0,36:36:99:.:.:1422,107,0	1/1:0,35:35:99:1|1:10097437_C_A:1343,104,0	1/1:0,31:31:93:.:.:1180,93,0	1/1:0,42:42:99:.:.:1620,126,0	1/1:0,31:31:93:.:.:1232,93,0	1/1:0,34:34:99:.:.:1352,102,0	1/1:1,34:35:76:.:.:1344,76,0	1/1:1,26:27:70:.:.:978,70,0	1/1:0,40:40:99:.:.:1622,120,0	1/1:0,45:45:99:.:.:1833,135,0	1/1:0,37:37:99:.:.:1455,111,0	1/1:0,36:36:99:.:.:1401,108,0	1/1:0,23:23:69:.:.:948,69,0	1/1:0,27:27:81:.:.:1061,81,0	1/1:0,33:33:99:.:.:1316,99,0	1/1:0,36:36:99:.:.:1425,108,0	1/1:0,32:32:96:.:.:1323,96,0	1/1:0,25:25:75:.:.:1020,75,0	1/1:0,42:42:99:.:.:1617,126,0	1/1:0,43:43:99:.:.:1631,129,0	1/1:0,38:38:99:.:.:1535,114,0	1/1:0,41:41:99:.:.:1537,122,0	1/1:0,39:39:99:.:.:1512,117,0	1/1:0,30:30:90:.:.:1228,90,0	1/1:0,36:36:99:.:.:1440,108,0	1/1:0,39:39:99:.:.:1612,117,0	1/1:0,42:42:99:1|1:10097447_A_C:1670,126,0	1/1:0,30:30:90:.:.:1240,90,0	1/1:0,38:38:99:.:.:1551,114,0
chr10	10950863	.	TAATG	T	736.12	PASS	.	GT:AD:DP:GQ:PGT:PID:PL	0/1:3,10:13:96:0|1:10950825_T_A:411,0,96	0/1:6,10:16:99:0|1:10950855_C_A:402,0,218	0/0:31,0:31:62:.:.:0,62,1005	0/0:33,0:33:84:.:.:0,84,1237	0/0:26,0:26:21:.:.:0,21,883	0/0:27,0:27:65:.:.:0,65,943	0/0:35,0:35:59:.:.:0,59,1119	0/0:32,0:32:54:.:.:0,54,1038	0/0:41,0:41:99:.:.:0,107,1394	0/0:33,0:33:42:.:.:0,42,1163	0/0:39,0:39:86:.:.:0,86,1373	0/0:42,0:42:99:.:.:0,111,1557	0/0:39,0:39:99:.:.:0,107,1489	0/0:47,0:47:99:.:.:0,118,1619	0/0:27,0:27:65:.:.:0,65,941	0/0:37,0:37:99:.:.:0,108,1620	0/0:43,0:43:98:.:.:0,98,1452	0/0:40,0:40:73:.:.:0,73,1350	0/0:32,0:32:90:.:.:0,90,1350	0/0:26,0:26:71:.:.:0,71,872	0/0:34,0:34:45:.:.:0,45,1191	0/0:44,0:44:90:.:.:0,90,1550	0/0:32,0:32:20:.:.:0,20,993	0/0:32,0:32:54:.:.:0,54,1073	0/0:25,0:25:33:.:.:0,33,797	0/0:30,0:30:87:.:.:0,87,1305	0/0:28,0:28:81:.:.:0,81,1107	0/0:36,0:36:92:.:.:0,92,1240	0/0:28,0:28:69:.:.:0,69,999	0/0:43,0:43:99:.:.:0,101,1536	0/0:31,0:31:81:.:.:0,81,1215	0/0:36,0:36:92:.:.:0,92,1173	0/0:46,0:46:35:.:.:0,35,1462	0/0:30,0:30:74:.:.:0,74,1042	0/0:26,0:26:62:.:.:0,62,904	0/0:32,0:32:93:.:.:0,93,1395	0/0:40,0:40:99:.:.:0,107,1292	0/0:34,0:34:87:.:.:0,87,1305	0/0:26,0:26:62:.:.:0,62,858	0/0:47,0:47:28:.:.:0,28,1506	0/0:40,0:40:99:.:.:0,105,1434
chr10	11209993	.	T	A	832823	PASS	.	GT:AD:DP:GQ:PGT:PID:PL	0/1:18,16:34:99:.:.:430,0,642	0/1:9,19:28:99:.:.:618,0,236	1/1:0,49:49:99:.:.:1899,147,0	1/1:0,20:20:60:.:.:777,60,0	1/1:0,36:36:99:.:.:1492,108,0	1/1:0,24:24:72:.:.:888,72,0	1/1:0,30:30:90:.:.:1240,90,0	1/1:0,39:39:99:.:.:1468,117,0	1/1:0,38:38:99:.:.:1540,114,0	1/1:0,34:34:99:.:.:1382,102,0	1/1:0,46:46:99:.:.:1797,138,0	1/1:0,29:29:87:.:.:1173,87,0	1/1:0,33:33:99:.:.:1317,99,0	1/1:0,39:39:99:.:.:1595,117,0	1/1:0,30:30:90:.:.:1149,90,0	1/1:0,31:31:93:.:.:1255,93,0	1/1:0,35:35:99:.:.:1445,105,0	1/1:0,49:49:99:.:.:1956,147,0	1/1:0,33:33:99:.:.:1329,99,0	1/1:0,32:32:96:.:.:1227,96,0	1/1:0,29:29:87:.:.:1211,87,0	1/1:0,30:30:90:.:.:1207,90,0	1/1:0,40:40:99:.:.:1627,120,0	1/1:0,46:46:99:.:.:1784,138,0	1/1:0,23:23:69:.:.:921,69,0	1/1:0,32:32:96:.:.:1325,96,0	1/1:0,30:30:90:.:.:1205,90,0	1/1:0,41:41:99:.:.:1640,123,0	1/1:0,29:29:87:.:.:1143,87,0	1/1:0,30:30:90:.:.:1171,90,0	1/1:0,37:37:99:.:.:1527,111,0	1/1:0,36:36:99:.:.:1333,108,0	1/1:0,35:35:99:.:.:1459,105,0	1/1:0,42:42:99:.:.:1921,129,0	1/1:0,21:21:63:.:.:877,63,0	1/1:0,25:25:75:.:.:1009,75,0	1/1:0,39:39:99:.:.:1577,117,0	1/1:0,37:37:99:.:.:1471,111,0	1/1:0,31:31:93:.:.:1283,93,0	1/1:0,33:33:99:.:.:1362,99,0	1/1:0,34:34:99:.:.:1323,102,0
chr10	11478840	.	AT	A	915.94	PASS	.	GT:AD:DP:GQ:PGT:PID:PL	0/1:3,9:12:99:0|1:11478830_C_T:366,0,201	0/1:14,13:27:99:0|1:11478830_C_T:533,0,956	0/0:31,0:31:81:.:.:0,81,1215	0/0:18,0:18:42:.:.:0,42,630	0/0:29,0:29:84:.:.:0,84,1084	0/0:19,0:19:45:.:.:0,45,675	0/0:31,0:31:77:.:.:0,77,1032	0/0:24,0:24:72:.:.:0,72,878	0/0:26,0:26:72:.:.:0,72,1080	0/0:16,0:16:48:.:.:0,48,565	0/0:25,0:25:75:.:.:0,75,948	0/0:35,0:35:99:.:.:0,99,1485	0/0:23,0:23:63:.:.:0,63,945	0/0:31,0:31:90:.:.:0,90,1350	0/0:16,0:16:48:.:.:0,48,618	0/0:20,0:20:51:.:.:0,51,765	0/0:18,0:18:48:.:.:0,48,720	0/0:21,0:21:63:.:.:0,63,808	0/0:14,0:14:42:.:.:0,42,551	0/0:20,0:20:54:.:.:0,54,810	0/0:30,0:30:87:.:.:0,87,1305	0/0:24,0:24:57:.:.:0,57,875	0/0:26,0:26:69:.:.:0,69,1035	0/0:21,0:21:63:.:.:0,63,763	0/0:13,0:13:33:.:.:0,33,495	0/0:24,0:24:42:.:.:0,42,885	0/0:28,0:28:75:.:.:0,75,1125	0/0:24,0:24:66:.:.:0,66,990	0/0:24,0:24:72:.:.:0,72,928	0/0:21,0:21:54:.:.:0,54,810	0/0:26,0:26:78:.:.:0,78,949	0/0:27,0:27:72:.:.:0,72,1080	0/0:25,0:25:75:.:.:0,75,912	0/0:25,0:25:59:.:.:0,59,862	0/0:20,0:20:60:.:.:0,60,789	0/0:21,0:21:32:.:.:0,32,739	0/0:29,0:29:81:.:.:0,81,1215	0/0:24,0:24:66:.:.:0,66,990	0/0:28,0:28:75:.:.:0,75,1125	0/0:19,0:19:57:.:.:0,57,705	0/0:18,0:18:51:.:.:0,51,765
chr10	12100558	.	C	A	645856	PASS	.	GT:AD:DP:GQ:PL	0/1:11,14:25:99:417,0,384	0/1:14,18:32:99:552,0,417	1/1:0,41:41:99:1655,123,0	1/1:0,28:28:84:1094,84,0	1/1:0,27:27:80:995,80,0	1/1:0,22:22:65:718,65,0	1/1:0,19:19:57:760,57,0	1/1:0,25:25:74:913,74,0	1/1:0,27:27:79:918,79,0	1/1:0,37:37:99:1369,110,0	1/1:0,37:37:99:1399,111,0	1/1:1,31:32:85:1208,85,0	1/1:0,34:34:99:1297,101,0	1/1:0,36:36:99:1379,107,0	1/1:0,28:28:84:1082,84,0	1/1:0,24:24:72:866,72,0	1/1:0,25:25:75:948,75,0	1/1:1,35:36:98:1340,98,0	1/1:0,30:30:89:1148,89,0	1/1:0,34:34:99:1265,101,0	1/1:0,37:37:99:1401,110,0	1/1:0,34:34:99:1518,102,0	1/1:0,32:32:96:1260,96,0	1/1:0,27:27:80:994,80,0	1/1:0,28:28:83:1001,83,0	1/1:0,32:32:94:1033,94,0	1/1:0,25:25:75:940,75,0	1/1:0,23:23:68:764,68,0	1/1:0,24:24:72:924,72,0	1/1:1,28:29:77:1126,77,0	1/1:0,35:35:99:1265,104,0	1/1:0,30:30:89:1104,89,0	1/1:0,36:36:99:1224,106,0	1/1:0,21:21:62:737,62,0	1/1:0,24:24:72:924,72,0	1/1:0,23:23:69:848,69,0	1/1:0,42:42:99:1601,126,0	1/1:0,28:28:84:1101,84,0	1/1:1,41:42:99:1448,115,0	1/1:0,24:24:72:944,72,0	1/1:0,27:27:81:1071,81,0
chr10	13214582	.	A	G	650337	PASS	.	GT:AD:DP:GQ:PGT:PID:PL	0/1:16,8:24:99:.:.:245,0,572	0/1:15,12:27:99:.:.:387,0,525	1/1:0,23:23:72:.:.:1023,72,0	1/1:0,31:31:93:.:.:1252,93,0	1/1:0,38:38:99:.:.:1551,114,0	1/1:0,24:24:72:.:.:943,72,0	1/1:0,19:19:57:.:.:845,57,0	1/1:0,19:19:60:.:.:791,60,0	1/1:0,22:22:66:.:.:954,66,0	1/1:0,23:23:69:.:.:946,69,0	1/1:0,26:26:78:.:.:1014,78,0	1/1:0,34:34:99:.:.:1322,102,0	1/1:0,20:20:60:1|1:13214536_G_A:865,60,0	1/1:0,29:29:87:.:.:1261,87,0	1/1:0,21:21:63:.:.:901,63,0	1/1:0,36:36:99:.:.:1387,108,0	1/1:0,26:26:78:.:.:977,78,0	1/1:0,22:22:66:.:.:898,66,0	1/1:0,20:20:60:.:.:831,60,0	1/1:0,14:14:45:.:.:620,45,0	1/1:0,22:22:66:.:.:930,66,0	1/1:0,26:26:78:.:.:1154,78,0	1/1:0,45:45:99:.:.:1819,135,0	1/1:0,40:40:99:.:.:1716,120,0	1/1:0,16:16:51:.:.:729,51,0	1/1:0,31:31:93:.:.:1289,93,0	1/1:0,37:37:99:.:.:1562,114,0	1/1:0,16:16:48:.:.:701,48,0	1/1:0,26:26:78:.:.:1014,78,0	1/1:0,39:39:99:.:.:1634,117,0	1/1:0,33:33:99:.:.:1356,99,0	1/1:0,45:45:99:.:.:1733,135,0	1/1:0,31:31:93:.:.:1318,93,0	1/1:0,23:23:69:.:.:906,69,0	1/1:1,43:44:91:.:.:1690,91,0	1/1:0,31:31:93:.:.:1118,93,0	1/1:0,41:41:99:.:.:1678,123,0	1/1:0,26:26:78:.:.:1078,78,0	1/1:0,38:38:99:.:.:1497,113,0	1/1:0,13:13:39:.:.:542,39,0	1/1:0,31:31:93:.:.:1227,93,0
chr10	13993039	.	C	T	624.73	PASS	.	GT:AD:DP:GQ:PGT:PID:PL	0/1:8,12:20:99:0|1:13992992_A_AT:474,0,721	0/1:17,7:24:99:0|1:13992992_A_AT:227,0,1320	0/0:28,0:28:54:.:.:0,54,1060	0/0:28,0:28:72:.:.:0,72,1080	0/0:40,0:40:78:.:.:0,78,1421	0/0:28,0:28:53:.:.:0,53,954	0/0:28,0:28:68:.:.:0,68,905	0/0:31,0:31:84:.:.:0,84,1260	0/0:40,0:40:99:.:.:0,99,1497	0/0:35,0:35:99:.:.:0,102,1370	0/0:46,0:46:99:.:.:0,108,1800	0/0:41,0:41:99:.:.:0,102,1530	0/0:40,0:40:99:.:.:0,105,1546	0/0:48,0:48:99:.:.:0,120,1800	0/0:39,0:39:99:.:.:0,99,1366	0/0:38,0:38:99:.:.:0,99,1485	0/0:34,0:34:93:.:.:0,93,1395	0/0:36,0:36:99:.:.:0,108,1389	0/0:46,0:46:99:.:.:0,107,1680	0/0:42,0:42:99:.:.:0,110,1461	0/0:33,0:33:99:0|1:13993039_C_A:0,99,1485	0/0:36,0:36:77:.:.:0,77,1343	0/0:44,0:44:99:.:.:0,101,1606	0/0:39,0:39:99:.:.:0,101,1337	0/0:31,0:31:80:.:.:0,80,1079	0/0:37,0:37:99:.:.:0,99,1485	0/0:41,0:41:99:.:.:0,111,1515	0/0:34,0:34:90:.:.:0,90,1350	0/0:33,0:33:99:.:.:0,99,1232	0/0:31,0:31:90:.:.:0,90,1350	0/0:37,0:37:99:.:.:0,99,1450	0/0:44,0:44:99:.:.:0,116,1597	0/0:38,0:38:99:.:.:0,99,1417	0/0:31,0:31:90:.:.:0,90,1350	0/0:39,0:39:99:.:.:0,99,1485	0/0:43,0:43:88:.:.:0,88,1618	0/0:37,0:37:99:.:.:0,108,1620	0/0:25,0:25:72:.:.:0,72,1080	0/0:49,0:49:99:.:.:0,113,1711	0/0:41,0:41:99:.:.:0,114,1631	0/0:33,0:33:99:.:.:0,99,1330
chr10	14023150	.	A	G	839940	PASS	.	GT:AD:DP:GQ:PGT:PID:PL	0/1:11,24:35:99:.:.:848,0,310	0/1:20,20:40:99:.:.:625,0,700	1/1:0,51:51:99:.:.:1989,153,0	1/1:0,27:27:81:.:.:1103,81,0	1/1:0,34:34:99:.:.:1336,102,0	1/1:0,39:39:99:.:.:1431,117,0	1/1:0,24:24:72:.:.:953,72,0	1/1:0,36:36:99:.:.:1492,108,0	1/1:0,41:41:99:.:.:1588,123,0	1/1:0,30:30:90:.:.:1117,90,0	1/1:0,26:26:78:.:.:1019,78,0	1/1:0,36:36:99:.:.:1359,107,0	1/1:0,49:49:99:.:.:1947,147,0	1/1:0,53:53:99:.:.:2041,159,0	1/1:0,24:24:72:.:.:922,72,0	1/1:0,36:36:99:.:.:1449,108,0	1/1:0,30:30:90:.:.:1141,90,0	1/1:0,31:31:93:.:.:1259,93,0	1/1:0,36:36:99:.:.:1465,108,0	1/1:0,30:30:90:.:.:1200,90,0	1/1:0,44:44:99:.:.:1759,132,0	1/1:0,29:29:87:.:.:1187,87,0	1/1:0,47:47:99:.:.:1862,141,0	1/1:0,33:33:99:.:.:1320,99,0	1/1:0,33:33:99:.:.:1270,99,0	1/1:0,38:38:99:.:.:1534,114,0	1/1:0,34:34:99:.:.:1326,102,0	1/1:0,38:38:99:.:.:1463,114,0	1/1:0,45:45:99:.:.:1880,135,0	1/1:0,31:31:93:.:.:1271,93,0	1/1:0,38:38:99:.:.:1471,114,0	1/1:0,37:37:99:.:.:1438,111,0	1/1:0,53:53:99:.:.:1985,158,0	1/1:0,35:35:99:.:.:1426,105,0	1/1:0,34:34:99:.:.:1408,102,0	1/1:0,37:37:99:.:.:1455,111,0	1/1:0,40:40:99:.:.:1655,120,0	1/1:0,33:33:99:.:.:1330,99,0	1/1:0,39:39:99:.:.:1498,116,0	1/1:0,45:45:99:.:.:1723,134,0	1/1:0,43:43:99:.:.:1718,129,0
chr10	15077986	.	T	G	1529.84	PASS	.	GT:AD:DP:GQ:PGT:PID:PL	0/1:21,21:42:99:0|1:15077986_T_G:851,0,2047	0/1:22,16:38:99:0|1:15077986_T_G:593,0,1880	0/0:28,0:28:81:.:.:0,81,1215	0/0:31,0:31:90:.:.:0,90,1350	0/0:38,0:38:99:.:.:0,105,1467	0/0:25,0:25:72:.:.:0,72,972	0/0:22,0:22:60:.:.:0,60,846	0/0:29,0:29:81:.:.:0,81,1096	0/0:36,0:36:99:.:.:0,102,1439	0/0:29,0:29:72:.:.:0,72,1080	0/0:39,0:39:99:.:.:0,105,1465	0/0:36,0:36:99:.:.:0,102,1437	0/0:36,0:36:99:.:.:0,99,1363	0/0:43,0:43:99:.:.:0,120,1800	0/0:30,0:30:75:.:.:0,75,1125	0/0:33,0:33:90:.:.:0,90,1335	0/0:32,0:32:87:.:.:0,87,1305	0/0:29,0:29:81:.:.:0,81,1260	0/0:27,0:27:72:.:.:0,72,1080	0/0:33,0:33:93:.:.:0,93,1395	0/0:43,0:43:99:.:.:0,117,1755	0/0:37,0:37:99:.:.:0,105,1575	0/0:36,0:36:99:.:.:0,102,1367	0/0:38,0:38:99:.:.:0,107,1449	0/0:35,0:35:99:.:.:0,99,1485	0/0:37,0:37:99:.:.:0,99,1485	0/0:25,0:25:72:.:.:0,72,1080	0/0:35,0:35:99:.:.:0,99,1359	0/0:33,0:33:99:.:.:0,99,1244	0/0:36,0:36:99:.:.:0,99,1287	0/0:27,0:27:66:.:.:0,66,990	0/0:38,0:38:99:.:.:0,105,1461	0/0:35,0:35:99:.:.:0,99,1458	0/0:41,0:41:99:.:.:0,108,1550	0/0:29,0:29:81:.:.:0,81,1215	0/0:27,0:27:72:.:.:0,72,1048	0/0:35,0:35:99:.:.:0,99,1485	0/0:25,0:25:72:.:.:0,72,1080	0/0:39,0:39:99:.:.:0,108,1620	0/0:36,0:36:99:.:.:0,99,1461	0/0:37,0:37:99:.:.:0,99,1434
chr10	16576294	.	G	C	1252.13	PASS	.	GT:AD:DP:GQ:PL	0/1:22,23:45:99:747,0,716	0/1:22,17:39:99:581,0,765	0/0:20,0:20:45:0,45,720	0/0:30,0:30:84:0,84,1260	0/0:29,0:29:72:0,72,1128	0/0:30,0:30:90:0,90,1227	0/0:40,0:40:99:0,114,1710	0/0:31,0:31:77:0,77,1020	0/0:38,0:38:99:0,102,1530	0/0:39,0:39:99:0,100,1557	0/0:24,0:24:57:0,57,907	0/0:44,0:44:99:0,120,1800	0/0:49,0:49:99:0,120,1800	0/0:38,0:38:99:0,108,1620	0/0:34,0:34:84:0,84,1260	0/0:23,0:23:63:0,63,945	0/0:17,0:17:45:0,45,675	0/0:31,0:31:81:0,81,1215	0/0:31,0:31:75:0,75,1125	0/0:33,0:33:93:0,93,1395	0/0:21,0:21:60:0,60,843	0/0:40,0:40:99:0,111,1582	0/0:38,0:38:99:0,105,1488	0/0:39,0:39:99:0,105,1399	0/0:23,0:23:57:0,57,855	0/0:40,0:40:99:0,111,1665	0/0:27,0:27:66:0,66,990	0/0:19,0:19:57:0,57,743	0/0:34,0:34:90:0,90,1298	0/0:26,0:26:72:0,72,1080	0/0:38,0:38:99:0,105,1575	0/0:17,0:17:48:0,48,720	0/0:15,0:15:42:0,42,630	0/0:30,0:30:81:0,81,1215	0/0:35,0:35:99:0,99,1485	0/0:36,0:36:99:0,102,1451	0/0:36,0:36:99:0,99,1434	0/0:45,0:45:99:0,120,1800	0/0:33,0:33:81:0,81,1215	0/0:24,0:24:66:0,66,990	0/0:13,0:13:39:0,39,531
chr10	17227123	.	A	G	742.68	PASS	.	GT:AD:DP:GQ:PL	0/1:37,16:53:99:476,0,1340	0/1:45,13:58:99:327,0,1575	0/0:51,0:51:99:0,120,1800	0/0:64,0:64:99:0,120,1800	0/0:45,0:45:99:0,117,1800	0/0:54,0:54:99:0,120,1800	0/0:53,0:53:99:0,120,1800	0/0:51,0:51:99:0,120,1800	0/0:71,0:71:99:0,120,1800	0/0:48,0:48:99:0,120,1800	0/0:56,0:56:99:0,103,1800	0/0:44,0:44:99:0,111,1665	0/0:77,0:77:99:0,120,1800	0/0:72,0:72:99:0,120,1800	0/0:59,0:59:99:0,120,1800	0/0:36,0:36:99:0,99,1389	0/0:42,0:42:99:0,100,1548	0/0:64,0:64:99:0,120,1800	0/0:71,0:71:99:0,120,1800	0/0:48,0:48:99:0,120,1800	0/0:51,0:51:99:0,120,1800	0/0:75,0:75:99:0,120,1800	0/0:46,0:46:99:0,120,1800	0/0:66,0:66:99:0,120,1800	0/0:55,0:55:99:0,120,1800	0/0:74,0:74:99:0,120,1800	0/0:48,0:48:99:0,114,1800	0/0:56,0:56:99:0,120,1800	0/0:59,0:59:99:0,120,1800	0/0:57,0:57:99:0,120,1800	0/0:84,0:84:99:0,120,1800	0/0:41,0:41:99:0,100,1505	0/0:47,0:47:99:0,120,1800	0/0:33,0:33:90:0,90,1350	0/0:67,0:67:99:0,120,1800	0/0:38,0:38:72:0,72,1443	0/0:79,0:79:99:0,120,1800	0/0:36,0:36:99:0,99,1485	0/0:84,0:84:99:0,120,1800	0/0:59,0:59:99:0,120,1800	0/0:37,0:37:99:0,99,1397
chr10	17473995	.	T	G	921.82	PASS	.	GT:AD:DP:GQ:PL	0/1:18,13:31:99:416,0,655	0/1:17,19:36:99:541,0,602	0/0:28,0:28:75:0,75,1116	0/0:36,0:36:99:0,99,1336	0/0:36,0:36:99:0,108,1371	0/0:29,0:29:72:0,72,1111	0/0:27,0:27:81:0,81,995	0/0:35,0:35:99:0,99,1485	0/0:34,0:34:99:0,99,1485	0/0:30,0:30:90:0,90,1152	0/0:39,0:39:99:0,101,1372	0/0:34,0:34:99:0,99,1465	0/0:37,0:37:99:0,99,1397	0/0:39,0:39:99:0,105,1531	0/0:38,0:38:99:0,104,1424	0/0:40,0:40:99:0,108,1575	0/0:31,0:31:78:0,78,1165	0/0:32,0:32:90:0,90,1286	0/0:35,0:35:99:0,99,1485	0/0:34,0:34:99:0,99,1465	0/0:35,0:35:99:0,99,1350	0/0:33,0:33:90:0,90,1350	0/0:37,0:37:66:0,66,1270	0/0:36,0:36:99:0,99,1465	0/0:23,0:23:63:0,63,850	0/0:27,0:27:78:0,78,1170	0/0:21,0:21:60:0,60,766	0/0:35,0:35:99:0,102,1324	0/0:34,0:34:96:0,96,1440	0/0:28,0:28:81:0,81,1215	0/0:30,0:30:78:0,78,1170	0/0:30,0:30:81:0,81,1215	0/0:37,0:37:99:0,102,1413	0/0:21,0:21:57:0,57,855	0/0:30,0:30:90:0,90,1179	0/0:35,0:35:99:0,99,1392	0/0:35,0:35:99:0,99,1431	0/0:27,0:27:78:0,78,1170	0/0:44,0:44:99:0,117,1704	0/0:35,0:35:99:0,99,1485	0/0:37,0:37:99:0,111,1509
chr10	17741876	.	T	C	785266	PASS	.	GT:AD:DP:GQ:PGT:PID:PL	0/1:15,13:28:99:.:.:396,0,506	0/1:13,11:24:99:.:.:375,0,459	1/1:0,26:26:78:.:.:1081,78,0	1/1:0,27:27:81:.:.:1088,81,0	1/1:0,32:32:96:.:.:1303,96,0	1/1:0,35:35:99:.:.:1427,105,0	1/1:0,40:40:99:.:.:1524,120,0	1/1:0,29:29:87:.:.:1155,87,0	1/1:0,27:27:80:.:.:1029,80,0	1/1:0,43:43:99:.:.:1796,129,0	1/1:0,29:29:86:.:.:1054,86,0	1/1:0,38:38:99:.:.:1511,114,0	1/1:0,37:37:99:.:.:1457,111,0	1/1:0,51:51:99:.:.:2197,154,0	1/1:0,40:40:99:.:.:1647,120,0	1/1:0,42:42:99:.:.:1582,126,0	1/1:0,44:44:99:.:.:1691,131,0	1/1:0,27:27:81:.:.:1081,81,0	1/1:0,29:29:87:.:.:1154,87,0	1/1:0,34:34:99:.:.:1382,102,0	1/1:0,54:54:99:.:.:2243,163,0	1/1:0,42:42:99:.:.:1509,125,0	1/1:0,49:49:99:.:.:1871,146,0	1/1:0,39:39:99:.:.:1453,117,0	1/1:0,27:27:81:.:.:1024,81,0	1/1:0,29:29:87:.:.:1138,87,0	1/1:0,26:26:78:.:.:1002,78,0	1/1:0,45:45:99:.:.:1792,135,0	1/1:0,30:30:89:.:.:1091,89,0	1/1:0,32:32:96:.:.:1227,96,0	1/1:0,44:44:99:.:.:1653,132,0	1/1:0,44:44:99:.:.:1708,132,0	1/1:0,37:37:99:.:.:1366,110,0	1/1:0,39:39:99:.:.:1622,116,0	1/1:0,35:35:99:.:.:1479,105,0	1/1:0,30:30:89:.:.:1165,89,0	1/1:0,46:46:99:.:.:1802,138,0	1/1:0,25:25:75:.:.:958,75,0	1/1:0,44:44:99:.:.:1755,132,0	1/1:0,39:39:99:.:.:1594,117,0	1/1:0,44:44:99:.:.:1782,132,0
chr10	18025532	.	C	T	1014.76	PASS	.	GT:AD:DP:GQ:PGT:PID:PL	0/1:22,10:32:99:0|1:18025526_C_T:337,0,1248	0/1:24,20:44:99:0|1:18025526_C_T:755,0,1136	0/0:29,0:29:81:.:.:0,81,1215	0/0:34,0:34:73:.:.:0,73,1315	0/0:36,0:36:99:.:.:0,99,1485	0/0:32,0:32:93:.:.:0,93,1188	0/0:27,0:27:75:.:.:0,75,1125	0/0:28,0:28:81:.:.:0,81,1215	0/0:30,0:30:81:.:.:0,81,1215	0/0:31,0:31:90:.:.:0,90,1350	0/0:32,0:32:87:.:.:0,87,1305	0/0:34,0:34:87:.:.:0,87,1305	0/0:34,0:34:99:.:.:0,99,1352	0/0:39,0:39:99:.:.:0,99,1485	0/0:39,0:39:99:.:.:0,104,1388	0/0:43,0:43:99:.:.:0,120,1724	0/0:36,0:36:99:.:.:0,99,1417	0/0:37,0:37:99:.:.:0,105,1575	0/0:33,0:33:96:.:.:0,96,1440	0/0:35,0:35:99:.:.:0,99,1412	0/0:34,0:34:93:.:.:0,93,1395	0/0:41,0:41:99:.:.:0,117,1755	0/0:39,0:39:99:.:.:0,108,1620	0/0:26,0:26:63:.:.:0,63,1017	0/0:26,0:26:78:.:.:0,78,1086	0/0:37,0:37:99:.:.:0,105,1507	0/0:30,0:30:90:.:.:0,90,1183	0/0:38,0:38:99:.:.:0,105,1575	0/0:15,0:15:42:.:.:0,42,630	0/0:37,0:37:99:.:.:0,102,1449	0/0:36,0:36:99:.:.:0,102,1437	0/0:42,0:42:99:.:.:0,109,1678	0/0:32,0:32:90:.:.:0,90,1230	0/0:36,0:36:99:.:.:0,99,1485	0/0:35,0:35:99:.:.:0,99,1485	0/0:36,0:36:99:.:.:0,102,1530	0/0:34,0:34:90:.:.:0,90,1350	0/0:34,0:34:99:.:.:0,99,1377	0/0:50,0:50:99:.:.:0,120,1800	0/0:38,0:38:99:.:.:0,108,1620	0/0:36,0:36:99:.:.:0,99,1485
chr10	18475660	.	T	A	81.41	Filter	.	GT:AD:DP:GQ:PGT:PID:PL	0/1:13,3:16:43:.:.:43,0,441	0/1:16,5:21:99:.:.:115,0,470	0/0:24,0:24:72:.:.:0,72,785	0/0:19,0:19:42:.:.:0,42,630	0/0:17,0:17:51:.:.:0,51,616	0/0:15,0:15:21:.:.:0,21,315	0/0:19,0:19:33:.:.:0,33,495	0/0:20,0:20:27:.:.:0,27,405	0/0:35,0:35:72:.:.:0,72,1080	0/0:28,0:28:42:.:.:0,42,1014	0/0:40,0:40:72:.:.:0,72,1080	0/0:47,0:47:99:.:.:0,120,1800	0/0:28,0:28:42:.:.:0,42,630	0/0:24,0:24:54:.:.:0,54,810	0/0:20,0:20:24:.:.:0,24,360	0/0:31,0:31:60:.:.:0,60,900	0/0:41,0:41:72:.:.:0,72,1080	0/0:31,0:31:60:.:.:0,60,900	0/0:26,0:26:51:.:.:0,51,765	0/0:30,0:30:81:.:.:0,81,1215	0/0:28,0:28:54:.:.:0,54,810	0/0:23,0:23:51:.:.:0,51,765	0/0:16,0:16:36:.:.:0,36,540	0/0:21,0:21:33:.:.:0,33,495	0/0:26,0:26:57:.:.:0,57,855	0/0:13,0:13:9:.:.:0,9,135	0/0:20,0:20:48:.:.:0,48,720	0/0:33,0:33:71:.:.:0,71,1080	0/0:24,0:24:45:.:.:0,45,675	0/0:21,0:21:51:.:.:0,51,765	0/0:40,0:40:90:.:.:0,90,1350	0/0:36,0:36:81:.:.:0,81,1215	0/0:36,0:36:87:.:.:0,87,1305	0/0:30,0:30:74:.:.:0,74,1006	0/0:13,0:13:33:.:.:0,33,495	0/0:26,0:26:54:.:.:0,54,810	0/0:22,0:22:66:.:.:0,66,823	0/0:23,0:23:6:.:.:0,6,90	0/0:19,0:19:27:.:.:0,27,405	0/0:24,0:24:60:.:.:0,60,900	0/0:21,0:21:45:.:.:0,45,675
chr10	18774166	.	ATTGCG	A	1729.66	PASS	.	GT:AD:DP:GQ:PL	0/1:16,16:32:99:623,0,1136	0/1:20,21:41:99:822,0,1405	0/0:35,0:35:99:0,99,1424	0/0:26,0:26:72:0,72,1080	0/0:37,0:37:99:0,105,1447	0/0:29,0:29:81:0,81,1215	0/0:20,0:20:60:0,60,773	0/0:28,0:28:81:0,81,1090	0/0:32,0:32:87:0,87,1305	0/0:28,0:28:81:0,81,1123	0/0:42,0:42:99:0,105,1601	0/0:37,0:37:99:0,99,1379	0/0:35,0:35:99:0,99,1390	0/0:29,0:29:81:0,81,1211	0/0:32,0:32:90:0,90,1350	0/0:40,0:40:99:0,108,1620	0/0:34,0:34:99:0,99,1434	0/0:37,0:37:99:0,99,1485	0/0:39,0:39:99:0,111,1598	0/0:34,0:34:87:0,87,1208	0/0:34,0:34:99:0,99,1408	0/0:40,0:40:99:0,105,1551	0/0:41,0:41:99:0,111,1665	0/0:35,0:35:99:0,99,1368	0/0:26,0:26:72:0,72,1080	0/0:35,0:35:99:0,99,1332	0/0:29,0:29:81:0,81,1215	0/0:37,0:37:96:0,96,1353	0/0:20,0:20:60:0,60,822	0/0:26,0:26:72:0,72,967	0/0:38,0:38:99:0,99,1485	0/0:37,0:37:99:0,99,1459	0/0:41,0:41:99:0,105,1595	0/0:30,0:30:84:0,84,1260	0/0:34,0:34:99:0,99,1339	0/0:32,0:32:90:0,90,1350	0/0:37,0:37:96:0,96,1452	0/0:40,0:40:99:0,102,1530	0/0:36,0:36:99:0,102,1530	0/0:33,0:33:99:0,99,1320	0/0:38,0:38:99:0,102,1431
chr10	19274464	.	C	T	925.63	PASS	.	GT:AD:DP:GQ:PL	0/1:22,14:36:99:418,0,787	0/1:18,18:36:99:585,0,643	0/0:36,0:36:99:0,99,1464	0/0:34,0:34:93:0,93,1395	0/0:41,0:41:99:0,108,1620	0/0:28,0:28:81:0,81,1215	0/0:39,0:39:99:0,111,1665	0/0:36,0:36:99:0,99,1465	0/0:36,0:36:99:0,99,1453	0/0:38,0:38:99:0,105,1523	0/0:46,0:46:99:0,107,1800	0/0:38,0:38:99:0,102,1411	0/0:38,0:38:99:0,102,1453	0/0:39,0:39:99:0,102,1530	0/0:37,0:37:99:0,108,1504	0/0:38,0:38:99:0,102,1415	0/0:36,0:36:99:0,99,1372	0/0:41,0:41:99:0,99,1591	0/0:36,0:36:99:0,102,1410	0/0:36,0:36:99:0,99,1353	0/0:35,0:35:99:0,99,1427	0/0:43,0:43:99:0,105,1755	0/0:31,0:31:87:0,87,1305	0/0:38,0:38:99:0,101,1431	0/0:35,0:35:99:0,99,1401	0/0:34,0:34:99:0,99,1485	0/0:24,0:24:72:0,72,889	0/0:40,0:40:99:0,102,1530	0/0:27,0:27:75:0,75,1125	0/0:33,0:33:90:0,90,1350	0/0:35,0:35:99:0,99,1485	0/0:38,0:38:99:0,105,1575	0/0:37,0:37:99:0,99,1379	0/0:36,0:36:99:0,99,1530	0/0:36,0:36:99:0,99,1485	0/0:41,0:41:99:0,104,1590	0/0:38,0:38:99:0,105,1575	0/0:33,0:33:93:0,93,1395	0/0:36,0:36:99:0,99,1519	0/0:40,0:40:99:0,100,1563	0/0:39,0:39:99:0,99,1485
chr10	19331717	.	C	CACAAG	933235	PASS	.	GT:AD:DP:GQ:PGT:PID:PL	0/1:14,19:33:99:.:.:798,0,894	0/1:21,17:38:99:.:.:650,0,1439	1/1:0,35:35:99:.:.:1603,108,0	1/1:0,34:34:99:.:.:1523,102,0	1/1:0,20:20:60:.:.:900,60,0	1/1:0,33:33:99:.:.:1485,99,0	1/1:0,46:46:99:.:.:2070,138,0	1/1:0,36:36:99:.:.:1665,111,0	1/1:0,37:37:99:.:.:1755,117,0	1/1:0,41:41:99:.:.:1860,129,0	1/1:0,29:29:90:.:.:1350,90,0	1/1:0,43:43:99:.:.:1960,132,0	1/1:0,49:49:99:.:.:2213,149,0	1/1:0,37:37:99:.:.:1658,111,0	1/1:0,29:29:87:.:.:1305,87,0	1/1:0,39:39:99:.:.:1920,129,0	1/1:0,43:43:99:.:.:2061,138,0	1/1:0,33:33:99:.:.:1568,105,0	1/1:0,45:45:99:.:.:2153,144,0	1/1:0,38:38:99:.:.:1755,117,0	1/1:0,47:47:99:.:.:2162,147,0	1/1:0,28:28:93:.:.:1390,93,0	1/1:0,41:41:99:.:.:1879,126,0	1/1:0,32:32:99:.:.:1508,102,0	1/1:0,26:26:81:.:.:1215,81,0	1/1:0,37:37:99:.:.:1710,114,0	1/1:0,36:36:99:.:.:1594,108,0	1/1:0,34:34:99:.:.:1661,111,0	1/1:0,21:21:63:.:.:938,63,0	1/1:0,32:32:99:.:.:1494,102,0	1/1:0,46:46:99:.:.:2148,144,0	1/1:0,39:39:99:.:.:1878,126,0	1/1:0,36:36:99:.:.:1620,108,0	1/1:0,34:34:99:.:.:1530,102,0	1/1:0,33:33:99:.:.:1616,108,0	1/1:0,40:40:99:.:.:1800,120,0	1/1:0,51:51:99:.:.:2471,166,0	1/1:0,32:32:99:.:.:1558,105,0	1/1:0,35:35:99:.:.:1608,108,0	1/1:0,45:45:99:.:.:2110,141,0	1/1:0,32:32:99:.:.:1485,99,0
chr10	19679712	.	G	GA	8664.56	PASS	.	GT:AD:DP:GQ:PGT:PID:PL	0/1:26,5:31:74:.:.:74,0,1341	0/1:26,9:35:99:.:.:197,0,1711	0/0:52,0:52:24:.:.:0,24,360	0/0:43,0:43:66:.:.:0,66,990	0/0:64,0:64:36:.:.:0,36,540	0/0:36,0:36:15:.:.:0,15,225	0/0:47,0:47:54:.:.:0,54,810	0/0:33,0:33:6:.:.:0,6,90	0/0:61,0:61:90:.:.:0,90,1350	0/0:37,0:37:0:.:.:0,0,517	0/0:33,0:33:57:.:.:0,57,855	0/0:61,0:61:0:.:.:0,0,809	0/0:50,0:50:99:.:.:0,105,1575	0/0:65,0:65:36:.:.:0,36,540	0/0:39,0:39:18:.:.:0,18,270	0/0:73,0:73:72:.:.:0,72,1080	0/0:62,0:62:60:.:.:0,60,900	0/0:38,0:38:24:.:.:0,24,360	0/0:36,0:36:15:.:.:0,15,225	0/0:46,0:46:18:.:.:0,18,270	0/0:59,0:59:33:.:.:0,33,495	0/0:60,0:60:30:.:.:0,30,450	0/0:74,0:74:39:.:.:0,39,585	0/0:61,0:61:27:.:.:0,27,405	0/0:49,0:49:24:.:.:0,24,360	0/0:53,0:53:24:.:.:0,24,360	0/0:59,0:59:12:.:.:0,12,180	0/0:62,0:62:42:.:.:0,42,630	0/0:40,0:40:39:.:.:0,39,585	0/0:44,0:44:48:.:.:0,48,720	0/0:62,0:62:72:.:.:0,72,1080	0/0:58,0:58:54:.:.:0,54,810	0/0:83,0:83:21:.:.:0,21,315	0/0:54,0:54:27:.:.:0,27,405	0/0:97,0:97:63:.:.:0,63,945	0/0:47,0:47:66:.:.:0,66,990	0/0:68,0:68:45:.:.:0,45,675	0/0:63,0:63:27:.:.:0,27,405	0/0:67,0:67:39:.:.:0,39,585	0/0:60,0:60:24:.:.:0,24,360	0/0:47,0:47:63:.:.:0,63,945
chr10	19831771	.	C	G	580026	PASS	.	GT:AD:DP:GQ:PGT:PID:PL	0/1:9,10:19:99:.:.:337,0,231	0/1:28,19:47:99:.:.:589,0,900	1/1:0,19:19:57:.:.:709,57,0	1/1:0,22:22:66:.:.:920,66,0	1/1:0,23:23:68:.:.:880,68,0	1/1:0,24:24:72:.:.:861,72,0	1/1:0,14:14:42:.:.:514,42,0	1/1:0,24:24:72:.:.:986,72,0	1/1:0,21:21:63:.:.:859,63,0	1/1:0,26:26:78:.:.:1002,78,0	1/1:0,40:40:99:.:.:1517,120,0	1/1:0,26:26:77:.:.:888,77,0	1/1:0,24:24:75:.:.:1041,75,0	1/1:0,28:28:84:.:.:1077,84,0	1/1:0,21:21:63:.:.:820,63,0	1/1:0,41:41:99:.:.:1483,123,0	1/1:0,30:30:90:1|1:19831760_T_A:1105,90,0	1/1:0,16:16:48:.:.:566,48,0	1/1:0,25:25:75:.:.:993,75,0	1/1:0,18:18:54:.:.:674,54,0	1/1:0,30:30:89:.:.:1116,89,0	1/1:0,22:22:66:.:.:919,66,0	1/1:0,17:17:50:.:.:617,50,0	1/1:0,30:30:89:.:.:1140,89,0	1/1:0,23:23:69:.:.:836,69,0	1/1:0,33:33:99:.:.:1288,99,0	1/1:0,21:21:63:.:.:741,63,0	1/1:0,27:27:80:.:.:1046,80,0	1/1:0,22:22:66:.:.:834,66,0	1/1:0,33:33:99:.:.:1167,99,0	1/1:0,34:34:99:.:.:1301,101,0	1/1:0,29:29:86:.:.:1118,86,0	1/1:0,33:33:99:.:.:1255,99,0	1/1:0,21:21:62:.:.:791,62,0	1/1:0,31:31:93:.:.:1228,93,0	1/1:0,22:22:69:.:.:947,69,0	1/1:0,22:22:66:.:.:893,66,0	1/1:0,33:33:99:.:.:1350,99,0	1/1:0,32:32:96:.:.:1279,96,0	1/1:0,27:27:81:.:.:1022,81,0	1/1:0,37:37:99:.:.:1507,111,0
chr10	20329602	.	A	G	623901	PASS	.	GT:AD:DP:GQ:PGT:PID:PL	0/1:15,17:32:99:.:.:606,0,526	0/1:16,10:26:99:.:.:338,0,485	1/1:0,28:28:84:.:.:1113,84,0	1/1:0,19:19:57:.:.:739,57,0	1/1:0,18:18:54:.:.:740,54,0	1/1:0,27:27:81:.:.:1171,81,0	1/1:0,25:25:75:.:.:996,75,0	1/1:0,24:24:72:.:.:998,72,0	1/1:0,27:27:81:1|1:20329602_A_G:1215,81,0	1/1:0,28:28:84:.:.:1228,84,0	1/1:0,38:38:99:.:.:1601,114,0	1/1:0,27:27:87:.:.:1187,87,0	1/1:0,36:36:99:1|1:20329602_A_G:1620,108,0	1/1:0,24:24:72:.:.:1003,72,0	1/1:0,26:26:84:1|1:20329602_A_G:1253,84,0	1/1:0,13:13:39:.:.:509,39,0	1/1:0,37:37:99:1|1:20329602_A_G:1598,111,0	1/1:0,24:24:75:1|1:20329602_A_G:1122,75,0	1/1:0,25:25:75:.:.:1077,75,0	1/1:0,25:27:75:.:.:1006,75,0	1/1:0,39:39:99:.:.:1601,116,0	1/1:0,22:22:66:1|1:20329602_A_G:990,66,0	1/1:0,29:29:86:.:.:1171,86,0	1/1:0,28:28:84:.:.:1239,84,0	1/1:0,23:23:72:.:.:1022,72,0	1/1:0,25:25:81:.:.:1074,81,0	1/1:0,22:22:66:.:.:876,66,0	1/1:0,17:17:51:.:.:689,51,0	1/1:0,28:28:84:1|1:20329602_A_G:1260,84,0	1/1:0,23:23:68:.:.:870,68,0	1/1:0,21:21:63:.:.:851,63,0	1/1:0,28:28:82:.:.:1038,82,0	1/1:0,19:19:57:1|1:20329602_A_G:777,57,0	1/1:0,23:23:69:.:.:936,69,0	1/1:0,34:34:99:.:.:1251,101,0	1/1:0,14:14:42:.:.:585,42,0	1/1:0,31:31:93:1|1:20329602_A_G:1395,93,0	1/1:0,19:19:57:.:.:778,57,0	1/1:0,19:19:60:1|1:20329602_A_G:787,60,0	1/1:0,25:25:74:.:.:998,74,0	1/1:0,28:28:84:.:.:1198,84,0
chr10	20756538	.	A	G	816932	PASS	.	GT:AD:DP:GQ:PGT:PID:PL	0/1:17,13:30:99:.:.:427,0,620	0/1:29,22:51:99:.:.:731,0,941	1/1:0,45:45:99:.:.:1806,135,0	1/1:0,52:52:99:.:.:1963,156,0	1/1:0,43:43:99:.:.:1732,129,0	1/1:0,37:37:99:.:.:1527,111,0	1/1:0,30:30:90:.:.:1130,90,0	1/1:0,28:28:84:.:.:1121,84,0	1/1:0,39:39:99:.:.:1570,117,0	1/1:0,36:36:99:.:.:1427,108,0	1/1:0,34:34:99:1|1:20756538_A_G:1508,105,0	1/1:0,26:26:78:.:.:1086,78,0	1/1:0,48:48:99:.:.:1863,144,0	1/1:0,44:44:99:.:.:1770,132,0	1/1:0,33:33:99:.:.:1274,99,0	1/1:0,39:39:99:.:.:1563,117,0	1/1:0,30:30:90:.:.:1185,90,0	1/1:0,40:40:99:.:.:1617,120,0	1/1:0,41:41:99:.:.:1581,123,0	1/1:0,35:35:99:.:.:1444,105,0	1/1:0,39:39:99:.:.:1617,117,0	1/1:0,35:35:99:.:.:1416,105,0	1/1:0,46:46:99:.:.:1880,138,0	1/1:0,54:54:99:.:.:2100,162,0	1/1:0,27:27:81:.:.:1061,81,0	1/1:0,35:35:99:.:.:1376,105,0	1/1:0,36:36:99:.:.:1492,108,0	1/1:0,40:40:99:.:.:1544,120,0	1/1:0,21:21:63:.:.:861,63,0	1/1:0,43:43:99:.:.:1724,129,0	1/1:0,32:32:96:.:.:1317,96,0	1/1:0,45:45:99:.:.:1788,135,0	1/1:0,37:37:99:.:.:1468,111,0	1/1:0,45:45:99:.:.:1792,135,0	1/1:0,33:33:99:.:.:1294,99,0	1/1:0,30:30:90:.:.:1221,90,0	1/1:0,38:38:99:.:.:1552,114,0	1/1:0,19:19:57:.:.:793,57,0	1/1:0,57:57:99:.:.:2266,171,0	1/1:0,47:47:99:.:.:1933,141,0	1/1:0,35:35:99:.:.:1418,105,0
chr10	21180115	.	C	A	949.99	Filter	.	GT:AD:DP:GQ:PGT:PID:PL	0/1:29,5:34:99:0|1:21180080_G_A:113,0,1268	0/1:46,4:50:27:.:.:27,0,1760	0/0:104,0:104:99:.:.:0,120,1800	0/0:92,0:92:99:.:.:0,120,1800	0/0:82,0:82:99:.:.:0,120,1800	0/0:66,0:66:99:.:.:0,120,1800	0/0:71,0:71:99:.:.:0,120,1800	0/0:51,4:55:40:.:.:0,40,2056	0/0:108,0:108:99:.:.:0,120,1800	0/0:97,0:97:99:.:.:0,120,1800	0/0:77,0:77:99:.:.:0,120,1800	0/0:74,0:74:99:.:.:0,120,1800	0/0:98,0:98:99:.:.:0,120,1800	0/0:94,0:94:99:.:.:0,120,1800	0/0:86,0:86:99:.:.:0,120,1800	0/0:78,0:78:99:.:.:0,120,1800	0/0:82,0:82:99:.:.:0,120,1800	0/0:99,0:99:99:.:.:0,120,1800	0/0:92,0:92:99:.:.:0,120,1800	0/0:86,0:86:99:.:.:0,120,1800	0/0:141,0:141:99:.:.:0,120,1800	0/0:92,0:92:99:.:.:0,109,1800	0/0:111,0:111:99:.:.:0,120,1800	0/0:85,0:85:99:.:.:0,120,1800	0/0:78,0:78:99:.:.:0,120,1800	0/0:82,0:82:99:.:.:0,120,1800	0/0:105,0:105:99:.:.:0,120,1800	0/0:92,0:92:99:.:.:0,120,1800	0/0:74,0:74:99:.:.:0,120,1800	0/0:74,0:74:99:.:.:0,120,1800	0/0:120,0:120:99:.:.:0,113,1800	0/0:98,0:98:99:.:.:0,120,1800	0/0:77,0:77:99:.:.:0,118,1800	0/0:101,0:101:99:.:.:0,120,1800	0/0:119,0:119:99:.:.:0,120,1800	0/0:93,0:93:99:.:.:0,120,1800	0/0:125,0:125:99:.:.:0,99,1800	0/0:61,0:61:99:.:.:0,120,1800	0/0:108,0:108:99:.:.:0,120,1800	0/0:99,0:99:99:.:.:0,120,1800	0/0:76,0:76:99:.:.:0,120,1800
chr10	22264789	.	C	T	1280.45	PASS	.	GT:AD:DP:GQ:PL	0/1:18,14:32:99:435,0,599	0/1:24,19:43:99:652,0,834	0/0:58,0:58:99:0,120,1800	0/0:56,0:56:99:0,119,1800	0/0:54,0:54:99:0,120,1800	0/0:31,0:31:90:0,90,1064	0/0:69,0:69:99:0,120,1800	0/0:61,0:61:99:0,120,1800	0/0:70,0:70:99:0,120,1800	0/0:50,0:50:99:0,114,1800	0/0:36,0:36:99:0,99,1424	0/0:55,0:55:99:0,120,1800	0/0:70,0:70:99:0,120,1800	0/0:68,0:68:99:0,120,1800	0/0:62,0:62:99:0,120,1800	0/0:43,0:43:99:0,102,1530	0/0:53,0:53:99:0,120,1800	0/0:45,0:45:99:0,120,1800	0/0:60,0:60:99:0,120,1800	0/0:62,0:62:99:0,120,1800	0/0:60,0:60:99:0,120,1800	0/0:49,0:49:99:0,102,1753	0/0:58,0:58:99:0,120,1800	0/0:65,0:65:99:0,120,1800	0/0:33,0:33:87:0,87,1305	0/0:50,0:50:99:0,120,1800	0/0:65,0:65:99:0,120,1800	0/0:45,0:45:99:0,120,1585	0/0:51,0:51:99:0,120,1800	0/0:40,0:40:99:0,117,1755	0/0:54,0:54:99:0,120,1800	0/0:55,0:55:99:0,118,1800	0/0:44,0:44:99:0,101,1643	0/0:58,0:58:99:0,106,1755	0/0:39,0:39:99:0,108,1620	0/0:54,0:54:99:0,120,1800	0/0:66,0:66:99:0,120,1800	0/0:39,0:39:99:0,111,1399	0/0:76,0:76:99:0,120,1800	0/0:75,0:75:99:0,120,1800	0/0:34,0:34:90:0,90,1294
chr10	22443381	.	T	C	739.75	PASS	.	GT:AD:DP:GQ:PL	0/1:20,14:34:99:429,0,604	0/1:11,9:20:99:306,0,399	0/0:53,0:53:99:0,120,1800	0/0:28,0:28:84:0,84,1049	0/0:57,0:57:99:0,120,1800	0/0:32,0:32:84:0,84,1260	0/0:38,0:38:99:0,102,1337	0/0:59,0:59:99:0,114,1710	0/0:36,0:36:99:0,99,1391	0/0:35,0:35:99:0,99,1368	0/0:33,0:33:99:0,99,1340	0/0:34,0:34:90:0,90,1304	0/0:59,0:59:99:0,120,1800	0/0:36,0:36:99:0,102,1530	0/0:42,0:42:99:0,111,1665	0/0:31,0:31:93:0,93,1158	0/0:26,0:26:72:0,72,1080	0/0:44,0:44:99:0,106,1615	0/0:59,0:59:99:0,120,1800	0/0:46,0:46:99:0,106,1718	0/0:57,0:57:99:0,114,1710	0/0:57,0:57:99:0,120,1800	0/0:58,0:58:99:0,120,1800	0/0:61,0:61:99:0,120,1800	0/0:67,0:67:99:0,120,1800	0/0:59,0:59:99:0,120,1800	0/0:38,0:38:99:0,102,1449	0/0:29,0:29:81:0,81,1215	0/0:34,0:34:99:0,99,1432	0/0:28,0:28:81:0,81,1047	0/0:45,0:45:99:0,99,1654	0/0:32,0:32:84:0,84,1260	0/0:32,0:32:51:0,51,1055	0/0:21,0:21:54:0,54,810	0/0:35,0:35:99:0,99,1353	0/0:25,0:25:72:0,72,990	0/0:37,0:37:99:0,99,1485	0/0:31,0:31:77:0,77,1076	0/0:70,0:70:99:0,120,1800	0/0:57,0:57:99:0,108,1620	0/0:31,0:31:90:0,90,1222
chr10	22505486	.	G	A	1197080	PASS	.	GT:AD:DP:GQ:PGT:PID:PL	0/1:27,11:38:99:0|1:22505486_G_A:369,0,1156	0/1:12,23:35:99:0|1:22505486_G_A:886,0,435	1/1:0,55:55:99:.:.:2116,165,0	1/1:0,47:47:99:.:.:1916,141,0	1/1:0,58:58:99:.:.:2226,174,0	1/1:0,52:52:99:.:.:1808,155,0	1/1:0,62:62:99:.:.:2371,185,0	1/1:0,77:77:99:.:.:2948,231,0	1/1:0,71:71:99:.:.:2727,212,0	1/1:0,56:56:99:.:.:2113,167,0	1/1:0,67:67:99:.:.:2626,201,0	1/1:0,32:32:96:.:.:1261,96,0	1/1:0,89:89:99:1|1:22505486_G_A:3737,267,0	1/1:0,16:16:48:1|1:22505486_G_A:713,48,0	1/1:0,33:33:99:.:.:1308,99,0	1/1:0,52:52:99:.:.:2053,156,0	1/1:0,28:28:84:.:.:1121,84,0	1/1:0,48:48:99:.:.:2021,144,0	1/1:0,66:66:99:.:.:2500,198,0	1/1:0,59:59:99:.:.:2279,176,0	1/1:0,91:91:99:.:.:3574,272,0	1/1:1,71:72:99:.:.:2769,208,0	1/1:0,80:80:99:1|1:22505486_G_A:3234,240,0	1/1:0,80:80:99:.:.:3060,239,0	1/1:0,38:38:99:.:.:1525,114,0	1/1:0,76:76:99:.:.:3049,228,0	1/1:0,43:43:99:.:.:1831,129,0	1/1:0,38:38:99:.:.:1602,114,0	1/1:0,53:53:99:.:.:2098,159,0	1/1:0,53:53:99:.:.:2201,159,0	1/1:0,66:66:99:.:.:2797,199,0	1/1:0,45:45:99:.:.:1607,134,0	1/1:0,40:40:99:.:.:1704,123,0	1/1:0,30:30:90:.:.:1257,90,0	1/1:0,52:52:99:.:.:2142,159,0	1/1:0,34:34:99:.:.:1327,101,0	1/1:0,64:64:99:.:.:2663,192,0	1/1:0,36:36:99:.:.:1526,108,0	1/1:0,73:73:99:.:.:2973,219,0	1/1:0,68:68:99:.:.:2734,204,0	1/1:0,30:30:90:.:.:1228,90,0
chr10	22955811	.	A	G	888482	PASS	.	GT:AD:DP:GQ:PGT:PID:PL	0/1:17,16:33:99:0|1:22955797_G_A:551,0,676	0/1:24,17:41:99:.:.:642,0,774	1/1:0,35:35:99:.:.:1356,105,0	1/1:0,35:35:99:.:.:1522,105,0	1/1:0,29:29:87:.:.:1154,87,0	1/1:0,31:31:93:.:.:1194,93,0	1/1:0,42:42:99:.:.:1814,126,0	1/1:0,22:22:65:.:.:738,65,0	1/1:0,32:32:96:.:.:1440,96,0	1/1:0,31:31:96:.:.:1329,96,0	1/1:0,51:51:99:.:.:2027,153,0	1/1:0,40:40:99:.:.:1682,120,0	1/1:0,41:41:99:1|1:22955797_G_A:1868,126,0	1/1:0,42:42:99:.:.:1848,126,0	1/1:0,44:44:99:.:.:1649,132,0	1/1:0,47:47:99:.:.:1894,141,0	1/1:0,44:44:99:.:.:1742,132,0	1/1:0,40:40:99:.:.:1510,119,0	1/1:0,41:41:99:.:.:1666,123,0	1/1:0,25:25:75:.:.:1032,75,0	1/1:0,41:41:99:.:.:1668,123,0	1/1:1,35:36:95:.:.:1360,95,0	1/1:0,51:51:99:.:.:2120,153,0	1/1:0,38:38:99:.:.:1462,114,0	1/1:0,32:32:96:.:.:1346,96,0	1/1:0,34:34:99:.:.:1290,102,0	1/1:0,28:28:84:.:.:1205,84,0	1/1:0,34:34:99:.:.:1523,102,0	1/1:0,30:30:93:.:.:1380,93,0	1/1:0,29:29:87:.:.:1251,87,0	1/1:0,36:36:99:.:.:1609,111,0	1/1:0,56:56:99:.:.:2139,168,0	1/1:0,44:44:99:.:.:2044,138,0	1/1:0,36:36:99:.:.:1543,111,0	1/1:0,46:46:99:.:.:2023,138,0	1/1:0,45:45:99:.:.:1809,135,0	1/1:0,31:31:93:.:.:1343,93,0	1/1:0,31:31:93:.:.:1266,93,0	1/1:0,47:47:99:.:.:1909,141,0	1/1:0,43:43:99:.:.:1784,129,0	1/1:0,25:25:75:.:.:998,75,0
chr11	421351	.	A	G	754001	PASS	.	GT:AD:DP:GQ:PGT:PID:PL	0/1:9,18:27:99:0|1:421351_A_G:737,0,338	0/1:15,8:23:99:0|1:421351_A_G:284,0,603	1/1:0,24:24:75:1|1:421351_A_G:1106,75,0	1/1:0,32:32:99:1|1:421351_A_G:1459,99,0	1/1:0,28:28:84:1|1:421351_A_G:1252,84,0	1/1:0,18:18:57:1|1:421329_A_G:855,57,0	1/1:0,31:31:99:1|1:421329_A_G:1556,108,0	1/1:0,38:38:99:1|1:421329_A_G:1768,120,0	1/1:0,37:37:99:1|1:421287_ATG_A:1686,114,0	1/1:0,30:30:99:1|1:421329_A_G:1427,99,0	1/1:0,30:30:90:1|1:421152_C_A:1254,90,0	1/1:0,27:27:81:1|1:421351_A_G:1183,81,0	1/1:0,32:32:99:1|1:421287_ATG_A:1516,102,0	1/1:0,35:35:99:1|1:421329_A_G:1575,105,0	1/1:0,26:26:81:1|1:421351_A_G:1212,81,0	1/1:0,33:33:99:.:.:1405,102,0	1/1:0,21:21:63:1|1:421192_T_A:831,63,0	1/1:0,32:32:99:1|1:421351_A_G:1471,99,0	1/1:0,18:18:60:1|1:421329_A_G:897,60,0	1/1:0,22:22:66:1|1:421351_A_G:990,66,0	1/1:0,40:40:99:1|1:421287_ATG_A:1847,126,0	1/1:0,30:30:93:1|1:421351_A_G:1357,93,0	1/1:0,28:28:84:1|1:421351_A_G:1246,84,0	1/1:0,39:39:99:1|1:421329_A_G:1800,120,0	1/1:0,29:29:87:1|1:421351_A_G:1302,87,0	1/1:0,49:49:99:1|1:421329_A_G:2240,153,0	1/1:0,28:28:87:1|1:421351_A_G:1267,87,0	1/1:0,32:32:96:.:.:1347,96,0	1/1:0,26:26:81:1|1:421351_A_G:1202,81,0	1/1:0,27:27:84:1|1:421351_A_G:1239,84,0	1/1:0,37:37:99:1|1:421351_A_G:1598,114,0	1/1:0,33:33:99:.:.:1401,99,0	1/1:0,36:36:99:.:.:1484,108,0	1/1:0,26:26:78:1|1:421329_A_G:1170,78,0	1/1:0,26:26:81:1|1:421329_A_G:1201,81,0	1/1:0,24:24:72:1|1:421287_ATG_A:1080,72,0	1/1:0,36:36:99:1|1:421351_A_G:1664,117,0	1/1:0,27:27:81:1|1:421329_A_G:1215,81,0	1/1:0,49:49:99:1|1:421351_A_G:2170,147,0	1/1:0,41:41:99:1|1:421351_A_G:1827,123,0	1/1:0,28:28:87:1|1:421192_T_A:1226,87,0
chr11	1151813	.	C	T	978.25	PASS	.	GT:AD:DP:GQ:PGT:PID:PL	0/1:13,11:24:99:0|1:1151813_C_T:420,0,675	0/1:23,17:40:99:0|1:1151813_C_T:635,0,1357	0/0:38,0:38:99:.:.:0,99,1469	0/0:33,0:33:93:.:.:0,93,1395	0/0:32,0:32:90:.:.:0,90,1350	0/0:38,0:38:99:.:.:0,105,1560	0/0:37,0:37:99:.:.:0,105,1355	0/0:30,0:30:90:.:.:0,90,1179	0/0:33,0:33:99:.:.:0,99,1330	0/0:37,0:37:99:.:.:0,99,1446	0/0:46,0:46:99:.:.:0,99,1643	0/0:38,0:38:99:.:.:0,108,1609	0/0:38,0:38:99:.:.:0,99,1485	0/0:36,0:36:99:.:.:0,99,1485	0/0:30,0:30:81:.:.:0,81,1215	0/0:34,0:34:99:.:.:0,99,1269	0/0:34,0:34:99:.:.:0,99,1382	0/0:43,0:43:99:.:.:0,103,1604	0/0:38,0:38:99:.:.:0,102,1519	0/0:37,0:37:99:.:.:0,102,1533	0/0:34,0:34:99:.:.:0,99,1336	0/0:38,0:38:99:.:.:0,99,1409	0/0:36,0:36:99:.:.:0,102,1530	0/0:37,0:37:99:.:.:0,102,1530	0/0:31,0:31:90:.:.:0,90,1240	0/0:35,0:35:99:.:.:0,102,1307	0/0:26,0:26:48:.:.:0,48,1002	0/0:29,0:29:81:.:.:0,81,1149	0/0:29,0:29:81:.:.:0,81,1117	0/0:32,0:32:93:.:.:0,93,1252	0/0:43,0:43:99:.:.:0,114,1662	0/0:39,0:39:99:.:.:0,102,1446	0/0:25,0:25:72:.:.:0,72,1006	0/0:34,0:34:99:.:.:0,99,1485	0/0:29,0:29:81:.:.:0,81,1215	0/0:33,0:33:90:.:.:0,90,1323	0/0:36,0:36:99:.:.:0,99,1485	0/0:36,0:36:99:.:.:0,102,1431	0/0:33,0:33:99:.:.:0,99,1329	0/0:42,0:42:99:.:.:0,103,1755	0/0:34,0:34:99:.:.:0,99,1306
chr11	1646089	.	A	G	840231	PASS	.	GT:AD:DP:GQ:PGT:PID:PL	0/1:19,20:39:99:.:.:672,0,652	0/1:16,11:27:99:.:.:332,0,517	1/1:0,37:37:99:.:.:1452,111,0	1/1:0,42:42:99:.:.:1649,126,0	1/1:0,19:19:57:.:.:746,57,0	1/1:0,34:34:99:.:.:1236,101,0	1/1:0,36:36:99:.:.:1379,108,0	1/1:0,28:28:84:.:.:1069,84,0	1/1:0,41:41:99:.:.:1676,123,0	1/1:0,25:25:75:.:.:1008,75,0	1/1:0,38:38:99:.:.:1480,114,0	1/1:0,34:34:99:.:.:1315,102,0	1/1:0,52:52:99:.:.:2064,156,0	1/1:0,42:42:99:1|1:1646079_T_G:1597,125,0	1/1:0,35:35:99:.:.:1450,105,0	1/1:0,35:35:99:.:.:1404,105,0	1/1:0,45:45:99:.:.:1694,135,0	1/1:0,43:43:99:1|1:1646068_T_A:1695,129,0	1/1:0,46:46:99:.:.:1761,138,0	1/1:0,30:30:89:.:.:1160,89,0	1/1:0,48:48:99:.:.:1863,144,0	1/1:0,43:43:99:.:.:1591,129,0	1/1:0,35:35:99:.:.:1428,105,0	1/1:0,43:43:99:.:.:1670,129,0	1/1:0,19:19:57:.:.:759,57,0	1/1:0,31:31:93:.:.:1214,93,0	1/1:0,27:27:80:.:.:1017,80,0	1/1:0,46:46:99:.:.:1780,138,0	1/1:0,27:27:81:.:.:1096,81,0	1/1:0,39:39:99:.:.:1525,117,0	1/1:0,36:36:99:.:.:1410,108,0	1/1:0,39:39:99:.:.:1486,117,0	1/1:0,53:53:99:.:.:2024,159,0	1/1:0,38:38:99:.:.:1417,113,0	1/1:0,43:43:99:.:.:1650,129,0	1/1:0,37:37:99:.:.:1461,111,0	1/1:0,53:53:99:.:.:2099,159,0	1/1:0,42:42:99:.:.:1696,126,0	1/1:0,53:53:99:.:.:2017,159,0	1/1:0,33:33:99:.:.:1310,99,0	1/1:0,52:52:99:.:.:2056,156,0
chr11	2869340	.	A	ACCTCAAGCTCCTCCT	1001770	PASS	.	GT:AD:DP:GQ:PGT:PID:PL	0/1:27,16:43:99:.:.:632,0,4130	0/1:24,21:45:99:.:.:924,0,1486	1/1:0,41:41:99:.:.:1880,126,0	1/1:0,43:43:99:.:.:2151,147,0	1/1:0,39:39:99:.:.:2019,134,0	1/1:0,44:44:99:.:.:2038,141,0	1/1:0,29:29:99:.:.:1542,105,0	1/1:0,50:50:99:.:.:2380,162,0	1/1:0,36:36:99:.:.:1885,127,0	1/1:0,32:32:99:.:.:1668,118,0	1/1:0,40:41:99:.:.:2037,138,0	1/1:0,51:51:99:.:.:2408,162,0	1/1:0,47:47:99:.:.:2314,161,0	1/1:0,40:40:99:1|1:2869340_A_ACCTCAAGCTCCTCCT:1958,136,0	1/1:0,42:42:99:.:.:1883,126,0	1/1:0,41:41:99:.:.:1972,131,0	1/1:0,35:35:99:.:.:1624,110,0	1/1:0,41:41:99:.:.:2049,138,0	1/1:0,32:32:99:.:.:1566,105,0	1/1:0,40:40:99:.:.:2079,141,0	1/1:0,50:50:99:.:.:2366,162,0	1/1:0,33:33:99:.:.:1525,102,0	1/1:0,46:46:99:.:.:2290,153,0	1/1:0,34:34:99:.:.:1684,114,0	1/1:0,35:35:99:1|1:2869340_A_ACCTCAAGCTCCTCCT:1611,110,0	1/1:0,45:45:99:.:.:2215,155,0	1/1:0,32:32:99:.:.:1627,110,0	1/1:0,33:33:99:.:.:1608,111,0	1/1:0,46:46:99:.:.:2110,144,0	1/1:0,47:47:99:.:.:2346,164,0	1/1:0,46:46:99:.:.:2143,144,0	1/1:0,51:51:99:.:.:2333,158,0	1/1:0,54:54:99:.:.:2466,165,0	1/1:0,34:34:99:.:.:1530,102,0	1/1:0,37:37:99:.:.:1707,117,0	1/1:0,38:38:99:.:.:1799,120,0	1/1:0,53:53:99:.:.:2457,165,0	1/1:0,44:44:99:.:.:2013,135,0	1/1:1,35:36:99:.:.:1696,107,0	1/1:0,48:48:99:.:.:2332,156,0	1/1:0,38:38:99:.:.:1832,125,0
chr11	2948448	.	T	TTTAATGCATTTTGGTTACCTTGCTA	1183.74	PASS	.	GT:AD:DP:GQ:PL	0/1:14,8:22:99:377,0,1060	0/1:10,12:22:99:553,0,2026	0/0:37,0:37:99:0,99,1461	0/0:30,0:30:81:0,81,1215	0/0:39,0:39:99:0,108,1571	0/0:17,0:17:48:0,48,720	0/0:40,0:40:99:0,105,1545	0/0:37,0:37:99:0,102,1419	0/0:34,0:34:93:0,93,1395	0/0:36,0:36:99:0,99,1485	0/0:42,0:42:99:0,99,1564	0/0:42,0:42:99:0,114,1640	0/0:33,0:33:90:0,90,1350	0/0:35,0:35:99:0,99,1423	0/0:38,0:38:99:0,99,1421	0/0:54,0:54:99:0,108,1620	0/0:39,0:39:99:0,102,1501	0/0:35,0:35:99:0,102,1530	0/0:35,0:35:99:0,99,1253	0/0:37,0:37:99:0,101,1384	0/0:34,0:34:96:0,96,1440	0/0:30,0:30:81:0,81,1215	0/0:31,0:31:90:0,90,1350	0/0:38,0:38:99:0,102,1431	0/0:21,0:21:60:0,60,793	0/0:36,0:36:99:0,99,1485	0/0:22,0:22:60:0,60,900	0/0:36,0:36:99:0,102,1530	0/0:28,0:28:78:0,78,1170	0/0:26,0:26:75:0,75,1125	0/0:40,0:40:99:0,111,1632	0/0:31,0:31:90:0,90,1350	0/0:33,0:33:99:0,99,1249	0/0:36,0:36:99:0,99,1434	0/0:36,0:36:99:0,99,1387	0/0:43,0:43:99:0,112,1800	0/0:37,0:37:99:0,102,1530	0/0:29,0:29:75:0,75,1125	0/0:37,0:37:99:0,99,1375	0/0:32,0:32:93:0,93,1395	0/0:42,0:42:99:0,105,1710
chr11	4506982	.	T	C	911285	PASS	.	GT:AD:DP:GQ:PGT:PID:PL	0/1:10,15:25:99:.:.:478,0,343	0/1:14,22:36:99:.:.:798,0,476	1/1:0,34:34:99:.:.:1321,101,0	1/1:0,34:34:99:.:.:1314,101,0	1/1:0,41:41:99:.:.:1712,123,0	1/1:0,30:30:90:.:.:1219,90,0	1/1:0,24:24:72:.:.:956,72,0	1/1:0,44:44:99:.:.:1657,132,0	1/1:0,39:39:99:.:.:1526,117,0	1/1:0,30:30:89:.:.:1088,89,0	1/1:0,43:43:99:.:.:1738,129,0	1/1:0,40:40:99:.:.:1548,119,0	1/1:0,50:50:99:.:.:1997,150,0	1/1:0,49:49:99:.:.:1984,147,0	1/1:0,38:38:99:.:.:1519,114,0	1/1:0,48:48:99:.:.:1971,144,0	1/1:0,31:31:93:.:.:1225,93,0	1/1:0,32:32:96:.:.:1321,96,0	1/1:0,54:54:99:.:.:2102,162,0	1/1:0,42:42:99:.:.:1672,125,0	1/1:0,48:48:99:.:.:1946,144,0	1/1:0,39:39:99:.:.:1534,117,0	1/1:0,39:39:99:.:.:1550,117,0	1/1:0,46:46:99:1|1:4506982_T_C:1884,138,0	1/1:0,44:44:99:.:.:1814,132,0	1/1:0,34:34:99:.:.:1310,102,0	1/1:0,38:38:99:.:.:1475,114,0	1/1:0,37:37:99:.:.:1443,111,0	1/1:0,38:38:99:.:.:1421,114,0	1/1:0,31:31:93:.:.:1249,93,0	1/1:0,33:33:98:.:.:1314,98,0	1/1:0,43:43:99:.:.:1738,129,0	1/1:0,45:45:99:.:.:1564,134,0	1/1:0,32:32:95:.:.:1191,95,0	1/1:0,51:51:99:.:.:2038,153,0	1/1:0,43:43:99:.:.:1705,129,0	1/1:0,54:54:99:.:.:2217,163,0	1/1:0,49:49:99:.:.:1966,147,0	1/1:0,45:45:99:.:.:1664,135,0	1/1:0,46:46:99:.:.:1865,138,0	1/1:0,37:37:99:.:.:1455,111,0
chr11	6352874	.	T	C	282.86	Filter	.	GT:AD:DP:GQ:PL	0/1:14,4:18:96:96,0,465	0/1:20,11:31:99:264,0,680	0/0:34,0:34:99:0,99,1283	0/0:24,0:24:72:0,72,860	0/0:37,0:37:99:0,99,1485	0/0:17,0:17:51:0,51,608	0/0:35,0:35:99:0,99,1399	0/0:14,0:14:42:0,42,524	0/0:21,0:21:60:0,60,900	0/0:20,0:20:57:0,57,855	0/0:34,0:34:96:0,96,1440	0/0:31,0:31:84:0,84,1260	0/0:40,0:40:99:0,111,1504	0/0:16,0:16:48:0,48,572	0/0:37,0:37:99:0,102,1530	0/0:35,0:35:93:0,93,1395	0/0:35,0:35:99:0,99,1485	0/0:27,0:27:78:0,78,1170	0/0:22,0:22:63:0,63,849	0/0:37,0:37:99:0,99,1485	0/0:40,0:40:99:0,104,1395	0/0:17,0:17:45:0,45,675	0/0:35,0:35:99:0,99,1485	0/0:21,0:21:60:0,60,819	0/0:18,0:18:54:0,54,611	0/0:11,0:11:33:0,33,459	0/0:13,0:13:36:0,36,540	0/0:30,0:30:87:0,87,1305	0/0:34,0:34:90:0,90,1350	0/0:21,0:21:60:0,60,877	0/0:38,0:38:99:0,102,1452	0/0:28,0:28:81:0,81,1215	0/0:36,0:36:99:0,99,1412	0/0:29,0:29:84:0,84,1103	0/0:17,0:17:48:0,48,720	0/0:10,0:10:30:0,30,391	0/0:37,0:37:99:0,99,1393	0/0:37,0:37:99:0,105,1490	0/0:30,0:30:90:0,90,1173	0/0:34,0:34:99:0,99,1407	0/0:37,0:37:99:0,108,1620
chr11	6739680	.	A	G	832769	PASS	.	GT:AD:DP:GQ:PGT:PID:PL	0/1:20,15:35:99:.:.:437,0,692	0/1:25,18:43:99:0|1:6739680_A_G:654,0,1121	1/1:0,44:44:99:.:.:1770,132,0	1/1:0,40:40:99:.:.:1455,120,0	1/1:0,30:30:90:.:.:1275,90,0	1/1:0,31:31:93:.:.:1276,93,0	1/1:0,30:30:90:.:.:1141,90,0	1/1:0,42:42:99:.:.:1650,126,0	1/1:0,32:32:99:1|1:6739680_A_G:1503,102,0	1/1:0,30:30:90:.:.:1187,90,0	1/1:0,46:46:99:.:.:1804,138,0	1/1:0,47:47:99:1|1:6739680_A_G:2050,141,0	1/1:0,44:44:99:.:.:1713,132,0	1/1:0,46:46:99:.:.:1795,138,0	1/1:0,27:27:81:.:.:1049,81,0	1/1:0,37:37:99:.:.:1508,111,0	1/1:0,38:38:99:.:.:1556,114,0	1/1:0,22:22:66:.:.:919,66,0	1/1:0,37:37:99:1|1:6739680_A_G:1675,114,0	1/1:0,34:34:99:.:.:1363,102,0	1/1:0,43:43:99:.:.:1682,129,0	1/1:0,36:36:99:.:.:1411,108,0	1/1:0,34:34:99:.:.:1311,101,0	1/1:0,39:39:99:.:.:1598,117,0	1/1:0,26:26:78:.:.:974,78,0	1/1:0,33:33:99:.:.:1242,99,0	1/1:0,29:29:87:.:.:1161,87,0	1/1:0,39:39:99:.:.:1572,117,0	1/1:0,26:26:78:.:.:992,78,0	1/1:0,31:31:93:.:.:1236,93,0	1/1:0,34:34:99:.:.:1376,102,0	1/1:0,44:44:99:.:.:1746,132,0	1/1:0,30:30:90:.:.:1167,90,0	1/1:0,32:32:96:.:.:1246,96,0	1/1:0,32:32:96:.:.:1280,96,0	1/1:0,29:29:87:.:.:1179,87,0	1/1:0,41:41:99:.:.:1598,123,0	1/1:0,41:41:99:.:.:1700,123,0	1/1:0,43:43:99:.:.:1704,129,0	1/1:0,42:42:99:.:.:1730,126,0	1/1:0,41:41:99:.:.:1649,123,0
chr11	7503175	.	C	T	1190	PASS	.	GT:AD:DP:GQ:PGT:PID:PL	0/1:9,10:19:99:0|1:7503120_C_A:367,0,348	0/1:4,13:17:99:0|1:7503120_C_A:562,0,111	0/0:25,0:25:2:.:.:0,2,678	0/0:15,0:15:29:.:.:0,29,517	0/0:33,0:33:93:.:.:0,93,1395	0/0:19,0:19:0:.:.:0,0,588	0/0:23,0:23:38:.:.:0,38,800	0/0:23,0:23:53:.:.:0,53,790	0/0:25,0:25:59:.:.:0,59,829	0/0:22,0:22:66:.:.:0,66,792	0/0:24,0:24:41:.:.:0,41,771	0/0:25,0:25:3:.:.:0,3,810	0/0:23,0:23:38:.:.:0,38,822	0/0:26,0:26:62:.:.:0,62,911	0/0:24,0:24:30:.:.:0,30,777	0/0:15,0:15:45:.:.:0,45,542	0/0:14,0:15:45:0|1:7503175_C_A:0,45,672	0/0:22,0:22:65:.:.:0,65,749	0/0:26,0:26:47:.:.:0,47,806	0/0:22,0:22:34:.:.:0,34,582	0/0:27,0:27:34:.:.:0,34,839	0/0:23,0:23:53:.:.:0,53,745	0/0:17,0:18:51:0|1:7503175_C_A:0,51,765	0/0:17,0:17:45:.:.:0,45,675	0/0:24,0:24:25:.:.:0,25,726	0/0:25,0:25:28:.:.:0,28,796	0/0:14,0:15:42:0|1:7503172_A_T:0,42,624	0/0:29,0:29:25:.:.:0,25,880	0/0:13,0:13:23:.:.:0,23,413	0/0:16,0:16:48:.:.:0,48,545	0/0:20,0:20:0:.:.:0,0,451	0/0:35,0:35:92:.:.:0,92,1130	0/0:22,0:22:50:.:.:0,50,747	0/0:23,0:23:53:.:.:0,53,721	0/0:18,0:18:54:.:.:0,54,699	0/0:17,0:17:36:.:.:0,36,603	0/0:28,0:28:12:.:.:0,12,844	0/0:31,0:31:62:.:.:0,62,1037	0/0:38,0:38:82:.:.:0,82,1235	0/0:27,0:27:65:.:.:0,65,941	0/0:23,0:23:54:.:.:0,54,853
chr11	7586985	.	T	C	450.73	PASS	.	GT:AD:DP:GQ:PGT:PID:PL	0/1:28,7:35:99:0|1:7586966_C_T:120,0,2137	0/1:32,13:45:99:0|1:7586966_C_T:408,0,2807	0/0:32,0:32:87:.:.:0,87,1305	0/0:23,0:23:60:.:.:0,60,908	0/0:38,0:38:99:.:.:0,99,1485	0/0:93,0:93:99:.:.:0,120,1800	0/0:29,0:29:81:.:.:0,81,1215	0/0:47,0:47:99:.:.:0,120,1800	0/0:48,0:48:99:.:.:0,120,1800	0/0:49,0:49:99:.:.:0,120,1800	0/0:81,0:81:99:.:.:0,120,1800	0/0:34,0:34:72:.:.:0,72,1230	0/0:35,0:35:99:.:.:0,99,1444	0/0:93,0:93:99:.:.:0,120,1800	0/0:26,0:26:72:.:.:0,72,1080	0/0:32,0:32:84:.:.:0,84,1260	0/0:76,0:76:99:.:.:0,120,1800	0/0:34,0:34:99:.:.:0,99,1485	0/0:48,0:48:99:.:.:0,120,1800	0/0:43,0:43:99:.:.:0,111,1665	0/0:56,0:56:99:.:.:0,120,1800	0/0:36,0:36:99:.:.:0,108,1395	0/0:91,0:91:99:.:.:0,120,1800	0/0:28,0:28:75:.:.:0,75,1125	0/0:87,0:87:99:.:.:0,120,1800	0/0:46,0:46:99:.:.:0,117,1800	0/0:50,0:50:99:.:.:0,120,1800	0/0:39,0:39:99:.:.:0,99,1485	0/0:18,0:18:48:.:.:0,48,720	0/0:26,0:26:75:.:.:0,75,1040	0/0:31,0:31:81:.:.:0,81,1215	0/0:93,0:93:99:.:.:0,120,1800	0/0:30,0:30:74:.:.:0,74,1085	0/0:23,0:23:60:.:.:0,60,900	0/0:64,0:64:99:.:.:0,120,1800	0/0:28,0:28:81:.:.:0,81,1146	0/0:57,0:57:99:.:.:0,120,1800	0/0:35,0:35:99:.:.:0,99,1435	0/0:37,0:37:99:.:.:0,105,1554	0/0:22,0:22:54:.:.:0,54,810	0/0:32,0:32:90:.:.:0,90,1274
chr11	7740291	.	A	G	777064	PASS	.	GT:AD:DP:GQ:PGT:PID:PL	0/1:14,20:34:99:.:.:733,0,458	0/1:24,11:35:99:.:.:353,0,700	1/1:0,30:30:93:1|1:7740291_A_G:1261,93,0	1/1:0,47:47:99:.:.:1741,141,0	1/1:0,28:28:84:.:.:1052,84,0	1/1:0,37:37:99:.:.:1405,111,0	1/1:0,32:32:96:.:.:1301,96,0	1/1:0,33:33:99:.:.:1251,99,0	1/1:0,32:32:96:.:.:1261,96,0	1/1:0,28:28:84:.:.:1091,84,0	1/1:0,34:34:99:.:.:1319,101,0	1/1:0,40:40:99:.:.:1604,120,0	1/1:0,35:35:99:1|1:7740291_A_G:1402,105,0	1/1:0,36:36:99:.:.:1492,108,0	1/1:0,26:26:78:.:.:1081,78,0	1/1:0,41:41:99:.:.:1668,123,0	1/1:0,29:29:87:.:.:1199,87,0	1/1:0,35:35:99:.:.:1420,105,0	1/1:0,39:39:99:.:.:1545,117,0	1/1:0,37:37:99:.:.:1494,111,0	1/1:0,34:34:99:.:.:1350,102,0	1/1:0,33:33:99:.:.:1329,99,0	1/1:0,31:31:93:.:.:1295,93,0	1/1:0,44:44:99:.:.:1652,132,0	1/1:0,25:25:75:.:.:958,75,0	1/1:0,23:23:69:.:.:961,69,0	1/1:0,27:27:81:.:.:1072,81,0	1/1:0,33:33:98:.:.:1226,98,0	1/1:0,37:37:99:.:.:1441,111,0	1/1:0,27:27:81:.:.:1055,81,0	1/1:0,29:29:87:1|1:7740291_A_G:1180,87,0	1/1:0,52:52:99:1|1:7740278_A_G:2034,156,0	1/1:0,46:46:99:.:.:1877,138,0	1/1:0,22:22:66:.:.:873,66,0	1/1:0,37:37:99:.:.:1493,111,0	1/1:0,41:41:99:.:.:1579,123,0	1/1:0,45:45:99:.:.:1821,135,0	1/1:0,29:29:87:.:.:1186,87,0	1/1:0,53:53:99:.:.:2106,159,0	1/1:0,36:36:99:.:.:1479,108,0	1/1:0,35:35:99:.:.:1416,105,0
chr11	7802455	.	A	G	829126	PASS	.	GT:AD:DP:GQ:PGT:PID:PL	0/1:13,16:29:99:.:.:466,0,445	0/1:19,19:38:99:.:.:623,0,614	1/1:0,42:42:99:.:.:1673,126,0	1/1:0,34:34:99:.:.:1362,102,0	1/1:0,32:32:96:.:.:1230,96,0	1/1:0,29:29:86:.:.:982,86,0	1/1:0,40:40:99:.:.:1524,120,0	1/1:0,36:36:99:.:.:1359,107,0	1/1:0,36:36:99:.:.:1473,108,0	1/1:0,44:44:99:.:.:1713,132,0	1/1:0,40:40:99:.:.:1577,120,0	1/1:0,39:39:99:.:.:1481,116,0	1/1:0,41:41:99:.:.:1577,122,0	1/1:0,40:40:99:.:.:1591,120,0	1/1:0,32:32:96:.:.:1306,96,0	1/1:0,42:42:99:.:.:1702,126,0	1/1:0,28:28:84:.:.:1164,84,0	1/1:0,33:33:99:.:.:1320,99,0	1/1:0,42:42:99:.:.:1640,126,0	1/1:0,40:40:99:.:.:1635,120,0	1/1:0,43:43:99:.:.:1656,128,0	1/1:0,45:45:99:.:.:1842,135,0	1/1:0,45:45:99:.:.:1758,135,0	1/1:0,41:41:99:.:.:1668,123,0	1/1:0,27:27:81:.:.:1094,81,0	1/1:0,36:36:99:.:.:1413,108,0	1/1:0,27:27:81:.:.:1049,81,0	1/1:0,45:45:99:.:.:1822,135,0	1/1:0,44:44:99:.:.:1735,132,0	1/1:0,22:22:66:.:.:873,66,0	1/1:0,41:41:99:.:.:1646,123,0	1/1:0,45:45:99:.:.:1786,135,0	1/1:0,33:33:99:.:.:1272,99,0	1/1:0,41:41:99:.:.:1622,123,0	1/1:0,38:38:99:.:.:1489,114,0	1/1:0,37:37:99:.:.:1455,111,0	1/1:0,38:38:99:.:.:1485,114,0	1/1:0,39:39:99:.:.:1606,117,0	1/1:0,36:36:99:.:.:1335,107,0	1/1:0,53:53:99:.:.:2144,159,0	1/1:0,34:34:99:.:.:1339,102,0
chr11	7993340	.	T	TGAG	1530.66	PASS	.	GT:AD:DP:GQ:PL	0/1:15,19:34:99:791,0,686	0/1:15,17:32:99:662,0,682	0/0:30,0:30:90:0,90,1191	0/0:35,0:35:99:0,105,1363	0/0:38,0:38:99:0,99,1499	0/0:29,0:29:81:0,81,1215	0/0:37,0:37:99:0,99,1230	0/0:30,0:30:75:0,75,1125	0/0:33,0:33:99:0,99,1354	0/0:36,0:36:99:0,99,1470	0/0:38,0:38:99:0,105,1575	0/0:40,0:40:99:0,99,1541	0/0:38,0:38:99:0,102,1463	0/0:44,0:44:99:0,108,1620	0/0:37,0:37:99:0,99,1485	0/0:36,0:36:99:0,99,1450	0/0:34,0:34:99:0,102,1396	0/0:27,0:27:72:0,72,1142	0/0:33,0:33:99:0,99,1241	0/0:34,0:34:96:0,96,1440	0/0:37,0:37:99:0,99,1442	0/0:38,0:38:99:0,99,1460	0/0:37,0:37:99:0,101,1362	0/0:37,0:37:99:0,102,1389	0/0:25,0:25:75:0,75,994	0/0:32,0:32:96:0,96,1286	0/0:34,0:34:87:0,87,1305	0/0:39,0:39:99:0,99,1396	0/0:32,0:32:90:0,90,1350	0/0:27,0:27:81:0,81,993	0/0:37,0:37:99:0,102,1459	0/0:34,0:34:99:0,99,1348	0/0:41,0:41:99:0,113,1656	0/0:36,0:36:99:0,99,1359	0/0:34,0:34:99:0,99,1231	0/0:20,0:20:60:0,60,783	0/0:38,0:38:99:0,105,1575	0/0:34,0:34:99:0,99,1348	0/0:38,0:38:96:0,96,1440	0/0:37,0:37:99:0,99,1485	0/0:35,0:35:99:0,102,1530
chr11	8454663	.	T	C	757.9	Filter	.	GT:AD:DP:GQ:PGT:PID:PL	0/1:20,2:22:13:.:.:13,0,769	0/1:29,4:33:64:0|1:8454663_T_C:64,0,1173	0/0:22,0:22:50:.:.:0,50,773	0/0:23,0:23:60:.:.:0,60,945	0/0:25,0:25:59:.:.:0,59,934	0/0:27,0:27:39:.:.:0,39,938	0/0:26,0:26:62:.:.:0,62,892	0/0:10,0:10:14:.:.:0,14,300	0/0:24,0:24:41:.:.:0,41,801	0/0:21,0:21:21:.:.:0,21,748	0/0:32,0:32:80:.:.:0,80,1157	0/0:20,0:20:54:.:.:0,54,810	0/0:37,0:37:99:.:.:0,102,1530	0/0:52,0:52:99:.:.:0,101,1800	0/0:28,0:28:81:.:.:0,81,1215	0/0:34,0:34:87:.:.:0,87,1264	0/0:30,0:30:33:.:.:0,33,1078	0/0:9,0:9:27:.:.:0,27,338	0/0:24,0:24:25:.:.:0,25,770	0/0:17,0:17:9:.:.:0,9,455	0/0:30,0:30:74:.:.:0,74,1051	0/0:21,0:21:63:.:.:0,63,793	0/0:43,0:43:83:.:.:0,83,1560	0/0:8,0:8:24:.:.:0,24,296	0/0:34,0:34:71:.:.:0,71,1238	0/0:17,0:17:9:.:.:0,9,588	0/0:34,0:34:0:.:.:0,0,910	0/0:39,0:39:60:.:.:0,60,1414	0/0:27,0:27:65:.:.:0,65,972	0/0:41,0:41:93:.:.:0,93,1436	0/0:55,0:55:72:.:.:0,72,1892	0/0:45,0:45:99:.:.:0,120,1800	0/0:35,0:35:63:.:.:0,63,1275	0/0:38,0:38:99:.:.:0,99,1411	0/0:32,0:32:87:.:.:0,87,1305	0/0:16,0:16:33:.:.:0,33,575	0/0:41,0:41:99:.:.:0,108,1593	0/0:42,0:42:39:.:.:0,39,1412	0/0:20,0:20:60:.:.:0,60,749	0/0:27,0:27:72:.:.:0,72,1080	0/0:42,0:42:27:.:.:0,27,1413
chr11	8671093	.	G	A	784.65	Filter	.	GT:AD:DP:GQ:PL	0/1:53,6:59:61:61,0,2088	0/1:59,24:83:99:715,0,2197	0/0:42,0:42:99:0,100,1620	0/0:35,0:35:90:0,90,1306	0/0:43,0:43:99:0,102,1668	0/0:33,0:33:0:0,0,1058	0/0:35,0:35:99:0,102,1530	0/0:62,0:62:99:0,120,1800	0/0:71,0:71:99:0,120,1800	0/0:59,0:59:99:0,120,1800	0/0:84,0:84:99:0,120,1800	0/0:66,0:66:99:0,120,1800	0/0:40,0:40:99:0,104,1525	0/0:37,0:37:99:0,102,1499	0/0:36,0:36:99:0,99,1485	0/0:35,0:35:99:0,99,1485	0/0:34,0:34:87:0,87,1244	0/0:31,0:31:51:0,51,1117	0/0:81,0:81:99:0,120,1800	0/0:30,0:30:81:0,81,1215	0/0:40,0:40:37:0,37,1369	0/0:53,0:53:99:0,105,1800	0/0:104,0:104:99:0,120,1800	0/0:36,0:36:99:0,99,1485	0/0:48,0:48:99:0,120,1800	0/0:81,0:81:99:0,120,1800	0/0:88,0:88:99:0,120,1800	0/0:36,0:36:99:0,102,1521	0/0:30,0:30:84:0,84,1260	0/0:18,0:18:48:0,48,720	0/0:28,0:28:81:0,81,1215	0/0:36,0:36:99:0,99,1485	0/0:28,0:28:72:0,72,1080	0/0:74,0:74:99:0,120,1800	0/0:39,0:39:99:0,105,1575	0/0:46,0:46:99:0,120,1800	0/0:79,0:79:99:0,120,1800	0/0:32,0:32:87:0,87,1305	0/0:35,0:35:99:0,99,1485	0/0:35,0:35:99:0,99,1395	0/0:33,0:33:90:0,90,1359
chr11	8756122	.	T	TATCTAAAC	677.98	PASS	.	GT:AD:DP:GQ:PL	0/1:37,4:41:57:57,0,1507	0/1:29,18:47:99:707,0,1173	0/0:48,0:48:93:0,93,1395	0/0:66,0:66:99:0,120,1800	0/0:40,0:40:72:0,72,1080	0/0:46,0:46:99:0,120,1800	0/0:50,0:50:81:0,81,1215	0/0:47,0:47:90:0,90,1350	0/0:56,0:56:78:0,78,1170	0/0:52,0:52:57:0,57,855	0/0:64,0:64:99:0,120,1800	0/0:83,0:83:99:0,114,1710	0/0:76,0:76:99:0,120,1800	0/0:60,0:60:99:0,99,1485	0/0:45,0:45:84:0,84,1260	0/0:45,0:45:90:0,90,1350	0/0:63,0:63:99:0,108,1620	0/0:62,0:62:96:0,96,1440	0/0:67,0:67:99:0,111,1665	0/0:60,0:60:99:0,102,1530	0/0:69,0:69:99:0,120,1800	0/0:89,0:89:99:0,111,1665	0/0:62,0:62:99:0,105,1575	0/0:48,0:48:99:0,99,1485	0/0:47,0:47:63:0,63,945	0/0:44,0:44:75:0,75,1125	0/0:55,0:55:99:0,102,1530	0/0:56,0:56:99:0,111,1665	0/0:56,0:56:99:0,102,1530	0/0:50,0:50:99:0,108,1620	0/0:73,0:73:99:0,120,1800	0/0:51,0:51:93:0,93,1395	0/0:44,0:44:81:0,81,1215	0/0:54,0:54:72:0,72,1080	0/0:33,0:33:54:0,54,810	0/0:39,0:39:63:0,63,945	0/0:75,0:75:99:0,102,1530	0/0:55,0:55:99:0,102,1530	0/0:69,0:69:96:0,96,1440	0/0:55,0:55:99:0,111,1665	0/0:42,0:42:90:0,90,1350
chr11	8906619	.	G	A	911718	PASS	.	GT:AD:DP:GQ:PGT:PID:PL	0/1:15,9:24:99:0|1:8906619_G_A:324,0,1630	0/1:16,17:33:99:0|1:8906619_G_A:663,0,1586	1/1:0,39:39:99:.:.:1526,117,0	1/1:0,30:30:90:1|1:8906619_G_A:1330,90,0	1/1:0,36:36:99:.:.:1436,108,0	1/1:0,31:31:93:.:.:1197,93,0	1/1:0,47:47:99:.:.:1748,140,0	1/1:0,34:34:99:.:.:1288,102,0	1/1:0,31:31:93:.:.:1282,93,0	1/1:0,38:38:99:1|1:8906619_G_A:1669,114,0	1/1:0,54:54:99:.:.:2081,162,0	1/1:0,47:47:99:.:.:2070,141,0	1/1:0,41:41:99:1|1:8906619_G_A:1812,123,0	1/1:0,30:30:90:1|1:8906619_G_A:1343,90,0	1/1:0,43:43:99:.:.:1727,129,0	1/1:0,50:50:99:.:.:2004,150,0	1/1:0,56:56:99:.:.:2175,168,0	1/1:0,47:47:99:1|1:8906619_G_A:2127,144,0	1/1:0,38:38:99:.:.:1541,114,0	1/1:0,34:34:99:1|1:8906619_G_A:1562,105,0	1/1:0,43:43:99:.:.:1730,129,0	1/1:0,48:48:99:1|1:8906619_G_A:2130,144,0	1/1:0,45:45:99:.:.:1685,134,0	1/1:0,34:34:99:1|1:8906619_G_A:1532,105,0	1/1:0,33:33:99:.:.:1331,99,0	1/1:0,42:42:99:.:.:1662,126,0	1/1:0,29:29:87:.:.:1169,87,0	1/1:0,51:51:99:.:.:2205,154,0	1/1:0,42:42:99:1|1:8906619_G_A:1937,132,0	1/1:0,35:35:99:.:.:1415,105,0	1/1:0,52:52:99:1|1:8906619_G_A:2318,157,0	1/1:0,56:56:99:.:.:2345,171,0	1/1:0,46:46:99:.:.:1837,138,0	1/1:0,40:40:99:1|1:8906619_G_A:1776,120,0	1/1:0,32:32:96:.:.:1291,96,0	1/1:0,38:38:99:1|1:8906619_G_A:1680,114,0	1/1:0,52:52:99:.:.:2054,156,0	1/1:0,29:29:90:.:.:1282,90,0	1/1:0,39:39:99:.:.:1584,117,0	1/1:0,48:48:99:.:.:1936,144,0	1/1:0,44:44:99:.:.:1803,132,0
chr11	9245418	.	A	C	1609.6	PASS	.	GT:AD:DP:GQ:PGT:PID:PL	0/1:29,18:47:99:0|1:9245418_A_C:669,0,1144	0/1:24,23:47:99:0|1:9245418_A_C:891,0,1048	0/0:90,0:90:99:.:.:0,120,1800	0/0:47,0:47:99:.:.:0,105,1575	0/0:60,0:60:99:.:.:0,120,1800	0/0:43,0:43:99:.:.:0,99,1495	0/0:77,0:77:99:.:.:0,120,1800	0/0:72,0:72:99:.:.:0,120,1800	0/0:70,0:70:99:.:.:0,120,1800	0/0:39,0:39:99:.:.:0,102,1530	0/0:44,0:44:99:.:.:0,117,1704	0/0:54,0:54:99:.:.:0,120,1800	0/0:80,0:80:99:.:.:0,120,1800	0/0:79,0:79:99:.:.:0,120,1800	0/0:31,0:31:90:.:.:0,90,1350	0/0:60,0:60:99:.:.:0,120,1800	0/0:56,0:56:99:.:.:0,120,1800	0/0:65,0:65:99:.:.:0,120,1800	0/0:79,0:79:99:.:.:0,120,1800	0/0:47,0:47:99:.:.:0,111,1665	0/0:91,0:91:99:.:.:0,120,1800	0/0:53,0:53:99:.:.:0,99,1485	0/0:87,0:87:99:.:.:0,120,1800	0/0:66,0:66:99:.:.:0,120,1800	0/0:63,0:63:99:.:.:0,120,1800	0/0:55,0:55:99:.:.:0,120,1800	0/0:49,0:49:99:.:.:0,117,1755	0/0:56,0:56:99:.:.:0,120,1800	0/0:46,0:46:99:.:.:0,117,1755	0/0:43,0:43:99:.:.:0,117,1755	0/0:57,0:57:99:.:.:0,120,1800	0/0:67,0:67:99:.:.:0,120,1800	0/0:61,0:61:99:.:.:0,120,1800	0/0:52,0:52:99:.:.:0,120,1800	0/0:61,0:61:99:.:.:0,120,1800	0/0:40,0:40:89:.:.:0,89,1472	0/0:72,0:72:99:.:.:0,120,1800	0/0:52,0:52:99:.:.:0,120,1800	0/0:51,0:51:99:.:.:0,120,1800	0/0:71,0:71:99:.:.:0,120,1800	0/0:57,0:57:99:.:.:0,120,1800
chr11	9821605	.	A	G	724526	PASS	.	GT:AD:DP:GQ:PGT:PID:PL	0/1:21,19:40:99:.:.:633,0,699	0/1:14,19:33:99:.:.:628,0,479	1/1:0,40:40:99:.:.:1625,120,0	1/1:0,18:18:54:.:.:706,54,0	1/1:0,30:30:90:.:.:1173,90,0	1/1:0,27:27:81:.:.:884,81,0	1/1:0,23:23:68:.:.:872,68,0	1/1:0,31:31:93:.:.:1295,93,0	1/1:0,28:28:84:.:.:1067,84,0	1/1:0,41:41:99:.:.:1696,123,0	1/1:0,45:45:99:.:.:1792,135,0	1/1:0,28:28:84:.:.:1087,84,0	1/1:0,24:24:71:.:.:841,71,0	1/1:0,22:22:66:.:.:873,66,0	1/1:0,29:29:87:.:.:1127,87,0	1/1:0,22:22:66:.:.:861,66,0	1/1:0,25:25:75:.:.:1015,75,0	1/1:0,22:22:65:.:.:842,65,0	1/1:0,31:31:93:.:.:1259,93,0	1/1:0,18:18:54:.:.:740,54,0	1/1:0,43:43:99:.:.:1710,129,0	1/1:0,43:43:99:.:.:1638,129,0	1/1:0,43:43:99:.:.:1670,129,0	1/1:0,29:29:87:.:.:1165,87,0	1/1:0,22:22:66:.:.:844,66,0	1/1:0,31:31:93:.:.:1216,93,0	1/1:0,37:37:99:.:.:1411,111,0	1/1:0,33:33:98:.:.:1309,98,0	1/1:0,24:24:72:.:.:936,72,0	1/1:0,24:24:71:.:.:834,71,0	1/1:0,25:25:75:.:.:1044,75,0	1/1:0,41:41:99:.:.:1596,123,0	1/1:0,37:37:99:.:.:1433,111,0	1/1:0,30:30:90:.:.:1146,90,0	1/1:0,41:41:99:1|1:9821599_T_G:1596,123,0	1/1:0,17:17:51:.:.:642,51,0	1/1:0,37:37:99:.:.:1493,111,0	1/1:0,31:31:93:.:.:1254,93,0	1/1:0,47:47:99:.:.:1844,141,0	1/1:0,35:35:99:.:.:1349,104,0	1/1:0,30:30:90:.:.:1207,90,0
chr11	9871686	.	A	G	874038	PASS	.	GT:AD:DP:GQ:PGT:PID:PL	0/1:18,12:30:99:.:.:399,0,577	0/1:20,23:43:99:.:.:800,0,641	1/1:0,42:42:99:.:.:1670,126,0	1/1:0,35:35:99:.:.:1269,105,0	1/1:0,38:38:99:.:.:1431,113,0	1/1:0,35:35:99:1|1:9871686_A_G:1297,105,0	1/1:0,39:39:99:.:.:1595,117,0	1/1:0,38:38:99:.:.:1491,114,0	1/1:0,40:40:99:.:.:1604,120,0	1/1:0,34:34:99:.:.:1353,102,0	1/1:0,40:40:99:.:.:1521,119,0	1/1:0,35:35:99:.:.:1326,105,0	1/1:0,53:53:99:.:.:2055,159,0	1/1:0,53:53:99:.:.:2141,159,0	1/1:0,34:34:99:.:.:1354,102,0	1/1:0,48:48:99:.:.:1758,143,0	1/1:0,39:39:99:.:.:1547,117,0	1/1:0,48:48:99:.:.:1915,144,0	1/1:1,36:37:69:.:.:1384,69,0	1/1:0,34:34:99:.:.:1338,102,0	1/1:0,42:42:99:.:.:1720,126,0	1/1:0,40:40:99:.:.:1570,120,0	1/1:0,50:50:99:.:.:1982,150,0	1/1:0,35:35:99:.:.:1371,105,0	1/1:0,41:41:99:.:.:1629,123,0	1/1:0,41:41:99:.:.:1654,123,0	1/1:0,32:32:96:.:.:1261,96,0	1/1:0,26:26:78:.:.:1006,78,0	1/1:0,38:38:99:.:.:1472,114,0	1/1:0,39:39:99:.:.:1531,117,0	1/1:0,48:48:99:.:.:1987,144,0	1/1:0,31:31:93:.:.:1215,93,0	1/1:0,37:37:99:.:.:1516,111,0	1/1:0,39:39:99:.:.:1481,117,0	1/1:0,37:37:99:.:.:1409,111,0	1/1:0,29:29:87:.:.:1085,87,0	1/1:0,35:35:99:.:.:1445,105,0	1/1:0,27:27:81:.:.:1104,81,0	1/1:0,42:42:99:.:.:1675,126,0	1/1:0,42:42:99:.:.:1698,126,0	1/1:0,33:33:99:.:.:1378,99,0
chr11	10638412	.	C	T	1080.76	PASS	.	GT:AD:DP:GQ:PGT:PID:PL	0/1:21,14:35:99:.:.:479,0,669	0/1:18,17:35:99:.:.:566,0,623	0/0:34,0:34:99:.:.:0,102,1328	0/0:28,0:28:81:.:.:0,81,1134	0/0:36,0:36:99:.:.:0,99,1454	0/0:30,0:30:81:.:.:0,81,1243	0/0:36,0:36:96:.:.:0,96,1440	0/0:31,0:31:90:.:.:0,90,1200	0/0:39,0:39:99:.:.:0,108,1593	0/0:34,0:34:99:.:.:0,99,1462	0/0:28,0:28:84:.:.:0,84,1083	0/0:42,0:42:99:.:.:0,120,1800	0/0:36,0:36:99:.:.:0,102,1449	0/0:51,0:51:99:.:.:0,120,1800	0/0:29,0:29:81:.:.:0,81,1215	0/0:44,0:44:99:.:.:0,120,1632	0/0:36,0:36:99:.:.:0,108,1417	0/0:42,0:42:99:.:.:0,100,1592	0/0:46,0:46:99:.:.:0,117,1800	0/0:29,0:29:81:.:.:0,81,1135	0/0:44,0:44:99:.:.:0,115,1800	0/0:44,0:44:99:.:.:0,117,1682	0/0:42,0:42:99:.:.:0,120,1764	0/0:34,0:34:99:.:.:0,99,1352	0/0:36,0:36:99:.:.:0,102,1465	0/0:37,0:37:99:.:.:0,102,1443	0/0:33,0:33:93:.:.:0,93,1395	0/0:41,0:41:99:.:.:0,103,1663	0/0:34,0:34:99:.:.:0,99,1404	0/0:28,0:28:81:.:.:0,81,1215	0/0:42,0:42:99:.:.:0,100,1553	0/0:47,0:47:99:.:.:0,111,1800	0/0:37,0:37:99:.:.:0,99,1485	0/0:33,0:33:90:.:.:0,90,1350	0/0:34,0:34:99:.:.:0,99,1391	0/0:26,0:26:75:.:.:0,75,987	0/0:38,0:38:99:.:.:0,99,1485	0/0:38,0:38:99:.:.:0,102,1572	0/0:47,0:47:99:.:.:0,100,1769	0/0:35,0:35:99:.:.:0,99,1483	0/0:34,0:34:99:.:.:0,99,1360
chr11	10726480	.	G	A	588.11	Filter	.	GT:AD:DP:GQ:PL	0/1:50,15:65:99:399,0,1811	0/1:56,13:69:99:258,0,2098	0/0:78,0:78:99:0,120,1800	0/0:28,0:28:51:0,51,765	0/0:49,0:49:99:0,120,1800	0/0:20,0:20:60:0,60,773	0/0:68,0:68:99:0,120,1800	0/0:32,0:32:93:0,93,1395	0/0:28,0:28:60:0,60,900	0/0:39,0:39:34:0,34,1380	0/0:117,0:117:99:0,120,1800	0/0:43,0:43:99:0,101,1530	0/0:48,0:48:99:0,99,1485	0/0:56,0:56:99:0,120,1800	0/0:75,0:75:99:0,120,1800	0/0:91,0:91:99:0,120,1800	0/0:70,0:70:99:0,120,1800	0/0:39,0:39:99:0,102,1530	0/0:43,0:43:99:0,111,1757	0/0:37,0:37:90:0,90,1350	0/0:59,0:59:99:0,120,1800	0/0:53,0:53:99:0,99,1485	0/0:37,0:37:99:0,101,1370	0/0:54,0:54:99:0,120,1800	0/0:32,0:32:90:0,90,1350	0/0:37,0:37:99:0,99,1424	0/0:35,0:35:99:0,99,1443	0/0:91,0:91:99:0,120,1800	0/0:31,0:31:42:0,42,630	0/0:26,0:26:51:0,51,765	0/0:44,0:44:81:0,81,1215	0/0:92,0:92:99:0,120,1800	0/0:103,0:103:99:0,120,1800	0/0:66,0:66:99:0,108,1800	0/0:48,0:48:99:0,102,1530	0/0:55,0:55:99:0,102,1530	0/0:47,0:47:99:0,99,1485	0/0:59,0:59:99:0,117,1755	0/0:37,0:37:99:0,99,1457	0/0:73,0:73:99:0,120,1800	0/0:96,0:96:99:0,120,1800
chr11	1081719	.	C	T	842312	PASS	.	GT:AD:DP:GQ:PGT:PID:PL	0/1:15,17:32:99:.:.:558,0,461	0/1:11,19:30:99:.:.:689,0,369	1/1:0,26:26:78:.:.:1010,78,0	1/1:0,33:33:99:.:.:1359,99,0	1/1:0,49:49:99:.:.:1890,147,0	1/1:0,37:37:99:.:.:1409,111,0	1/1:0,33:33:98:.:.:1222,98,0	1/1:0,28:28:84:.:.:1091,84,0	1/1:0,31:31:93:.:.:1194,93,0	1/1:0,41:41:99:.:.:1529,122,0	1/1:0,54:54:99:.:.:2104,162,0	1/1:0,42:42:99:.:.:1599,125,0	1/1:0,44:44:99:.:.:1619,132,0	1/1:0,55:55:99:.:.:2119,165,0	1/1:0,27:27:81:.:.:1053,81,0	1/1:0,38:38:99:.:.:1423,113,0	1/1:0,36:36:99:.:.:1458,108,0	1/1:0,41:41:99:.:.:1652,123,0	1/1:0,38:38:99:.:.:1495,114,0	1/1:0,36:36:99:.:.:1353,107,0	1/1:0,35:35:99:.:.:1348,105,0	1/1:0,40:40:99:.:.:1598,120,0	1/1:0,42:42:99:.:.:1693,126,0	1/1:0,49:49:99:.:.:1867,146,0	1/1:0,34:34:99:.:.:1328,102,0	1/1:0,32:32:95:.:.:1162,95,0	1/1:0,35:35:99:.:.:1384,105,0	1/1:0,34:34:99:.:.:1238,100,0	1/1:0,28:28:84:.:.:1057,84,0	1/1:0,36:36:99:.:.:1397,108,0	1/1:0,33:33:99:.:.:1354,99,0	1/1:0,46:46:99:.:.:1670,138,0	1/1:0,39:39:99:.:.:1442,116,0	1/1:0,35:35:99:.:.:1303,104,0	1/1:0,35:35:99:.:.:1412,105,0	1/1:0,40:40:99:.:.:1468,120,0	1/1:0,34:34:99:.:.:1354,101,0	1/1:0,33:33:99:.:.:1332,99,0	1/1:0,54:54:99:.:.:2155,162,0	1/1:0,47:47:99:.:.:1882,141,0	1/1:0,37:37:99:.:.:1545,111,0
chr11	10830621	.	C	T	977.15	PASS	.	GT:AD:DP:GQ:PGT:PID:PL	0/1:5,12:17:99:.:.:437,0,146	0/1:12,18:30:99:.:.:615,0,399	0/0:26,0:26:57:.:.:0,57,855	0/0:28,0:28:39:.:.:0,39,585	0/0:31,0:31:72:.:.:0,72,1080	0/0:21,0:21:60:.:.:0,60,900	0/0:27,0:27:72:.:.:0,72,1080	0/0:28,0:28:78:.:.:0,78,1170	0/0:26,0:26:63:.:.:0,63,945	0/0:16,0:16:36:.:.:0,36,540	0/0:20,0:20:57:.:.:0,57,855	0/0:35,0:35:60:.:.:0,60,900	0/0:34,0:34:81:.:.:0,81,1215	0/0:31,0:31:60:.:.:0,60,900	0/0:25,0:25:48:.:.:0,48,720	0/0:27,0:27:54:.:.:0,54,810	0/0:26,0:26:51:.:.:0,51,765	0/0:27,0:27:81:0|1:10830614_C_T:0,81,1215	0/0:34,0:34:78:.:.:0,78,1170	0/0:25,0:25:57:.:.:0,57,855	0/0:33,0:33:66:.:.:0,66,990	0/0:22,0:22:51:.:.:0,51,765	0/0:34,0:34:93:.:.:0,93,1395	0/0:27,0:27:81:0|1:10830614_C_T:0,81,1215	0/0:22,0:22:39:.:.:0,39,585	0/0:34,0:34:90:.:.:0,90,1333	0/0:23,0:23:66:.:.:0,66,990	0/0:28,0:28:72:.:.:0,72,1080	0/0:24,0:24:78:0|1:10830614_C_T:0,78,1170	0/0:22,0:22:24:.:.:0,24,725	0/0:14,0:14:12:.:.:0,12,180	0/0:32,0:32:81:.:.:0,81,1165	0/0:29,0:29:72:.:.:0,72,1080	0/0:26,0:26:36:.:.:0,36,540	0/0:34,0:34:81:.:.:0,81,1215	0/0:29,0:29:54:.:.:0,54,810	0/0:34,0:34:60:.:.:0,60,900	0/0:31,0:31:93:0|1:10830614_C_T:0,93,1395	0/0:37,0:37:99:.:.:0,99,1328	0/0:29,0:29:90:0|1:10830561_TA_T:0,90,1350	0/0:35,0:35:72:.:.:0,72,1080
chr11	11727189	.	C	T	703.74	PASS	.	GT:AD:DP:GQ:PL	0/1:15,14:29:99:431,0,482	0/1:19,12:31:99:350,0,635	0/0:34,0:34:99:0,99,1485	0/0:25,0:25:72:0,72,968	0/0:32,0:32:90:0,90,1347	0/0:21,0:21:54:0,54,810	0/0:29,0:29:81:0,81,1105	0/0:34,0:34:99:0,99,1329	0/0:37,0:37:96:0,96,1374	0/0:34,0:34:99:0,99,1485	0/0:35,0:35:99:0,105,1339	0/0:26,0:26:72:0,72,1080	0/0:37,0:37:99:0,105,1435	0/0:29,0:29:81:0,81,1215	0/0:28,0:28:81:0,81,1146	0/0:29,0:29:81:0,81,1215	0/0:35,0:35:99:0,99,1339	0/0:28,0:28:81:0,81,1215	0/0:33,0:33:99:0,99,1320	0/0:24,0:24:72:0,72,918	0/0:35,0:35:99:0,99,1485	0/0:37,0:37:95:0,95,1309	0/0:36,0:36:99:0,99,1485	0/0:37,0:37:99:0,99,1485	0/0:25,0:25:72:0,72,968	0/0:31,0:31:90:0,90,1350	0/0:28,0:28:81:0,81,1093	0/0:27,0:27:81:0,81,1070	0/0:28,0:28:84:0,84,1170	0/0:36,0:36:96:0,96,1440	0/0:38,0:38:99:0,99,1485	0/0:41,0:41:99:0,99,1514	0/0:36,0:36:99:0,102,1411	0/0:37,0:37:99:0,99,1485	0/0:36,0:36:99:0,99,1438	0/0:36,0:36:90:0,90,1350	0/0:32,0:32:90:0,90,1350	0/0:19,0:19:57:0,57,736	0/0:46,0:46:93:0,93,1716	0/0:33,0:33:99:0,99,1278	0/0:36,0:36:99:0,102,1530
chr11	12194431	.	G	T	803.26	PASS	.	GT:AD:DP:GQ:PL	0/1:12,10:22:99:283,0,384	0/1:10,17:27:99:597,0,313	0/0:24,0:24:42:0,42,840	0/0:20,0:20:57:0,57,855	0/0:32,0:32:87:0,87,1305	0/0:27,0:27:63:0,63,945	0/0:35,0:35:90:0,90,1289	0/0:31,0:31:87:0,87,1305	0/0:18,0:18:54:0,54,658	0/0:36,0:36:92:0,92,1268	0/0:34,0:34:72:0,72,1062	0/0:27,0:27:81:0,81,999	0/0:27,0:27:51:0,51,956	0/0:22,0:22:60:0,60,900	0/0:21,0:21:57:0,57,855	0/0:21,0:21:33:0,33,495	0/0:23,0:23:63:0,63,806	0/0:28,0:28:69:0,69,1052	0/0:35,0:35:99:0,99,1485	0/0:21,0:21:63:0,63,793	0/0:32,0:32:81:0,81,1171	0/0:19,0:19:54:0,54,810	0/0:28,0:28:81:0,81,1215	0/0:19,0:19:57:0,57,721	0/0:12,0:12:36:0,36,441	0/0:23,0:23:60:0,60,900	0/0:25,0:25:60:0,60,900	0/0:17,0:17:42:0,42,630	0/0:30,0:30:74:0,74,1003	0/0:20,0:20:51:0,51,765	0/0:30,0:30:81:0,81,1215	0/0:25,0:25:59:0,59,837	0/0:23,0:23:60:0,60,893	0/0:22,0:22:63:0,63,945	0/0:23,0:23:27:0,27,827	0/0:25,0:25:75:0,75,926	0/0:35,0:35:99:0,99,1389	0/0:28,0:28:60:0,60,900	0/0:34,0:34:90:0,90,1284	0/0:32,0:32:75:0,75,1125	0/0:26,0:26:45:0,45,675
chr11	13839942	.	C	A	881.89	PASS	.	GT:AD:DP:GQ:PGT:PID:PL	0/1:14,14:28:99:.:.:454,0,501	0/1:17,13:30:99:.:.:339,0,608	0/0:31,0:31:78:.:.:0,78,1238	0/0:38,0:38:99:.:.:0,102,1530	0/0:24,0:24:69:.:.:0,69,1035	0/0:32,0:32:81:.:.:0,81,1153	0/0:15,0:15:36:.:.:0,36,540	0/0:31,0:31:93:.:.:0,93,1218	0/0:28,0:28:84:.:.:0,84,1158	0/0:34,0:34:87:.:.:0,87,1305	0/0:38,0:38:99:.:.:0,102,1513	0/0:28,0:28:84:.:.:0,84,1085	0/0:29,0:29:84:.:.:0,84,1151	0/0:33,0:33:93:.:.:0,93,1395	0/0:33,0:33:96:.:.:0,96,1440	0/0:36,0:36:99:.:.:0,102,1518	0/0:32,0:32:87:.:.:0,87,1305	0/0:26,0:26:72:.:.:0,72,1080	0/0:35,0:35:99:.:.:0,99,1485	0/0:29,0:29:75:.:.:0,75,1125	0/0:31,0:31:78:.:.:0,78,1204	0/0:38,0:38:99:.:.:0,105,1515	0/0:36,0:36:99:.:.:0,99,1470	0/0:25,0:25:66:.:.:0,66,990	0/0:19,0:19:51:.:.:0,51,765	0/0:35,0:35:99:.:.:0,99,1485	0/0:34,0:34:99:.:.:0,99,1397	0/0:22,0:22:66:.:.:0,66,907	0/0:31,0:31:90:.:.:0,90,1350	0/0:28,0:28:81:.:.:0,81,1215	0/0:39,0:39:99:.:.:0,108,1537	0/0:39,0:39:99:.:.:0,108,1620	0/0:33,0:33:90:.:.:0,90,1350	0/0:21,0:21:60:.:.:0,60,842	0/0:34,0:34:93:.:.:0,93,1395	0/0:19,0:19:57:.:.:0,57,767	0/0:32,0:32:84:.:.:0,84,1260	0/0:28,0:28:81:.:.:0,81,1215	0/0:31,0:31:90:.:.:0,90,1188	0/0:44,0:44:99:.:.:0,114,1612	0/0:36,0:36:99:.:.:0,99,1458
chr11	15025308	.	C	T	86.46	Filter	.	GT:AD:DP:GQ:PGT:PID:PL	0/1:27,2:29:3:0|1:15025300_A_G:3,0,1385	0/1:21,4:25:99:0|1:15025300_A_G:105,0,1308	0/0:16,0:16:42:.:.:0,42,630	0/0:39,0:39:99:.:.:0,99,1485	0/0:51,0:51:99:.:.:0,120,1800	0/0:57,0:57:99:.:.:0,114,1710	0/0:40,0:40:99:.:.:0,99,1485	0/0:20,0:20:57:.:.:0,57,855	0/0:45,0:45:99:.:.:0,105,1584	0/0:11,0:11:33:.:.:0,33,370	0/0:40,0:40:93:.:.:0,93,1395	0/0:15,0:15:42:.:.:0,42,630	0/0:18,0:18:39:.:.:0,39,585	0/0:17,0:17:51:.:.:0,51,547	0/0:22,0:22:60:.:.:0,60,800	0/0:29,0:29:60:.:.:0,60,900	0/0:30,0:30:54:.:.:0,54,810	0/0:17,0:17:39:.:.:0,39,585	0/0:22,0:22:48:.:.:0,48,720	0/0:18,0:18:45:.:.:0,45,675	0/0:20,0:20:39:.:.:0,39,585	0/0:28,0:28:60:.:.:0,60,900	0/0:57,0:57:99:.:.:0,112,1800	0/0:35,0:35:81:.:.:0,81,1215	0/0:24,0:24:54:.:.:0,54,810	0/0:18,0:18:45:.:.:0,45,675	0/0:45,0:45:99:.:.:0,105,1575	0/0:16,0:16:45:.:.:0,45,675	0/0:33,0:33:72:.:.:0,72,1080	0/0:41,0:41:99:.:.:0,99,1316	0/0:42,0:42:99:.:.:0,105,1558	0/0:35,0:35:84:.:.:0,84,1260	0/0:46,0:46:99:.:.:0,99,1435	0/0:13,0:13:30:.:.:0,30,450	0/0:12,0:12:24:.:.:0,24,360	0/0:22,0:22:54:.:.:0,54,810	0/0:62,0:62:99:.:.:0,120,1800	0/0:8,0:8:24:.:.:0,24,300	0/0:40,0:40:99:.:.:0,114,1402	0/0:20,0:20:48:.:.:0,48,720	0/0:26,0:26:36:.:.:0,36,870
chr11	15146344	.	A	G	1223.71	PASS	.	GT:AD:DP:GQ:PL	0/1:16,21:37:99:726,0,505	0/1:16,11:27:99:378,0,541	0/0:39,0:39:99:0,102,1451	0/0:35,0:35:99:0,102,1530	0/0:40,0:40:99:0,102,1481	0/0:29,0:29:81:0,81,1013	0/0:35,0:35:99:0,99,1269	0/0:28,0:28:81:0,81,1215	0/0:33,0:33:99:0,99,1320	0/0:35,0:35:90:0,90,1277	0/0:47,0:47:99:0,103,1779	0/0:33,0:33:90:0,90,1350	0/0:60,0:60:99:0,120,1800	0/0:43,0:43:99:0,120,1800	0/0:35,0:35:99:0,99,1471	0/0:42,0:42:99:0,111,1637	0/0:32,0:32:90:0,90,1350	0/0:35,0:35:99:0,99,1438	0/0:33,0:33:84:0,84,1260	0/0:35,0:35:99:0,99,1485	0/0:45,0:45:99:0,105,1784	0/0:36,0:36:99:0,99,1485	0/0:38,0:38:99:0,99,1440	0/0:40,0:40:99:0,111,1665	0/0:35,0:35:99:0,99,1485	0/0:34,0:34:99:0,99,1456	0/0:31,0:31:90:0,90,1244	0/0:35,0:35:99:0,99,1473	0/0:35,0:35:99:0,102,1329	0/0:30,0:30:90:0,90,1151	0/0:42,0:42:99:0,103,1511	0/0:34,0:34:99:0,99,1304	0/0:39,0:39:99:0,108,1536	0/0:37,0:37:99:0,99,1449	0/0:42,0:42:99:0,120,1740	0/0:36,0:36:99:0,105,1415	0/0:45,0:45:99:0,120,1800	0/0:36,0:36:99:0,99,1373	0/0:58,0:58:99:0,120,1800	0/0:38,0:38:99:0,102,1442	0/0:39,0:39:99:0,102,1530
chr11	15596723	.	G	A	280.9	Filter	.	GT:AD:DP:GQ:PL	0/1:19,8:27:99:241,0,678	0/1:23,2:25:9:9,0,781	0/0:51,0:51:99:0,120,1800	0/0:39,0:39:99:0,105,1439	0/0:35,0:35:93:0,93,1376	0/0:19,0:19:57:0,57,729	0/0:35,0:35:99:0,99,1245	0/0:28,0:28:72:0,72,1080	0/0:39,0:39:99:0,105,1527	0/0:25,0:25:60:0,60,903	0/0:45,0:45:99:0,114,1683	0/0:36,0:36:99:0,99,1485	0/0:37,0:37:96:0,96,1440	0/0:36,0:36:99:0,99,1425	0/0:35,0:35:99:0,99,1176	0/0:24,0:24:57:0,57,933	0/0:32,0:32:96:0,96,1291	0/0:37,0:37:99:0,99,1450	0/0:29,0:29:78:0,78,1170	0/0:24,0:24:66:0,66,1032	0/0:48,0:48:99:0,108,1800	0/0:44,0:44:99:0,117,1663	0/0:37,0:37:99:0,105,1575	0/0:37,0:37:99:0,99,1485	0/0:21,0:21:57:0,57,855	0/0:32,0:32:84:0,84,1260	0/0:25,0:25:72:0,72,880	0/0:43,0:43:99:0,102,1585	0/0:35,0:35:99:0,99,1470	0/0:25,0:25:63:0,63,879	0/0:41,0:41:99:0,114,1710	0/0:26,0:26:72:0,72,1052	0/0:33,0:33:87:0,87,1305	0/0:42,0:42:99:0,111,1665	0/0:31,0:31:90:0,90,1220	0/0:33,0:33:84:0,84,1260	0/0:36,0:36:99:0,99,1485	0/0:38,0:38:99:0,102,1530	0/0:43,0:43:99:0,109,1679	0/0:39,0:39:99:0,108,1549	0/0:25,0:25:72:0,72,1080
chr11	16244098	.	G	A	1110.84	PASS	.	GT:AD:DP:GQ:PL	0/1:18,17:35:99:541,0,586	0/1:13,20:33:99:647,0,409	0/0:28,0:28:81:0,81,1111	0/0:25,0:25:72:0,72,1080	0/0:36,0:36:63:0,63,1349	0/0:36,0:36:99:0,99,1485	0/0:25,0:25:72:0,72,1080	0/0:34,0:34:99:0,102,1338	0/0:26,0:26:72:0,72,1080	0/0:34,0:34:60:0,60,1220	0/0:34,0:34:99:0,99,1384	0/0:37,0:37:96:0,96,1319	0/0:29,0:29:75:0,75,1125	0/0:43,0:43:99:0,101,1635	0/0:21,0:21:60:0,60,853	0/0:34,0:34:99:0,99,1346	0/0:36,0:36:99:0,99,1373	0/0:37,0:37:99:0,99,1472	0/0:41,0:41:99:0,101,1545	0/0:36,0:36:99:0,102,1397	0/0:28,0:28:75:0,75,1125	0/0:35,0:35:99:0,99,1380	0/0:32,0:32:80:0,80,1130	0/0:46,0:46:99:0,120,1800	0/0:23,0:23:60:0,60,900	0/0:29,0:29:72:0,72,1080	0/0:21,0:21:60:0,60,720	0/0:38,0:38:99:0,102,1481	0/0:21,0:21:60:0,60,898	0/0:26,0:26:33:0,33,957	0/0:42,0:42:99:0,99,1617	0/0:32,0:32:93:0,93,1395	0/0:36,0:36:99:0,102,1530	0/0:36,0:36:99:0,99,1485	0/0:33,0:33:69:0,69,1133	0/0:34,0:34:99:0,99,1408	0/0:40,0:40:99:0,105,1535	0/0:28,0:28:81:0,81,1093	0/0:39,0:39:99:0,102,1346	0/0:31,0:31:90:0,90,1350	0/0:38,0:38:99:0,102,1503
chr11	16650664	.	T	C	959.96	PASS	.	GT:AD:DP:GQ:PGT:PID:PL	0/1:15,14:29:99:0|1:16650589_T_C:543,0,588	0/1:17,13:30:99:0|1:16650589_T_C:495,0,669	0/0:35,0:35:93:.:.:0,93,1395	0/0:20,0:20:60:.:.:0,60,835	0/0:46,0:46:99:.:.:0,111,1701	0/0:36,0:36:99:.:.:0,105,1320	0/0:40,0:40:99:.:.:0,105,1575	0/0:21,0:21:60:.:.:0,60,900	0/0:36,0:36:93:.:.:0,93,1395	0/0:37,0:37:96:.:.:0,96,1374	0/0:46,0:46:93:.:.:0,93,1735	0/0:30,0:30:81:.:.:0,81,1215	0/0:40,0:40:99:.:.:0,108,1571	0/0:49,0:49:90:.:.:0,90,1882	0/0:35,0:35:99:.:.:0,102,1530	0/0:35,0:35:99:.:.:0,99,1485	0/0:31,0:31:90:.:.:0,90,1350	0/0:37,0:37:96:.:.:0,96,1438	0/0:32,0:32:90:.:.:0,90,1350	0/0:29,0:29:81:.:.:0,81,1215	0/0:32,0:32:81:.:.:0,81,1215	0/0:40,0:40:99:.:.:0,105,1575	0/0:37,0:37:99:.:.:0,99,1472	0/0:30,0:30:81:.:.:0,81,1215	0/0:22,0:22:63:.:.:0,63,832	0/0:33,0:33:90:.:.:0,90,1350	0/0:34,0:34:90:.:.:0,90,1350	0/0:35,0:35:99:.:.:0,99,1411	0/0:44,0:44:99:.:.:0,120,1800	0/0:40,0:40:99:.:.:0,105,1521	0/0:59,0:59:99:.:.:0,120,1800	0/0:35,0:35:99:.:.:0,99,1485	0/0:37,0:37:99:.:.:0,99,1446	0/0:31,0:31:90:.:.:0,90,1142	0/0:39,0:39:99:.:.:0,102,1455	0/0:24,0:24:63:.:.:0,63,945	0/0:46,0:46:99:.:.:0,120,1800	0/0:22,0:22:60:.:.:0,60,900	0/0:41,0:41:99:.:.:0,100,1541	0/0:33,0:33:96:.:.:0,96,1440	0/0:33,0:33:90:.:.:0,90,1350
chr11	16912912	.	G	A	573.01	Filter	.	GT:AD:DP:GQ:PGT:PID:PL	0/1:20,8:28:99:0|1:16912879_AC_A:263,0,1068	0/1:12,9:21:99:0|1:16912879_AC_A:323,0,849	0/0:24,0:24:60:.:.:0,60,900	0/0:11,0:11:30:.:.:0,30,450	0/0:30,0:30:75:.:.:0,75,1196	0/0:22,0:22:60:.:.:0,60,830	0/0:11,0:11:33:.:.:0,33,423	0/0:28,0:28:68:.:.:0,68,990	0/0:19,0:19:57:.:.:0,57,729	0/0:24,0:24:69:.:.:0,69,1035	0/0:28,0:28:81:.:.:0,81,1088	0/0:37,0:37:99:.:.:0,102,1530	0/0:33,0:33:90:.:.:0,90,1284	0/0:19,0:19:57:.:.:0,57,731	0/0:21,0:21:60:.:.:0,60,827	0/0:28,0:28:81:.:.:0,81,1215	0/0:30,0:30:81:.:.:0,81,1215	0/0:23,0:23:66:.:.:0,66,990	0/0:33,0:33:99:.:.:0,99,1306	0/0:36,0:36:77:.:.:0,77,1271	0/0:23,0:23:63:.:.:0,63,908	0/0:24,0:24:57:.:.:0,57,907	0/0:17,0:17:48:.:.:0,48,720	0/0:32,0:32:90:.:.:0,90,1277	0/0:24,0:24:66:.:.:0,66,990	0/0:25,0:25:75:.:.:0,75,961	0/0:31,0:31:78:.:.:0,78,1170	0/0:24,0:24:63:.:.:0,63,945	0/0:20,0:20:57:.:.:0,57,855	0/0:16,0:16:48:.:.:0,48,644	0/0:17,0:17:48:.:.:0,48,720	0/0:30,0:30:90:.:.:0,90,1215	0/0:21,0:21:60:.:.:0,60,900	0/0:22,0:22:60:.:.:0,60,900	0/0:37,0:37:93:.:.:0,93,1395	0/0:13,0:13:39:.:.:0,39,481	0/0:27,0:27:39:.:.:0,39,1018	0/0:18,0:18:54:.:.:0,54,728	0/0:36,0:36:99:.:.:0,99,1334	0/0:35,0:35:93:.:.:0,93,1395	0/0:25,0:25:57:.:.:0,57,855
chr11	17638661	.	A	T	1549.69	PASS	.	GT:AD:DP:GQ:PGT:PID:PL	0/1:9,18:27:99:0|1:17638641_T_A:725,0,324	0/1:21,16:37:99:0|1:17638641_T_A:570,0,828	0/0:33,0:33:90:.:.:0,90,1350	0/0:25,0:25:72:.:.:0,72,1014	0/0:31,0:31:90:.:.:0,90,1247	0/0:30,0:30:90:.:.:0,90,1195	0/0:29,0:29:84:.:.:0,84,1098	0/0:35,0:35:99:.:.:0,105,1365	0/0:45,0:45:99:.:.:0,115,1800	0/0:26,0:26:72:.:.:0,72,1080	0/0:40,0:40:78:.:.:0,78,1433	0/0:31,0:31:90:.:.:0,90,1350	0/0:40,0:40:99:.:.:0,105,1505	0/0:32,0:32:93:.:.:0,93,1279	0/0:27,0:27:66:.:.:0,66,986	0/0:34,0:34:99:.:.:0,99,1304	0/0:34,0:34:99:.:.:0,99,1416	0/0:36,0:36:99:.:.:0,99,1485	0/0:39,0:39:99:.:.:0,102,1424	0/0:33,0:33:99:.:.:0,99,1290	0/0:40,0:40:99:.:.:0,105,1507	0/0:29,0:29:84:.:.:0,84,1260	0/0:31,0:31:81:.:.:0,81,1241	0/0:38,0:38:99:.:.:0,108,1481	0/0:27,0:27:72:.:.:0,72,1080	0/0:33,0:33:99:.:.:0,99,1366	0/0:30,0:30:84:.:.:0,84,1260	0/0:41,0:41:99:.:.:0,111,1558	0/0:30,0:30:84:.:.:0,84,1260	0/0:32,0:32:90:.:.:0,90,1298	0/0:41,0:41:99:.:.:0,108,1575	0/0:38,0:38:99:.:.:0,102,1499	0/0:36,0:36:99:.:.:0,106,1492	0/0:46,0:46:99:.:.:0,112,1800	0/0:33,0:33:99:.:.:0,99,1340	0/0:33,0:33:99:.:.:0,99,1268	0/0:36,0:36:99:.:.:0,99,1419	0/0:39,0:39:99:.:.:0,99,1485	0/0:40,0:40:99:.:.:0,105,1518	0/0:32,0:32:96:.:.:0,96,1298	0/0:36,0:36:99:.:.:0,102,1530
chr11	17825012	.	C	T	915.53	PASS	.	GT:AD:DP:GQ:PGT:PID:PL	0/1:12,7:19:99:0|1:17824978_AAT_A:258,0,535	0/1:18,18:36:99:0|1:17824978_AAT_A:702,0,768	0/0:29,0:29:48:.:.:0,48,720	0/0:20,0:20:15:.:.:0,15,680	0/0:38,0:38:63:.:.:0,63,945	0/0:41,0:41:24:.:.:0,24,360	0/0:25,0:25:28:.:.:0,28,788	0/0:22,0:22:48:.:.:0,48,720	0/0:28,0:28:36:.:.:0,36,540	0/0:32,0:32:39:.:.:0,39,585	0/0:31,0:31:0:.:.:0,0,871	0/0:34,0:34:0:.:.:0,0,1093	0/0:36,0:36:57:.:.:0,57,855	0/0:42,0:42:36:.:.:0,36,540	0/0:36,0:36:36:.:.:0,36,540	0/0:36,0:36:19:.:.:0,19,1081	0/0:29,0:29:60:.:.:0,60,900	0/0:31,0:31:5:.:.:0,5,975	0/0:27,0:27:36:.:.:0,36,540	0/0:38,0:38:93:.:.:0,93,1395	0/0:43,0:43:72:.:.:0,72,1080	0/0:27,0:27:0:.:.:0,0,770	0/0:34,0:34:0:.:.:0,0,922	0/0:33,0:33:30:.:.:0,30,450	0/0:26,0:26:62:.:.:0,62,940	0/0:39,0:39:60:.:.:0,60,1348	0/0:26,0:26:30:.:.:0,30,450	0/0:30,0:30:60:.:.:0,60,900	0/0:27,0:27:54:.:.:0,54,810	0/0:22,0:22:24:.:.:0,24,785	0/0:39,0:39:45:.:.:0,45,675	0/0:38,0:38:98:.:.:0,98,1386	0/0:30,0:30:14:.:.:0,14,943	0/0:29,0:29:57:.:.:0,57,855	0/0:40,0:40:72:.:.:0,72,1080	0/0:28,0:28:37:.:.:0,37,816	0/0:38,0:38:67:.:.:0,67,1296	0/0:27,0:28:80:.:.:0,80,1051	0/0:34,0:34:19:.:.:0,19,1186	0/0:35,0:35:60:.:.:0,60,900	0/0:27,0:27:35:.:.:0,35,882
chr11	18455879	.	C	A	1118.48	PASS	.	GT:AD:DP:GQ:PGT:PID:PL	0/1:8,6:14:99:0|1:18455879_C_A:228,0,364	0/1:21,15:36:99:0|1:18455879_C_A:586,0,847	0/0:26,0:26:78:.:.:0,78,965	0/0:24,0:24:72:.:.:0,72,899	0/0:34,0:34:99:.:.:0,99,1485	0/0:29,0:29:30:.:.:0,30,926	0/0:23,0:23:45:.:.:0,45,675	0/0:28,0:28:72:.:.:0,72,1080	0/0:27,0:27:78:.:.:0,78,1170	0/0:31,0:31:62:.:.:0,62,1067	0/0:37,0:37:99:.:.:0,101,1404	0/0:30,0:30:90:.:.:0,90,1090	0/0:37,0:37:99:.:.:0,99,1345	0/0:42,0:42:99:.:.:0,110,1413	0/0:24,0:24:57:.:.:0,57,859	0/0:34,0:34:86:.:.:0,86,1187	0/0:25,0:25:72:.:.:0,72,1080	0/0:29,0:29:81:.:.:0,81,1108	0/0:27,0:27:66:.:.:0,66,906	0/0:34,0:34:99:.:.:0,99,1211	0/0:38,0:38:99:.:.:0,104,1373	0/0:32,0:32:80:.:.:0,80,1100	0/0:37,0:37:99:.:.:0,99,1485	0/0:36,0:36:92:.:.:0,92,1242	0/0:20,2:22:45:0|1:18455879_C_A:0,45,1060	0/0:37,0:37:99:.:.:0,99,1366	0/0:25,0:25:72:.:.:0,72,980	0/0:36,0:36:99:.:.:0,99,1485	0/0:32,0:32:90:.:.:0,90,1350	0/0:23,0:23:60:.:.:0,60,824	0/0:36,0:36:99:.:.:0,102,1530	0/0:37,0:37:99:.:.:0,107,1471	0/0:22,2:24:52:.:.:0,52,851	0/0:30,1:31:83:.:.:0,83,1219	0/0:19,0:19:54:.:.:0,54,810	0/0:37,0:37:54:.:.:0,54,1342	0/0:36,0:36:99:.:.:0,101,1363	0/0:14,0:14:27:.:.:0,27,504	0/0:33,0:33:96:.:.:0,96,1440	0/0:26,0:26:72:.:.:0,72,913	0/0:35,0:35:93:.:.:0,93,1395
chr11	18662382	.	C	T	259.56	Filter	.	GT:AD:DP:GQ:PL	0/1:20,10:30:99:261,0,708	0/1:34,5:39:75:75,0,1226	0/0:25,0:25:72:0,72,1048	0/0:25,0:25:33:0,33,937	0/0:47,0:47:99:0,120,1800	0/0:8,0:8:24:0,24,322	0/0:12,0:12:33:0,33,495	0/0:37,0:37:99:0,105,1575	0/0:30,0:30:81:0,81,1215	0/0:15,0:15:45:0,45,600	0/0:39,0:39:99:0,114,1555	0/0:26,0:26:72:0,72,1125	0/0:28,0:28:84:0,84,1131	0/0:20,0:20:0:0,0,656	0/0:18,0:18:54:0,54,728	0/0:37,0:37:99:0,111,1475	0/0:35,0:35:99:0,99,1485	0/0:44,0:44:99:0,120,1800	0/0:38,0:38:99:0,105,1551	0/0:43,0:43:99:0,102,1742	0/0:35,0:35:75:0,75,1309	0/0:29,0:29:81:0,81,1111	0/0:36,0:36:99:0,105,1492	0/0:33,0:33:99:0,99,1354	0/0:35,0:35:99:0,99,1353	0/0:34,0:34:99:0,99,1386	0/0:31,0:31:90:0,90,1257	0/0:35,0:35:99:0,102,1412	0/0:30,0:30:84:0,84,1260	0/0:16,0:16:48:0,48,642	0/0:27,0:27:78:0,78,1170	0/0:38,0:38:99:0,99,1443	0/0:35,0:35:99:0,99,1356	0/0:22,0:22:63:0,63,800	0/0:16,0:16:42:0,42,630	0/0:13,0:13:39:0,39,505	0/0:42,0:42:99:0,117,1742	0/0:10,0:10:30:0,30,391	0/0:37,0:37:99:0,99,1519	0/0:22,0:22:66:0,66,919	0/0:47,0:47:99:0,115,1800
chr11	21215624	.	A	G	1271.69	PASS	.	GT:AD:DP:GQ:PL	0/1:15,14:29:99:493,0,505	0/1:16,16:32:99:560,0,560	0/0:37,0:37:99:0,102,1530	0/0:29,0:29:84:0,84,1260	0/0:32,0:32:90:0,90,1337	0/0:34,0:34:99:0,99,1485	0/0:31,0:31:84:0,84,1260	0/0:37,0:37:99:0,99,1485	0/0:36,0:36:99:0,102,1458	0/0:24,0:24:66:0,66,990	0/0:46,0:46:99:0,120,1800	0/0:39,0:39:99:0,105,1488	0/0:36,0:36:99:0,99,1438	0/0:42,0:42:99:0,99,1593	0/0:34,0:34:99:0,99,1306	0/0:48,0:48:99:0,120,1800	0/0:37,0:37:99:0,99,1485	0/0:25,0:25:72:0,72,1018	0/0:37,0:37:96:0,96,1440	0/0:34,0:34:99:0,99,1394	0/0:40,0:40:99:0,105,1519	0/0:26,0:26:75:0,75,925	0/0:30,0:30:87:0,87,1305	0/0:32,0:32:87:0,87,1305	0/0:26,0:26:72:0,72,1080	0/0:30,0:30:87:0,87,1305	0/0:34,0:34:90:0,90,1350	0/0:33,0:33:93:0,93,1395	0/0:34,0:34:90:0,90,1350	0/0:33,0:33:87:0,87,1305	0/0:34,0:34:99:0,99,1349	0/0:44,0:44:99:0,114,1710	0/0:33,0:33:93:0,93,1395	0/0:37,0:37:99:0,99,1456	0/0:33,0:33:90:0,90,1350	0/0:41,0:41:99:0,108,1597	0/0:35,0:35:99:0,99,1480	0/0:40,0:40:99:0,114,1710	0/0:36,0:36:99:0,105,1556	0/0:37,0:37:99:0,99,1470	0/0:22,0:22:57:0,57,855
chr11	21494928	.	AAATACAT	A	831.65	PASS	.	GT:AD:DP:GQ:PL	0/1:13,11:24:99:423,0,704	0/1:15,13:28:99:495,0,1041	0/0:43,0:43:99:0,102,1626	0/0:25,0:25:72:0,72,952	0/0:31,0:31:78:0,78,1211	0/0:33,0:33:90:0,90,1350	0/0:25,0:25:72:0,72,1052	0/0:25,0:25:72:0,72,1072	0/0:31,0:31:90:0,90,1350	0/0:21,0:21:60:0,60,822	0/0:40,0:40:99:0,99,1485	0/0:34,0:34:60:0,60,1210	0/0:36,0:36:99:0,99,1441	0/0:32,0:32:90:0,90,1350	0/0:20,0:20:60:0,60,735	0/0:30,0:30:81:0,81,1215	0/0:39,0:39:99:0,105,1535	0/0:23,0:23:66:0,66,990	0/0:33,0:33:99:0,99,1230	0/0:28,0:28:78:0,78,1170	0/0:33,0:33:90:0,90,1350	0/0:36,0:36:87:0,87,1305	0/0:35,0:35:99:0,102,1385	0/0:34,0:34:93:0,93,1395	0/0:34,0:34:90:0,90,1350	0/0:37,0:37:99:0,99,1378	0/0:22,0:22:63:0,63,919	0/0:31,0:31:81:0,81,1215	0/0:30,0:30:78:0,78,1170	0/0:21,0:21:57:0,57,855	0/0:43,0:43:99:0,117,1757	0/0:34,0:34:99:0,99,1445	0/0:40,0:40:99:0,108,1561	0/0:34,0:34:99:0,102,1283	0/0:34,0:34:93:0,93,1395	0/0:30,0:30:81:0,81,1215	0/0:34,0:34:99:0,99,1485	0/0:31,0:31:90:0,90,1350	0/0:47,0:47:99:0,120,1800	0/0:26,0:26:72:0,72,1062	0/0:33,0:33:96:0,96,1440
chr11	22234942	.	G	A	1358.79	PASS	.	GT:AD:DP:GQ:PL	0/1:13,21:34:99:755,0,382	0/1:21,19:40:99:628,0,669	0/0:31,0:31:90:0,90,1350	0/0:33,0:33:90:0,90,1350	0/0:22,0:22:60:0,60,900	0/0:36,0:36:99:0,100,1339	0/0:32,0:32:90:0,90,1350	0/0:28,0:28:84:0,84,1146	0/0:35,0:35:99:0,99,1456	0/0:25,0:25:75:0,75,998	0/0:38,0:38:99:0,99,1485	0/0:36,0:36:99:0,102,1381	0/0:43,0:43:99:0,111,1640	0/0:37,0:37:99:0,102,1530	0/0:34,0:34:99:0,99,1485	0/0:38,0:38:99:0,102,1530	0/0:36,0:36:99:0,99,1485	0/0:32,0:32:93:0,93,1325	0/0:37,0:37:99:0,105,1498	0/0:32,0:32:90:0,90,1350	0/0:37,0:37:99:0,99,1485	0/0:40,0:40:99:0,117,1608	0/0:37,0:37:95:0,95,1373	0/0:31,0:31:80:0,80,1135	0/0:29,0:29:81:0,81,1215	0/0:30,0:30:81:0,81,1215	0/0:35,0:35:99:0,99,1385	0/0:32,0:32:90:0,90,1350	0/0:29,0:29:72:0,72,1080	0/0:34,0:34:99:0,99,1327	0/0:34,0:34:99:0,99,1468	0/0:39,0:39:99:0,105,1521	0/0:39,0:39:99:0,108,1511	0/0:34,0:34:93:0,93,1395	0/0:37,0:37:99:0,105,1527	0/0:27,0:27:78:0,78,1170	0/0:42,0:42:99:0,99,1587	0/0:28,0:28:68:0,68,1014	0/0:44,0:44:99:0,117,1755	0/0:36,0:36:99:0,102,1491	0/0:37,0:37:99:0,102,1475
chr11	22273617	.	G	A	736.78	PASS	.	GT:AD:DP:GQ:PL	0/1:16,13:29:99:432,0,569	0/1:9,12:21:99:382,0,289	0/0:38,0:38:99:0,99,1485	0/0:38,0:38:99:0,105,1331	0/0:30,0:30:72:0,72,1080	0/0:34,0:34:99:0,102,1295	0/0:32,0:32:90:0,90,1350	0/0:35,0:35:99:0,99,1434	0/0:38,0:38:99:0,99,1388	0/0:32,0:32:87:0,87,1305	0/0:38,0:38:99:0,102,1503	0/0:33,0:33:90:0,90,1350	0/0:37,0:37:99:0,99,1481	0/0:34,0:34:99:0,99,1350	0/0:24,0:24:72:0,72,916	0/0:29,0:29:78:0,78,1170	0/0:39,0:39:99:0,103,1620	0/0:39,0:39:99:0,99,1485	0/0:36,0:36:99:0,99,1395	0/0:25,0:25:60:0,60,949	0/0:36,0:36:99:0,99,1424	0/0:41,0:41:99:0,99,1614	0/0:39,0:39:99:0,101,1481	0/0:36,0:36:99:0,99,1394	0/0:28,0:28:72:0,72,1080	0/0:39,0:39:99:0,105,1491	0/0:30,0:30:90:0,90,1164	0/0:40,0:40:99:0,108,1583	0/0:30,0:30:87:0,87,1305	0/0:35,0:35:99:0,99,1403	0/0:35,0:35:74:0,74,1263	0/0:36,0:36:99:0,99,1471	0/0:38,0:38:99:0,99,1372	0/0:36,0:36:93:0,93,1278	0/0:33,0:33:99:0,99,1318	0/0:32,0:32:81:0,81,1229	0/0:40,0:40:99:0,108,1605	0/0:45,0:45:93:0,93,1678	0/0:38,0:38:99:0,105,1527	0/0:40,0:40:99:0,104,1620	0/0:36,0:36:99:0,102,1389
chr11	22453109	.	G	C	823.85	PASS	.	GT:AD:DP:GQ:PL	0/1:13,13:26:99:389,0,432	0/1:12,15:27:99:512,0,354	0/0:39,0:39:99:0,105,1556	0/0:26,0:26:72:0,72,1080	0/0:31,0:31:84:0,84,1260	0/0:22,0:22:60:0,60,900	0/0:26,0:26:72:0,72,1080	0/0:33,0:33:93:0,93,1395	0/0:38,0:38:99:0,99,1405	0/0:26,0:26:72:0,72,1080	0/0:35,0:35:93:0,93,1400	0/0:36,0:36:99:0,99,1371	0/0:46,0:46:99:0,108,1737	0/0:39,0:39:99:0,108,1620	0/0:31,0:31:78:0,78,1158	0/0:33,0:33:99:0,99,1282	0/0:37,0:37:99:0,99,1473	0/0:35,0:35:93:0,93,1395	0/0:34,0:34:90:0,90,1350	0/0:34,0:34:99:0,99,1485	0/0:40,0:40:99:0,117,1635	0/0:33,0:33:84:0,84,1260	0/0:35,0:35:99:0,99,1485	0/0:30,0:30:81:0,81,1215	0/0:26,0:26:72:0,72,1080	0/0:33,0:33:99:0,99,1304	0/0:35,0:35:99:0,99,1485	0/0:38,0:38:99:0,108,1421	0/0:35,0:35:99:0,99,1485	0/0:31,0:31:90:0,90,1350	0/0:35,0:35:99:0,105,1351	0/0:36,0:36:99:0,99,1485	0/0:27,0:27:72:0,72,1080	0/0:30,0:30:75:0,75,1089	0/0:30,0:30:84:0,84,1260	0/0:38,0:38:99:0,99,1492	0/0:36,0:36:93:0,93,1384	0/0:21,0:21:48:0,48,762	0/0:37,0:37:99:0,99,1457	0/0:25,0:25:75:0,75,1018	0/0:27,0:27:72:0,72,1048
chr12	950996	.	G	A	1544.9	PASS	.	GT:AD:DP:GQ:PL	0/1:13,17:30:99:554,0,415	0/1:22,17:39:99:581,0,758	0/0:38,0:38:99:0,102,1457	0/0:29,0:29:81:0,81,1215	0/0:42,0:42:99:0,102,1613	0/0:30,0:30:81:0,81,1215	0/0:36,0:36:99:0,99,1410	0/0:39,0:39:75:0,75,1427	0/0:36,0:36:99:0,99,1468	0/0:39,0:39:99:0,102,1341	0/0:40,0:40:99:0,99,1533	0/0:34,0:34:99:0,99,1485	0/0:57,0:57:99:0,120,1800	0/0:44,0:44:99:0,106,1750	0/0:39,0:39:99:0,108,1620	0/0:39,0:39:99:0,105,1575	0/0:36,0:36:99:0,99,1485	0/0:36,0:36:99:0,102,1460	0/0:37,0:37:99:0,99,1485	0/0:36,0:36:99:0,105,1454	0/0:46,0:46:99:0,109,1800	0/0:43,0:43:99:0,105,1592	0/0:42,0:42:99:0,111,1564	0/0:38,0:38:99:0,99,1485	0/0:37,0:37:99:0,99,1485	0/0:34,0:34:99:0,99,1382	0/0:37,0:37:99:0,99,1485	0/0:33,0:33:90:0,90,1350	0/0:35,0:35:99:0,99,1485	0/0:32,0:32:81:0,81,1233	0/0:36,0:36:99:0,99,1440	0/0:36,0:36:99:0,99,1397	0/0:41,0:41:99:0,111,1523	0/0:38,0:38:99:0,100,1511	0/0:42,0:42:99:0,108,1567	0/0:36,0:36:99:0,102,1399	0/0:44,0:44:99:0,114,1710	0/0:35,0:35:99:0,99,1417	0/0:41,0:41:99:0,111,1603	0/0:50,0:50:99:0,115,1800	0/0:41,0:41:99:0,108,1533
chr12	2214865	.	G	T	2603.83	PASS	.	GT:AD:DP:GQ:PGT:PID:PL	0/1:38,21:59:99:0|1:2214865_G_T:767,0,2636	0/1:26,43:69:99:0|1:2214865_G_T:1717,0,1818	0/0:41,0:41:99:.:.:0,108,1597	0/0:29,0:29:81:.:.:0,81,1215	0/0:40,0:40:99:.:.:0,100,1425	0/0:30,0:30:90:.:.:0,90,1135	0/0:36,0:36:99:.:.:0,102,1406	0/0:26,0:26:72:.:.:0,72,1080	0/0:33,0:33:90:.:.:0,90,1332	0/0:40,0:40:99:.:.:0,108,1520	0/0:36,0:36:99:.:.:0,99,1485	0/0:38,0:38:99:.:.:0,101,1411	0/0:38,0:38:99:.:.:0,102,1379	0/0:38,0:38:99:.:.:0,99,1412	0/0:37,0:37:99:.:.:0,102,1465	0/0:34,0:34:99:.:.:0,99,1485	0/0:35,0:35:99:.:.:0,99,1380	0/0:28,0:28:78:.:.:0,78,1170	0/0:31,0:31:90:.:.:0,90,1350	0/0:39,0:39:99:.:.:0,99,1394	0/0:28,0:28:78:.:.:0,78,1170	0/0:30,0:30:81:.:.:0,81,1215	0/0:32,0:32:90:.:.:0,90,1350	0/0:38,0:38:99:.:.:0,104,1317	0/0:31,0:31:90:.:.:0,90,1184	0/0:34,0:34:99:.:.:0,99,1380	0/0:34,0:34:90:.:.:0,90,1337	0/0:32,0:32:90:.:.:0,90,1350	0/0:36,0:36:99:.:.:0,99,1347	0/0:26,0:26:72:.:.:0,72,1080	0/0:39,0:39:99:.:.:0,101,1490	0/0:39,0:39:99:.:.:0,103,1575	0/0:39,0:39:99:.:.:0,102,1530	0/0:36,0:36:99:.:.:0,102,1329	0/0:28,0:28:81:.:.:0,81,1052	0/0:38,0:38:99:.:.:0,105,1553	0/0:36,0:36:99:.:.:0,99,1485	0/0:27,0:27:81:.:.:0,81,1092	0/0:42,0:42:99:.:.:0,120,1800	0/0:35,0:35:99:.:.:0,102,1530	0/0:30,0:30:90:.:.:0,90,1241
chr12	2214866	.	C	T	2603.74	PASS	.	GT:AD:DP:GQ:PGT:PID:PL	0/1:37,21:58:99:0|1:2214865_G_T:767,0,2636	0/1:26,43:69:99:0|1:2214865_G_T:1717,0,1818	0/0:41,0:41:99:.:.:0,108,1597	0/0:29,0:29:81:.:.:0,81,1215	0/0:40,0:40:99:.:.:0,100,1425	0/0:30,0:30:90:.:.:0,90,1135	0/0:37,0:37:96:.:.:0,96,1377	0/0:26,0:26:72:.:.:0,72,1080	0/0:33,0:33:90:.:.:0,90,1332	0/0:40,0:40:99:.:.:0,108,1520	0/0:37,0:37:96:.:.:0,96,1416	0/0:38,0:38:99:.:.:0,101,1411	0/0:38,0:38:99:.:.:0,102,1379	0/0:38,0:38:99:.:.:0,99,1412	0/0:37,0:37:99:.:.:0,102,1465	0/0:34,0:34:99:.:.:0,99,1485	0/0:35,0:35:99:.:.:0,99,1380	0/0:28,0:28:78:.:.:0,78,1170	0/0:32,0:32:81:.:.:0,81,1156	0/0:39,0:39:99:.:.:0,99,1394	0/0:29,0:29:81:.:.:0,81,1215	0/0:30,0:30:81:.:.:0,81,1215	0/0:32,0:32:90:.:.:0,90,1350	0/0:38,0:38:99:.:.:0,104,1317	0/0:31,0:31:90:.:.:0,90,1184	0/0:34,0:34:99:.:.:0,99,1380	0/0:34,0:34:90:.:.:0,90,1337	0/0:32,0:32:90:.:.:0,90,1350	0/0:36,0:36:99:.:.:0,99,1347	0/0:26,0:26:72:.:.:0,72,1080	0/0:39,0:39:99:.:.:0,101,1490	0/0:39,0:39:99:.:.:0,103,1575	0/0:39,0:39:99:.:.:0,102,1530	0/0:36,0:36:99:.:.:0,102,1329	0/0:28,0:28:81:.:.:0,81,1052	0/0:38,0:38:99:.:.:0,105,1553	0/0:36,0:36:99:.:.:0,99,1485	0/0:27,0:27:81:.:.:0,81,1092	0/0:42,0:42:84:.:.:0,84,1540	0/0:35,0:35:99:.:.:0,102,1530	0/0:30,0:30:90:.:.:0,90,1241
chr12	2939054	.	AT	A	216.89	Filter	.	GT:AD:DP:GQ:PGT:PID:PL	0/1:21,2:23:21:0|1:2939013_T_A:21,0,876	0/1:37,9:46:99:0|1:2939030_G_C:267,0,1527	0/0:48,0:48:99:.:.:0,103,1800	0/0:49,0:49:99:.:.:0,120,1800	0/0:84,0:84:99:.:.:0,118,1800	0/0:43,0:43:88:.:.:0,88,1628	0/0:71,0:71:99:.:.:0,120,1800	0/0:62,0:62:99:.:.:0,120,1800	0/0:81,0:81:99:.:.:0,120,1800	0/0:85,0:85:99:.:.:0,120,1800	0/0:77,0:77:99:.:.:0,120,1800	0/0:109,0:109:99:.:.:0,120,1800	0/0:84,0:84:99:.:.:0,120,1800	0/0:79,0:79:99:.:.:0,120,1800	0/0:45,0:45:99:.:.:0,120,1800	0/0:73,0:73:99:.:.:0,120,1800	0/0:62,0:62:99:.:.:0,109,1800	0/0:56,0:56:99:.:.:0,120,1800	0/0:79,0:79:99:.:.:0,118,1800	0/0:50,0:50:99:.:.:0,120,1800	0/0:97,0:97:99:.:.:0,120,1800	0/0:45,0:45:99:.:.:0,103,1727	0/0:77,0:77:99:.:.:0,112,1800	0/0:124,0:124:99:.:.:0,120,1800	0/0:62,0:62:99:.:.:0,106,1800	0/0:57,0:57:99:.:.:0,100,1800	0/0:62,0:62:99:.:.:0,120,1800	0/0:65,0:65:99:.:.:0,120,1800	0/0:53,0:53:99:.:.:0,120,1800	0/0:39,0:39:99:.:.:0,108,1620	0/0:46,0:46:99:.:.:0,120,1800	0/0:51,0:51:99:.:.:0,120,1800	0/0:50,0:50:99:.:.:0,120,1800	0/0:64,0:64:99:.:.:0,120,1800	0/0:49,0:49:99:.:.:0,120,1800	0/0:73,0:73:99:.:.:0,120,1800	0/0:64,0:64:99:.:.:0,120,1800	0/0:45,0:45:99:.:.:0,120,1800	0/0:69,0:69:99:.:.:0,120,1800	0/0:43,0:43:99:.:.:0,100,1755	0/0:53,0:53:99:.:.:0,120,1800
chr12	2939056	.	C	A	216.71	Filter	.	GT:AD:DP:GQ:PGT:PID:PL	0/1:20,2:22:21:0|1:2939013_T_A:21,0,876	0/1:37,9:46:99:0|1:2939030_G_C:267,0,1527	0/0:48,0:48:99:.:.:0,103,1800	0/0:49,0:49:99:.:.:0,120,1800	0/0:84,0:84:99:.:.:0,118,1800	0/0:43,0:43:72:.:.:0,72,1585	0/0:71,0:71:99:.:.:0,120,1800	0/0:62,0:62:99:.:.:0,120,1800	0/0:81,0:81:99:.:.:0,120,1800	0/0:85,0:85:99:.:.:0,120,1800	0/0:77,0:77:99:.:.:0,120,1800	0/0:109,0:109:99:.:.:0,120,1800	0/0:84,0:84:99:.:.:0,120,1800	0/0:79,0:79:99:.:.:0,120,1800	0/0:45,0:45:99:.:.:0,120,1800	0/0:73,0:73:99:.:.:0,120,1800	0/0:62,0:62:99:.:.:0,109,1800	0/0:56,0:56:99:.:.:0,120,1800	0/0:79,0:79:99:.:.:0,118,1800	0/0:50,0:50:99:.:.:0,120,1800	0/0:97,0:97:99:.:.:0,120,1800	0/0:45,0:45:99:.:.:0,103,1727	0/0:77,0:77:99:.:.:0,112,1800	0/0:124,0:124:99:.:.:0,120,1800	0/0:62,0:62:99:.:.:0,106,1800	0/0:57,0:57:99:.:.:0,100,1800	0/0:62,0:62:99:.:.:0,120,1800	0/0:65,0:65:99:.:.:0,120,1800	0/0:53,0:53:99:.:.:0,120,1800	0/0:39,0:39:99:.:.:0,108,1620	0/0:46,0:46:99:.:.:0,120,1800	0/0:51,0:51:99:.:.:0,120,1800	0/0:50,0:50:99:.:.:0,120,1800	0/0:64,0:64:99:.:.:0,120,1800	0/0:49,0:49:99:.:.:0,120,1800	0/0:73,0:73:99:.:.:0,120,1800	0/0:64,0:64:99:.:.:0,120,1800	0/0:45,0:45:99:.:.:0,120,1800	0/0:69,0:69:99:.:.:0,120,1800	0/0:43,0:43:99:.:.:0,100,1755	0/0:53,0:53:99:.:.:0,120,1800
chr12	3218647	.	A	G	920265	PASS	.	GT:AD:DP:GQ:PGT:PID:PL	0/1:20,18:38:99:.:.:635,0,645	0/1:19,14:33:99:.:.:454,0,661	1/1:0,36:36:99:.:.:1460,108,0	1/1:0,44:44:99:.:.:1660,132,0	1/1:0,42:42:99:.:.:1526,125,0	1/1:0,49:49:99:.:.:1863,147,0	1/1:0,31:31:93:.:.:1207,93,0	1/1:0,40:40:99:.:.:1648,120,0	1/1:0,34:34:99:.:.:1408,102,0	1/1:0,40:40:99:1|1:3218634_T_A:1565,120,0	1/1:0,43:43:99:.:.:1787,129,0	1/1:0,37:37:99:.:.:1385,111,0	1/1:0,43:43:99:1|1:3218647_A_G:1756,129,0	1/1:0,42:42:99:.:.:1629,126,0	1/1:0,37:37:99:.:.:1477,111,0	1/1:0,56:56:99:.:.:2158,168,0	1/1:0,42:42:99:.:.:1698,126,0	1/1:0,31:31:93:.:.:1269,93,0	1/1:0,41:41:99:.:.:1619,123,0	1/1:0,38:38:99:1|1:3218637_T_G:1521,114,0	1/1:0,33:33:99:.:.:1293,99,0	1/1:0,34:34:99:.:.:1358,102,0	1/1:0,46:46:99:.:.:1863,138,0	1/1:0,50:50:99:.:.:2020,150,0	1/1:0,27:27:81:.:.:1128,81,0	1/1:0,41:41:99:.:.:1646,123,0	1/1:0,47:47:99:1|1:3218647_A_G:1729,140,0	1/1:0,76:76:99:.:.:3053,228,0	1/1:0,40:40:99:.:.:1612,120,0	1/1:0,44:44:99:.:.:1602,132,0	1/1:0,56:56:99:.:.:2274,169,0	1/1:0,41:41:99:.:.:1625,123,0	1/1:0,27:27:81:.:.:1121,81,0	1/1:0,59:59:99:.:.:2249,177,0	1/1:0,44:44:99:.:.:1704,132,0	1/1:0,37:37:99:.:.:1453,111,0	1/1:0,42:42:99:.:.:1623,125,0	1/1:0,48:48:99:.:.:1822,144,0	1/1:0,38:38:99:1|1:3218647_A_G:1526,114,0	1/1:0,34:34:99:.:.:1362,102,0	1/1:0,42:42:99:.:.:1735,126,0
chr12	3743705	.	A	T	282.71	Filter	.	GT:AD:DP:GQ:PL	0/1:77,12:89:99:116,0,2975	0/1:69,13:82:99:244,0,2838	0/0:110,0:110:99:0,102,1530	0/0:61,0:61:99:0,102,1530	0/0:93,0:93:99:0,120,1800	0/0:88,0:88:99:0,120,1800	0/0:80,0:80:99:0,120,1800	0/0:86,0:86:99:0,111,1665	0/0:76,0:76:99:0,108,1620	0/0:119,0:119:99:0,120,1800	0/0:97,0:97:99:0,120,1800	0/0:87,0:87:99:0,102,1530	0/0:170,0:170:99:0,120,1800	0/0:200,0:200:99:0,120,1800	0/0:83,0:83:99:0,111,1665	0/0:80,0:80:99:0,102,1530	0/0:147,0:147:99:0,120,1800	0/0:119,0:119:99:0,111,1665	0/0:91,0:91:99:0,120,1800	0/0:141,0:141:99:0,120,1800	0/0:134,0:134:99:0,120,1800	0/0:83,0:83:99:0,120,1800	0/0:113,0:113:99:0,102,1530	0/0:104,0:104:99:0,120,1800	0/0:76,0:76:99:0,102,1530	0/0:104,0:104:99:0,120,1800	0/0:132,0:132:99:0,120,1800	0/0:127,0:127:99:0,120,1800	0/0:81,0:81:99:0,120,1800	0/0:86,0:86:99:0,105,1575	0/0:135,0:135:99:0,102,1530	0/0:79,0:79:99:0,114,1710	0/0:80,0:80:99:0,120,1800	0/0:107,0:107:99:0,111,1665	0/0:152,0:152:99:0,99,1485	0/0:132,0:132:99:0,102,1530	0/0:106,0:106:99:0,120,1800	0/0:89,0:89:99:0,120,1800	0/0:98,0:98:99:0,117,1755	0/0:116,0:116:99:0,114,1710	0/0:156,0:156:99:0,120,1800
chr12	3907781	.	C	T	1116.41	PASS	.	GT:AD:DP:GQ:PL	0/1:16,15:31:99:521,0,541	0/1:28,21:49:99:674,0,922	0/0:25,0:25:72:0,72,996	0/0:36,0:36:99:0,101,1364	0/0:38,0:38:99:0,99,1408	0/0:38,0:38:99:0,100,1528	0/0:36,0:36:99:0,99,1397	0/0:35,0:35:96:0,96,1440	0/0:38,0:38:99:0,102,1502	0/0:25,0:25:62:0,62,926	0/0:34,0:34:99:0,99,1485	0/0:39,0:39:99:0,99,1485	0/0:37,0:37:99:0,99,1424	0/0:38,0:38:99:0,99,1448	0/0:25,0:25:69:0,69,1035	0/0:39,0:39:99:0,105,1575	0/0:38,0:38:99:0,99,1468	0/0:26,0:26:72:0,72,1080	0/0:36,0:36:99:0,99,1511	0/0:36,0:36:99:0,99,1450	0/0:37,0:37:99:0,99,1485	0/0:37,0:37:99:0,99,1379	0/0:39,0:39:99:0,101,1469	0/0:33,0:33:93:0,93,1395	0/0:35,0:35:99:0,99,1447	0/0:36,0:36:99:0,99,1400	0/0:32,0:32:93:0,93,1286	0/0:34,0:34:96:0,96,1440	0/0:29,0:29:81:0,81,1105	0/0:37,0:37:99:0,102,1530	0/0:37,0:37:99:0,99,1446	0/0:35,0:35:99:0,99,1485	0/0:39,0:39:99:0,101,1486	0/0:37,0:37:99:0,99,1484	0/0:37,0:37:99:0,99,1441	0/0:34,0:34:99:0,99,1408	0/0:37,0:37:99:0,99,1446	0/0:40,0:40:99:0,102,1571	0/0:32,0:32:87:0,87,1305	0/0:31,0:31:90:0,90,1200	0/0:39,0:39:99:0,100,1360
chr12	3980125	.	C	A	1342.74	PASS	.	GT:AD:DP:GQ:PL	0/1:21,18:39:99:557,0,692	0/1:17,21:38:99:717,0,579	0/0:42,0:42:99:0,102,1616	0/0:33,0:33:96:0,96,1440	0/0:39,0:39:99:0,101,1560	0/0:25,0:25:66:0,66,990	0/0:36,0:36:99:0,105,1543	0/0:36,0:36:96:0,96,1440	0/0:36,0:36:99:0,99,1485	0/0:25,0:25:72:0,72,1080	0/0:38,0:38:99:0,102,1468	0/0:9,0:9:27:0,27,338	0/0:37,0:37:99:0,99,1476	0/0:36,0:36:99:0,102,1493	0/0:29,0:29:75:0,75,1125	0/0:29,0:29:84:0,84,1260	0/0:39,0:39:99:0,102,1440	0/0:42,0:42:99:0,101,1581	0/0:33,0:33:99:0,99,1249	0/0:27,0:27:69:0,69,1035	0/0:36,0:36:99:0,101,1454	0/0:31,0:31:90:0,90,1350	0/0:34,0:34:96:0,96,1440	0/0:35,0:35:90:0,90,1350	0/0:25,0:25:72:0,72,940	0/0:36,0:36:99:0,99,1485	0/0:25,0:25:66:0,66,990	0/0:37,0:37:99:0,99,1492	0/0:22,0:22:60:0,60,900	0/0:35,0:35:99:0,102,1530	0/0:38,0:38:99:0,102,1433	0/0:37,0:37:99:0,102,1413	0/0:41,0:41:99:0,114,1638	0/0:39,0:39:99:0,105,1533	0/0:27,0:27:51:0,51,1008	0/0:35,0:35:99:0,99,1469	0/0:36,0:36:99:0,99,1441	0/0:31,0:31:75:0,75,1125	0/0:33,0:33:93:0,93,1395	0/0:36,0:36:99:0,102,1427	0/0:37,0:37:99:0,99,1397
chr12	4094570	.	C	T	680.48	PASS	.	GT:AD:DP:GQ:PL	0/1:26,10:36:99:285,0,931	0/1:24,16:40:99:472,0,871	0/0:32,0:32:90:0,90,1222	0/0:33,0:33:99:0,99,1298	0/0:40,0:40:99:0,103,1603	0/0:35,0:35:99:0,102,1405	0/0:41,0:41:99:0,117,1755	0/0:52,0:52:99:0,99,1800	0/0:34,0:34:90:0,90,1350	0/0:39,0:39:99:0,105,1563	0/0:38,0:38:99:0,99,1457	0/0:44,0:44:99:0,120,1800	0/0:47,0:47:99:0,120,1800	0/0:33,0:33:99:0,99,1320	0/0:36,0:36:99:0,99,1424	0/0:41,0:41:99:0,108,1621	0/0:36,0:36:99:0,102,1530	0/0:36,0:36:99:0,105,1575	0/0:39,0:39:99:0,102,1560	0/0:35,0:35:99:0,99,1485	0/0:37,0:37:99:0,99,1456	0/0:39,0:39:99:0,105,1575	0/0:40,0:40:99:0,108,1540	0/0:50,0:50:99:0,115,1800	0/0:36,0:36:99:0,102,1398	0/0:35,0:35:99:0,99,1460	0/0:39,0:39:99:0,102,1526	0/0:42,0:42:99:0,103,1599	0/0:36,0:36:99:0,105,1419	0/0:38,0:38:99:0,102,1470	0/0:43,0:43:99:0,100,1632	0/0:33,0:33:99:0,99,1248	0/0:42,0:42:99:0,103,1625	0/0:36,0:36:99:0,99,1485	0/0:22,0:22:60:0,60,900	0/0:37,0:37:99:0,102,1401	0/0:35,0:35:99:0,99,1485	0/0:35,0:35:99:0,99,1385	0/0:55,0:55:99:0,120,1800	0/0:37,0:37:99:0,106,1620	0/0:35,0:35:99:0,99,1416
chr12	4464215	.	G	C	963.77	PASS	.	GT:AD:DP:GQ:PL	0/1:18,16:34:99:520,0,560	0/1:22,18:40:99:519,0,773	0/0:29,0:29:78:0,78,1170	0/0:36,0:36:93:0,93,1340	0/0:35,0:35:99:0,99,1485	0/0:28,0:28:81:0,81,1215	0/0:34,0:34:90:0,90,1350	0/0:32,0:32:66:0,66,1205	0/0:31,0:31:51:0,51,1161	0/0:22,0:22:57:0,57,855	0/0:36,0:36:99:0,99,1463	0/0:22,0:22:66:0,66,859	0/0:40,0:40:99:0,108,1579	0/0:40,0:40:99:0,108,1620	0/0:27,0:27:78:0,78,1170	0/0:32,0:32:81:0,81,1215	0/0:32,0:32:81:0,81,1193	0/0:28,0:28:72:0,72,1080	0/0:32,0:32:93:0,93,1267	0/0:38,0:38:99:0,102,1441	0/0:40,0:40:99:0,102,1575	0/0:39,0:39:99:0,99,1485	0/0:35,0:35:93:0,93,1338	0/0:34,0:34:99:0,99,1485	0/0:36,0:36:92:0,92,1216	0/0:35,0:35:99:0,99,1485	0/0:21,0:21:60:0,60,815	0/0:43,0:43:99:0,120,1800	0/0:27,0:27:72:0,72,1080	0/0:28,0:28:68:0,68,887	0/0:42,0:42:85:0,85,1608	0/0:42,0:42:99:0,111,1601	0/0:38,0:38:99:0,105,1575	0/0:36,0:36:99:0,102,1419	0/0:34,0:34:99:0,99,1234	0/0:33,0:33:86:0,86,1231	0/0:37,0:37:96:0,96,1390	0/0:41,0:41:99:0,108,1620	0/0:35,0:35:99:0,99,1485	0/0:38,0:38:99:0,102,1502	0/0:31,0:31:81:0,81,1255
chr12	6162582	.	G	A	948.85	PASS	.	GT:AD:DP:GQ:PL	0/1:14,17:31:99:549,0,457	0/1:27,16:43:99:477,0,920	0/0:42,0:42:99:0,114,1710	0/0:36,0:36:99:0,99,1404	0/0:33,0:33:83:0,83,1230	0/0:40,0:40:99:0,99,1485	0/0:31,0:31:84:0,84,1260	0/0:31,0:31:81:0,81,1183	0/0:34,0:34:87:0,87,1305	0/0:36,0:36:99:0,99,1485	0/0:33,0:33:90:0,90,1313	0/0:38,0:38:99:0,99,1485	0/0:38,0:38:99:0,99,1485	0/0:42,0:42:99:0,108,1620	0/0:37,0:37:99:0,99,1388	0/0:30,0:30:81:0,81,1215	0/0:39,0:39:99:0,105,1575	0/0:32,0:32:81:0,81,1229	0/0:44,0:44:99:0,105,1575	0/0:38,0:38:99:0,101,1404	0/0:43,0:43:99:0,119,1774	0/0:38,0:38:99:0,99,1485	0/0:45,0:45:99:0,100,1670	0/0:41,0:41:99:0,102,1583	0/0:34,0:34:99:0,99,1485	0/0:39,0:39:99:0,102,1510	0/0:29,0:29:81:0,81,1109	0/0:35,0:35:99:0,99,1459	0/0:26,0:26:72:0,72,1080	0/0:23,0:23:63:0,63,893	0/0:36,0:36:99:0,99,1485	0/0:44,0:44:99:0,114,1700	0/0:42,0:42:99:0,114,1616	0/0:36,0:36:99:0,99,1485	0/0:37,0:37:99:0,99,1485	0/0:35,0:35:99:0,99,1485	0/0:37,0:37:99:0,99,1485	0/0:33,0:33:90:0,90,1350	0/0:34,0:34:99:0,99,1350	0/0:39,0:39:99:0,101,1433	0/0:32,0:32:81:0,81,1215
chr12	7297456	.	ATAGTTTAT	A	870.9	PASS	.	GT:AD:DP:GQ:PGT:PID:PL	0/1:14,14:28:99:0|1:7297456_ATAGTTTAT_A:546,0,545	0/1:17,6:23:99:0|1:7297456_ATAGTTTAT_A:194,0,778	0/0:35,0:35:99:.:.:0,105,1364	0/0:31,0:31:78:.:.:0,78,1170	0/0:24,0:24:66:.:.:0,66,990	0/0:45,0:45:99:.:.:0,120,1800	0/0:26,0:26:72:.:.:0,72,1080	0/0:34,0:34:99:.:.:0,99,1318	0/0:34,0:34:90:.:.:0,90,1301	0/0:20,0:20:60:.:.:0,60,763	0/0:42,0:42:99:.:.:0,104,1557	0/0:28,0:28:81:.:.:0,81,1095	0/0:35,0:35:99:.:.:0,99,1378	0/0:34,0:34:99:.:.:0,99,1485	0/0:29,0:29:72:.:.:0,72,1062	0/0:42,0:42:99:.:.:0,114,1632	0/0:20,0:20:60:.:.:0,60,783	0/0:34,0:34:90:.:.:0,90,1350	0/0:26,0:26:69:.:.:0,69,1035	0/0:17,0:17:35:.:.:0,35,610	0/0:35,0:35:99:.:.:0,99,1477	0/0:43,0:45:99:0|1:7297456_A_C:0,129,3878	0/0:30,0:30:90:.:.:0,90,1128	0/0:39,0:39:99:.:.:0,111,1581	0/0:31,0:31:90:.:.:0,90,1162	0/0:38,0:38:99:.:.:0,102,1403	0/0:32,0:32:96:.:.:0,96,1248	0/0:41,0:41:99:.:.:0,114,1632	0/0:37,0:37:95:.:.:0,95,1285	0/0:28,0:28:84:.:.:0,84,1051	0/0:32,0:32:93:.:.:0,93,1395	0/0:21,0:21:60:.:.:0,60,749	0/0:39,0:39:99:.:.:0,114,1513	0/0:24,0:24:72:.:.:0,72,990	0/0:35,0:35:99:.:.:0,99,1225	0/0:39,0:39:99:.:.:0,102,1458	0/0:34,0:34:99:.:.:0,102,1348	0/0:27,0:27:75:.:.:0,75,1125	0/0:39,0:39:99:.:.:0,105,1575	0/0:32,0:32:90:.:.:0,90,1232	0/0:36,0:36:99:.:.:0,99,1485
chr12	7297470	.	TGAACGTGGATGTTTTTATTTAGAC	T	854.74	PASS	.	GT:AD:DP:GQ:PGT:PID:PL	0/1:17,15:32:99:0|1:7297456_ATAGTTTAT_A:579,0,669	0/1:18,5:23:99:0|1:7297456_ATAGTTTAT_A:153,0,866	0/0:38,0:38:99:.:.:0,108,1617	0/0:28,0:28:78:.:.:0,78,1170	0/0:26,0:26:66:.:.:0,66,986	0/0:39,0:39:99:.:.:0,99,1485	0/0:28,0:28:81:.:.:0,81,1123	0/0:36,0:36:99:.:.:0,99,1485	0/0:30,0:30:72:.:.:0,72,1080	0/0:24,0:24:72:.:.:0,72,896	0/0:42,0:42:99:.:.:0,104,1557	0/0:30,0:30:84:.:.:0,84,1260	0/0:37,0:37:99:.:.:0,102,1523	0/0:36,0:36:99:.:.:0,105,1446	0/0:29,0:29:81:.:.:0,81,1091	0/0:45,0:45:99:.:.:0,120,1800	0/0:21,0:21:63:.:.:0,63,759	0/0:32,0:32:81:.:.:0,81,1203	0/0:27,0:27:72:.:.:0,72,1082	0/0:16,0:16:45:.:.:0,45,675	0/0:37,0:37:99:.:.:0,99,1485	0/0:40,0:40:99:.:.:0,108,1453	0/0:32,0:32:90:.:.:0,90,1219	0/0:40,0:40:99:.:.:0,111,1470	0/0:32,0:32:78:.:.:0,78,1170	0/0:36,0:36:99:.:.:0,99,1436	0/0:35,0:35:99:.:.:0,99,1419	0/0:43,0:43:99:.:.:0,114,1672	0/0:32,0:32:90:.:.:0,90,1298	0/0:30,0:30:81:.:.:0,81,1215	0/0:35,0:35:99:.:.:0,99,1485	0/0:21,0:21:60:.:.:0,60,751	0/0:43,0:43:99:.:.:0,107,1540	0/0:26,0:26:72:.:.:0,72,1080	0/0:35,0:35:99:.:.:0,99,1480	0/0:43,0:43:99:.:.:0,100,1598	0/0:40,0:40:99:.:.:0,114,1666	0/0:29,0:29:84:.:.:0,84,1199	0/0:43,0:43:99:.:.:0,111,1611	0/0:31,0:31:90:.:.:0,90,1350	0/0:39,0:39:99:.:.:0,105,1545
chr12	7297497	.	CTTGTTTGGGCTACTG	C	848.78	PASS	.	GT:AD:DP:GQ:PGT:PID:PL	0/1:16,15:31:99:0|1:7297456_ATAGTTTAT_A:579,0,669	0/1:21,5:26:99:0|1:7297456_ATAGTTTAT_A:147,0,867	0/0:39,0:39:99:.:.:0,105,1445	0/0:26,0:26:72:.:.:0,72,1080	0/0:27,0:27:81:.:.:0,81,1043	0/0:39,0:39:99:.:.:0,99,1485	0/0:26,0:26:63:.:.:0,63,935	0/0:29,0:29:78:.:.:0,78,1170	0/0:22,0:22:60:.:.:0,60,900	0/0:22,0:22:60:.:.:0,60,786	0/0:42,0:42:99:.:.:0,104,1557	0/0:29,0:29:81:.:.:0,81,1215	0/0:37,0:37:99:.:.:0,102,1523	0/0:33,0:33:96:.:.:0,96,1440	0/0:29,0:29:72:.:.:0,72,1080	0/0:45,0:45:99:.:.:0,120,1800	0/0:21,0:21:60:.:.:0,60,885	0/0:29,0:29:84:.:.:0,84,1083	0/0:31,0:31:78:.:.:0,78,1109	0/0:16,0:16:45:.:.:0,45,675	0/0:35,0:35:99:.:.:0,99,1341	0/0:40,0:40:99:.:.:0,108,1453	0/0:30,0:30:81:.:.:0,81,1215	0/0:40,0:40:99:.:.:0,111,1470	0/0:20,0:20:60:.:.:0,60,729	0/0:36,0:36:99:.:.:0,99,1468	0/0:35,0:35:99:.:.:0,99,1419	0/0:43,0:43:99:.:.:0,114,1672	0/0:30,0:30:81:.:.:0,81,1215	0/0:29,0:29:81:.:.:0,81,1215	0/0:31,0:31:84:.:.:0,84,1260	0/0:22,0:22:57:.:.:0,57,855	0/0:43,0:43:99:.:.:0,107,1540	0/0:28,0:28:81:.:.:0,81,1099	0/0:35,0:35:99:.:.:0,99,1480	0/0:43,0:43:99:.:.:0,100,1598	0/0:40,0:40:99:.:.:0,114,1666	0/0:27,0:27:81:.:.:0,81,1104	0/0:43,0:43:99:.:.:0,111,1611	0/0:29,0:29:84:.:.:0,84,1253	0/0:39,0:39:99:.:.:0,105,1545
chr12	9020415	.	A	T	73.11	Filter	.	GT:AD:DP:GQ:PGT:PID:PL	0/1:25,4:29:13:.:.:13,0,740	0/1:17,3:20:19:.:.:19,0,621	0/0:27,0:27:72:.:.:0,72,1080	0/0:51,0:51:99:.:.:0,105,1800	0/0:47,0:47:99:.:.:0,106,1800	0/0:32,0:32:90:.:.:0,90,1350	0/0:52,0:52:99:.:.:0,101,1800	0/0:28,0:28:78:.:.:0,78,1170	0/0:56,0:56:99:.:.:0,113,1800	0/0:46,0:46:99:.:.:0,103,1800	0/0:58,0:58:99:.:.:0,120,1800	0/0:55,0:55:99:.:.:0,120,1800	0/0:58,0:58:99:.:.:0,109,1800	0/0:30,0:30:75:.:.:0,75,1082	0/0:11,0:11:33:.:.:0,33,413	0/0:42,0:42:99:.:.:0,106,1800	0/0:46,0:46:99:.:.:0,105,1784	0/0:32,0:32:90:.:.:0,90,1350	0/0:65,0:65:99:.:.:0,120,1800	0/0:24,0:24:72:.:.:0,72,976	0/0:40,0:40:99:.:.:0,111,1665	0/0:51,0:51:99:.:.:0,120,1800	0/0:41,0:41:99:.:.:0,108,1597	0/0:58,0:58:99:.:.:0,120,1800	0/0:16,0:16:48:.:.:0,48,618	0/0:26,0:26:72:.:.:0,72,1080	0/0:43,0:43:99:.:.:0,102,1530	0/0:31,0:31:90:.:.:0,90,1259	0/0:41,0:41:99:.:.:0,108,1529	0/0:42,0:42:91:.:.:0,91,1513	0/0:35,0:35:99:.:.:0,99,1485	0/0:72,0:72:99:.:.:0,120,1800	0/0:31,0:31:90:.:.:0,90,1064	0/0:44,0:44:99:.:.:0,112,1800	0/0:14,0:14:39:.:.:0,39,585	0/0:36,0:36:93:.:.:0,93,1336	0/0:39,0:39:99:.:.:0,111,1665	0/0:19,0:19:57:.:.:0,57,717	0/0:49,0:49:99:.:.:0,120,1800	0/0:10,0:10:30:.:.:0,30,348	0/0:56,0:56:99:.:.:0,103,1800
chr12	9841002	.	G	A	1253.83	PASS	.	GT:AD:DP:GQ:PL	0/1:24,17:41:99:583,0,845	0/1:22,21:43:99:748,0,763	0/0:37,0:37:99:0,99,1485	0/0:30,0:30:90:0,90,1219	0/0:35,0:35:99:0,99,1485	0/0:45,0:45:99:0,120,1736	0/0:38,0:38:99:0,99,1416	0/0:14,0:14:27:0,27,528	0/0:34,0:34:90:0,90,1350	0/0:35,0:35:99:0,102,1397	0/0:31,0:31:84:0,84,1260	0/0:29,0:29:72:0,72,1108	0/0:37,0:37:96:0,96,1440	0/0:33,0:33:90:0,90,1350	0/0:38,0:38:99:0,105,1575	0/0:37,0:37:99:0,99,1412	0/0:34,0:34:87:0,87,1339	0/0:36,0:36:99:0,99,1485	0/0:25,0:25:72:0,72,945	0/0:25,0:25:72:0,72,1006	0/0:36,0:36:99:0,99,1485	0/0:38,0:38:99:0,102,1530	0/0:42,0:42:99:0,114,1671	0/0:36,0:36:99:0,99,1485	0/0:32,0:32:90:0,90,1350	0/0:34,0:34:99:0,99,1485	0/0:34,0:34:99:0,99,1485	0/0:47,0:47:99:0,120,1800	0/0:27,0:27:75:0,75,1125	0/0:36,0:36:99:0,99,1372	0/0:42,0:42:99:0,114,1701	0/0:40,0:40:99:0,108,1552	0/0:38,0:38:99:0,99,1394	0/0:32,0:32:93:0,93,1276	0/0:37,0:37:99:0,105,1575	0/0:34,0:34:99:0,99,1382	0/0:44,0:44:99:0,117,1696	0/0:22,0:22:60:0,60,900	0/0:51,0:51:99:0,120,1800	0/0:38,0:38:99:0,102,1530	0/0:27,0:27:66:0,66,990
chr12	14087855	.	T	C	185.69	Filter	.	GT:AD:DP:GQ:PGT:PID:PL	0/1:49,4:53:17:0|1:14087783_C_A:17,0,2679	0/1:46,3:49:29:0|1:14087783_C_A:29,0,1961	0/0:54,0:54:99:.:.:0,120,1800	0/0:60,0:60:99:.:.:0,100,1800	0/0:65,0:65:99:.:.:0,112,1800	0/0:88,0:88:99:.:.:0,120,1800	0/0:99,0:99:99:.:.:0,120,1800	0/0:35,0:35:99:.:.:0,99,1485	0/0:102,0:102:99:.:.:0,120,1800	0/0:52,0:52:99:.:.:0,102,1800	0/0:72,0:72:99:.:.:0,120,1800	0/0:20,0:20:51:.:.:0,51,765	0/0:127,0:127:99:.:.:0,120,1800	0/0:60,2:62:99:0|1:14087783_C_A:0,100,2655	0/0:43,0:43:99:.:.:0,111,1654	0/0:104,0:104:99:.:.:0,120,1800	0/0:118,0:118:99:.:.:0,120,1800	0/0:101,0:101:99:.:.:0,120,1800	0/0:78,0:78:99:.:.:0,114,1800	0/0:97,0:97:99:.:.:0,120,1800	0/0:161,0:161:99:.:.:0,120,1800	0/0:96,0:96:99:.:.:0,120,1800	0/0:73,0:73:99:.:.:0,120,1800	0/0:38,0:38:99:.:.:0,108,1474	0/0:27,0:27:72:.:.:0,72,1070	0/0:38,0:38:99:.:.:0,102,1417	0/0:55,1:56:99:0|1:14087783_C_A:0,124,2430	0/0:93,0:93:99:.:.:0,120,1800	0/0:86,0:86:99:.:.:0,120,1800	0/0:73,0:73:99:.:.:0,120,1800	0/0:89,0:89:99:.:.:0,115,1800	0/0:114,0:114:99:.:.:0,120,1800	0/0:95,0:95:99:.:.:0,120,1800	0/0:148,0:148:99:.:.:0,120,1800	0/0:79,0:79:99:.:.:0,120,1800	0/0:82,0:82:99:.:.:0,120,1800	0/0:70,0:70:99:.:.:0,120,1800	0/0:101,0:101:99:.:.:0,120,1800	0/0:92,0:92:99:.:.:0,120,1800	0/0:83,0:83:99:.:.:0,120,1800	0/0:105,0:105:99:.:.:0,120,1800
chr12	15013321	.	C	T	372.58	PASS	.	GT:AD:DP:GQ:PGT:PID:PL	0/1:19,4:23:56:.:.:56,0,627	0/1:15,13:28:99:.:.:376,0,482	0/0:25,0:25:57:.:.:0,57,855	0/0:22,0:22:60:.:.:0,60,900	0/0:29,0:29:84:.:.:0,84,1211	0/0:59,0:59:99:.:.:0,120,1800	0/0:17,0:17:48:.:.:0,48,720	0/0:46,0:46:99:.:.:0,109,1782	0/0:34,0:34:90:.:.:0,90,1350	0/0:15,0:15:45:.:.:0,45,588	0/0:40,0:40:99:.:.:0,99,1485	0/0:25,0:25:72:.:.:0,72,1080	0/0:34,0:34:99:.:.:0,99,1309	0/0:25,0:25:72:.:.:0,72,999	0/0:26,0:26:72:.:.:0,72,1052	0/0:28,0:28:81:.:.:0,81,1215	0/0:42,0:42:99:.:.:0,99,1618	0/0:39,0:39:99:.:.:0,108,1509	0/0:36,0:36:99:.:.:0,99,1485	0/0:45,0:45:99:.:.:0,103,1800	0/0:44,0:44:99:.:.:0,114,1710	0/0:50,0:50:99:.:.:0,120,1800	0/0:30,0:30:81:.:.:0,81,1215	0/0:64,0:64:99:.:.:0,120,1800	0/0:28,0:28:81:.:.:0,81,1105	0/0:61,0:61:99:.:.:0,100,1800	0/0:16,0:16:45:.:.:0,45,675	0/0:58,0:58:99:.:.:0,120,1800	0/0:16,0:16:48:.:.:0,48,606	0/0:18,0:18:51:.:.:0,51,765	0/0:34,0:34:90:.:.:0,90,1350	0/0:42,0:42:99:.:.:0,117,1755	0/0:51,0:51:99:.:.:0,112,1800	0/0:44,0:44:99:.:.:0,103,1754	0/0:54,0:54:99:.:.:0,120,1800	0/0:37,0:37:99:.:.:0,102,1530	0/0:35,0:35:99:.:.:0,99,1485	0/0:36,0:36:99:.:.:0,99,1485	0/0:63,0:63:99:.:.:0,115,1800	0/0:50,0:50:99:.:.:0,120,1800	0/0:39,0:39:99:.:.:0,114,1710
chr1	1307566	.	T	C	1071.7	PASS	.	GT:AD:DP:GQ:PGT:PID:PL	0/1:11,6:17:99:0|1:1307557_T_TG:216,0,2197	0/1:15,18:33:99:0|1:1307557_T_TG:711,0,2973	0/0:28,0:28:30:.:.:0,30,450	0/0:22,0:22:21:.:.:0,21,315	0/0:34,0:34:30:.:.:0,30,450	0/0:31,0:31:36:.:.:0,36,540	0/0:30,0:30:48:.:.:0,48,720	0/0:36,0:36:63:.:.:0,63,945	0/0:43,0:43:39:.:.:0,39,585	0/0:34,0:34:18:.:.:0,18,270	0/0:43,0:43:54:.:.:0,54,810	0/0:41,0:41:66:.:.:0,66,990	0/0:33,0:33:27:.:.:0,27,405	0/0:55,0:55:60:.:.:0,60,900	0/0:33,0:33:39:.:.:0,39,585	0/0:30,0:30:66:.:.:0,66,990	0/0:22,0:22:48:.:.:0,48,720	0/0:31,0:31:66:.:.:0,66,990	0/0:28,0:28:39:.:.:0,39,585	0/0:21,0:21:30:.:.:0,30,450	0/0:37,0:37:30:.:.:0,30,450	0/0:27,0:27:54:.:.:0,54,810	0/0:42,0:42:24:.:.:0,24,360	0/0:35,0:35:63:.:.:0,63,945	0/0:28,0:28:36:.:.:0,36,540	0/0:41,0:41:72:.:.:0,72,1080	0/0:29,0:29:18:.:.:0,18,270	0/0:32,0:32:81:.:.:0,81,1215	0/0:22,0:22:15:.:.:0,15,225	0/0:31,0:31:21:.:.:0,21,315	0/0:43,0:43:42:.:.:0,42,630	0/0:29,0:29:48:.:.:0,48,720	0/0:38,0:38:99:.:.:0,101,1408	0/0:32,0:32:33:.:.:0,33,495	0/0:25,0:25:21:.:.:0,21,315	0/0:35,0:35:72:.:.:0,72,1080	0/0:40,0:40:42:.:.:0,42,630	0/0:27,0:27:48:.:.:0,48,720	0/0:29,0:29:51:.:.:0,51,765	0/0:29,0:29:48:.:.:0,48,720	0/0:38,0:38:72:.:.:0,72,1080
chr1	1467019	.	G	A	794.26	PASS	.	GT:AD:DP:GQ:PL	0/1:10,9:19:99:307,0,348	0/1:8,12:20:99:429,0,274	0/0:29,0:29:45:0,45,1065	0/0:27,0:27:66:0,66,998	0/0:32,0:32:54:0,54,1200	0/0:32,0:32:81:0,81,1048	0/0:28,0:28:84:0,84,1083	0/0:27,0:27:75:0,75,1125	0/0:32,0:32:39:0,39,1073	0/0:29,0:29:72:0,72,1080	0/0:36,0:36:99:0,102,1393	0/0:22,0:22:63:0,63,945	0/0:40,0:40:99:0,102,1530	0/0:35,0:35:99:0,99,1351	0/0:31,0:31:78:0,78,1190	0/0:25,0:25:60:0,60,900	0/0:35,0:35:92:0,92,1266	0/0:35,0:35:99:0,99,1485	0/0:38,0:38:72:0,72,1451	0/0:31,0:31:52:0,52,1163	0/0:44,0:44:75:0,75,1589	0/0:37,0:37:99:0,99,1485	0/0:44,0:44:99:0,116,1632	0/0:28,0:28:81:0,81,1071	0/0:24,0:24:72:0,72,952	0/0:26,0:26:75:0,75,1125	0/0:24,0:24:72:0,72,827	0/0:41,0:41:92:0,92,1533	0/0:27,0:27:66:0,66,1032	0/0:32,0:32:90:0,90,1350	0/0:36,0:36:99:0,105,1575	0/0:34,0:34:99:0,99,1297	0/0:33,0:33:60:0,60,1173	0/0:35,0:35:99:0,99,1485	0/0:30,0:30:81:0,81,1215	0/0:22,0:22:60:0,60,900	0/0:37,0:37:99:0,99,1485	0/0:35,0:35:90:0,90,1278	0/0:39,0:39:99:0,99,1485	0/0:30,0:30:81:0,81,1215	0/0:35,0:35:89:0,89,1240
chr1	2076862	.	C	T	1118.17	PASS	.	GT:AD:DP:GQ:PGT:PID:PL	0/1:12,17:29:99:0|1:2076862_C_T:678,0,449	0/1:23,13:36:99:0|1:2076862_C_T:474,0,948	0/0:31,0:31:90:.:.:0,90,1269	0/0:27,0:27:78:.:.:0,78,1170	0/0:32,0:32:93:.:.:0,93,1395	0/0:24,0:24:60:.:.:0,60,900	0/0:27,0:27:66:.:.:0,66,1037	0/0:34,0:34:99:.:.:0,99,1260	0/0:35,0:35:90:.:.:0,90,1378	0/0:33,0:33:96:.:.:0,96,1440	0/0:39,0:39:99:.:.:0,108,1608	0/0:35,0:35:99:.:.:0,99,1485	0/0:41,0:41:99:.:.:0,117,1755	0/0:38,0:38:99:.:.:0,99,1518	0/0:31,0:31:81:.:.:0,81,1215	0/0:29,0:29:75:.:.:0,75,1125	0/0:45,0:45:99:.:.:0,120,1800	0/0:33,0:33:84:.:.:0,84,1260	0/0:41,0:41:99:.:.:0,100,1800	0/0:40,0:40:99:.:.:0,108,1480	0/0:36,0:36:99:.:.:0,105,1575	0/0:56,0:56:99:.:.:0,120,1800	0/0:47,0:47:99:.:.:0,118,1800	0/0:36,0:36:99:.:.:0,99,1385	0/0:36,0:36:99:.:.:0,102,1477	0/0:41,0:41:99:.:.:0,108,1619	0/0:21,0:21:60:.:.:0,60,831	0/0:39,0:39:99:.:.:0,108,1620	0/0:34,0:34:90:.:.:0,90,1350	0/0:27,0:27:78:.:.:0,78,1170	0/0:41,0:41:94:.:.:0,94,1595	0/0:41,0:41:99:.:.:0,114,1632	0/0:34,0:34:99:.:.:0,99,1328	0/0:50,0:50:99:.:.:0,120,1800	0/0:54,0:54:99:.:.:0,120,1800	0/0:27,0:27:72:.:.:0,72,1080	0/0:44,0:44:99:.:.:0,120,1800	0/0:36,0:36:99:.:.:0,102,1503	0/0:34,0:34:99:.:.:0,99,1349	0/0:34,0:34:99:.:.:0,99,1424	0/0:36,0:36:99:.:.:0,99,1485
chr1	3638459	.	G	A	1025.64	PASS	.	GT:AD:DP:GQ:PGT:PID:PL	0/1:19,15:34:99:0|1:3638459_G_A:557,0,1474	0/1:10,14:24:99:0|1:3638459_G_A:545,0,627	0/0:22,0:22:63:.:.:0,63,857	0/0:25,0:25:60:.:.:0,60,907	0/0:43,0:43:99:.:.:0,104,1593	0/0:19,0:19:57:.:.:0,57,782	0/0:25,0:25:75:.:.:0,75,890	0/0:24,0:24:60:.:.:0,60,900	0/0:33,0:33:84:.:.:0,84,1253	0/0:35,0:35:99:.:.:0,99,1449	0/0:34,0:34:99:.:.:0,99,1348	0/0:33,0:33:81:.:.:0,81,1215	0/0:32,0:32:90:.:.:0,90,1350	0/0:30,0:30:81:.:.:0,81,1215	0/0:27,0:27:75:.:.:0,75,1125	0/0:38,0:38:99:.:.:0,102,1530	0/0:33,0:33:99:.:.:0,99,1344	0/0:27,0:27:75:.:.:0,75,1125	0/0:31,0:31:90:.:.:0,90,1234	0/0:28,0:28:68:.:.:0,68,1014	0/0:37,0:37:99:.:.:0,99,1485	0/0:31,0:31:87:.:.:0,87,1305	0/0:36,0:36:99:.:.:0,99,1425	0/0:34,0:34:99:.:.:0,99,1485	0/0:21,0:21:48:.:.:0,48,784	0/0:24,0:24:60:.:.:0,60,900	0/0:33,0:33:54:.:.:0,54,1131	0/0:40,0:40:99:.:.:0,114,1548	0/0:26,0:26:72:.:.:0,72,1028	0/0:36,0:36:99:.:.:0,99,1426	0/0:36,0:36:99:.:.:0,99,1350	0/0:39,0:39:99:.:.:0,99,1437	0/0:41,0:41:99:.:.:0,110,1431	0/0:34,0:34:87:.:.:0,87,1293	0/0:33,0:33:84:.:.:0,84,1260	0/0:40,0:40:99:.:.:0,105,1569	0/0:33,0:33:99:.:.:0,99,1324	0/0:52,0:52:99:.:.:0,120,1800	0/0:49,0:49:99:.:.:0,120,1800	0/0:30,0:30:75:.:.:0,75,1150	0/0:37,0:37:99:.:.:0,102,1530
chr1	4152298	.	G	T	657.48	PASS	.	GT:AD:DP:GQ:PL	0/1:16,13:29:99:376,0,553	0/1:18,11:29:99:360,0,659	0/0:27,0:27:72:0,72,1080	0/0:26,0:26:72:0,72,1080	0/0:32,0:32:84:0,84,1260	0/0:33,0:33:99:0,99,1310	0/0:23,0:23:60:0,60,888	0/0:40,0:40:89:0,89,1522	0/0:38,0:38:99:0,105,1575	0/0:31,0:31:90:0,90,1350	0/0:42,0:42:99:0,100,1575	0/0:44,0:44:99:0,102,1696	0/0:39,0:39:99:0,111,1590	0/0:37,0:37:99:0,105,1575	0/0:37,0:37:99:0,102,1406	0/0:33,0:33:99:0,99,1181	0/0:30,0:30:75:0,75,1117	0/0:28,0:28:81:0,81,1131	0/0:36,0:36:99:0,102,1357	0/0:35,0:35:99:0,99,1485	0/0:37,0:37:99:0,102,1487	0/0:32,0:32:81:0,81,1267	0/0:33,0:33:99:0,99,1193	0/0:37,0:37:99:0,99,1473	0/0:20,0:20:60:0,60,774	0/0:37,0:37:99:0,102,1474	0/0:28,0:28:81:0,81,1033	0/0:35,0:35:99:0,99,1446	0/0:26,0:26:75:0,75,1125	0/0:28,0:28:81:0,81,1143	0/0:42,0:42:99:0,100,1712	0/0:35,0:35:93:0,93,1395	0/0:44,0:44:99:0,100,1701	0/0:35,0:35:99:0,99,1485	0/0:36,0:36:99:0,99,1485	0/0:35,0:35:99:0,99,1485	0/0:43,0:43:99:0,108,1709	0/0:32,0:32:90:0,90,1350	0/0:40,0:40:99:0,105,1529	0/0:31,0:31:78:0,78,1180	0/0:31,0:31:90:0,90,1350
chr1	5735112	.	G	A	1294.59	PASS	.	GT:AD:DP:GQ:PL	0/1:19,21:40:99:647,0,640	0/1:21,22:43:99:724,0,702	0/0:33,0:35:99:0,99,1344	0/0:26,0:26:71:0,71,1002	0/0:36,0:36:99:0,99,1352	0/0:32,0:32:90:0,90,1350	0/0:37,0:37:99:0,99,1422	0/0:31,0:31:81:0,81,1255	0/0:33,0:33:99:0,99,1343	0/0:36,0:36:99:0,99,1438	0/0:42,0:42:99:0,111,1613	0/0:41,0:41:99:0,102,1392	0/0:35,0:35:93:0,93,1395	0/0:37,0:37:99:0,105,1575	0/0:28,0:28:81:0,81,1215	0/0:40,0:40:99:0,100,1642	0/0:31,0:31:93:0,93,1206	0/0:28,0:28:69:0,69,1076	0/0:36,0:36:99:0,99,1485	0/0:35,0:35:99:0,99,1485	0/0:35,0:35:99:0,99,1485	0/0:35,0:35:99:0,99,1416	0/0:34,0:34:99:0,99,1467	0/0:33,0:33:96:0,96,1440	0/0:32,0:32:90:0,90,1267	0/0:35,0:35:99:0,99,1437	0/0:36,0:36:99:0,102,1530	0/0:32,0:32:90:0,90,1350	0/0:24,0:24:72:0,72,978	0/0:34,0:34:99:0,99,1346	0/0:38,0:38:99:0,108,1587	0/0:28,0:28:81:0,81,1215	0/0:36,0:36:99:0,99,1410	0/0:32,0:32:90:0,90,1350	0/0:43,0:43:99:0,106,1800	0/0:30,0:30:90:0,90,1140	0/0:29,0:29:81:0,81,1147	0/0:38,0:38:99:0,108,1620	0/0:35,0:35:99:0,99,1485	0/0:36,0:36:99:0,99,1417	0/0:33,0:33:96:0,96,1440
chr1	6307917	.	T	TATGTA	1376.17	PASS	.	GT:AD:DP:GQ:PL	0/1:9,16:25:99:645,0,537	0/1:11,15:26:99:638,0,705	0/0:29,0:29:72:0,72,1104	0/0:30,0:30:87:0,87,1305	0/0:23,0:23:60:0,60,900	0/0:21,0:21:21:0,21,665	0/0:30,0:30:78:0,78,1170	0/0:24,0:24:56:0,56,776	0/0:35,0:35:90:0,90,1332	0/0:37,0:37:99:0,105,1575	0/0:38,0:38:99:0,108,1620	0/0:37,0:37:99:0,102,1441	0/0:38,0:38:99:0,101,1591	0/0:36,0:36:99:0,99,1393	0/0:29,0:29:84:0,84,1260	0/0:36,0:36:99:0,102,1446	0/0:35,0:35:99:0,99,1485	0/0:35,0:35:99:0,99,1432	0/0:28,0:28:72:0,72,1080	0/0:31,0:31:81:0,81,1215	0/0:32,0:32:90:0,90,1268	0/0:32,0:32:90:0,90,1350	0/0:39,0:39:99:0,104,1352	0/0:29,0:29:84:0,84,1260	0/0:24,0:24:72:0,72,892	0/0:40,0:40:99:0,101,1620	0/0:26,0:26:72:0,72,1080	0/0:24,0:24:63:0,63,945	0/0:33,0:33:99:0,99,1235	0/0:21,0:21:60:0,60,853	0/0:31,0:31:90:0,90,1350	0/0:18,0:18:54:0,54,726	0/0:30,0:30:90:0,90,1103	0/0:24,0:24:69:0,69,1035	0/0:31,0:31:42:0,42,630	0/0:28,0:28:72:0,72,1080	0/0:37,0:37:99:0,101,1418	0/0:37,0:37:99:0,99,1461	0/0:42,0:42:99:0,99,1730	0/0:37,0:37:99:0,102,1530	0/0:34,0:34:99:0,99,1473
chr1	8893219	.	G	A	1663.4	PASS	.	GT:AD:DP:GQ:PGT:PID:PL	0/1:6,2:8:66:0|1:8893168_T_C:66,0,246	0/1:4,2:6:72:0|1:8893168_T_C:72,0,158	0/0:20,0:20:29:.:.:0,29,630	0/0:31,0:31:77:.:.:0,77,1098	0/0:33,0:33:93:.:.:0,93,1395	0/0:30,0:30:75:.:.:0,75,1125	0/0:27,0:27:49:.:.:0,49,771	0/0:17,0:17:51:.:.:0,51,638	0/0:32,0:32:34:.:.:0,34,1082	0/0:23,0:23:63:.:.:0,63,945	0/0:35,0:35:87:.:.:0,87,1305	0/0:29,0:29:81:.:.:0,81,1215	0/0:27,0:27:35:.:.:0,35,829	0/0:30,0:30:28:.:.:0,28,857	0/0:20,0:20:44:.:.:0,44,615	0/0:33,0:33:84:.:.:0,84,1232	0/0:34,0:34:87:.:.:0,87,1230	0/0:36,0:36:77:.:.:0,77,1248	0/0:25,0:25:69:.:.:0,69,1035	0/0:19,0:19:12:.:.:0,12,600	0/0:12,0:12:21:.:.:0,21,420	0/0:23,0:23:53:.:.:0,53,805	0/0:31,0:31:90:.:.:0,90,1350	0/0:36,0:36:99:.:.:0,102,1530	0/0:27,0:27:72:.:.:0,72,1080	0/0:24,0:24:41:.:.:0,41,838	0/0:22,0:22:51:.:.:0,51,823	0/0:37,0:37:80:.:.:0,80,1216	0/0:26,0:26:62:.:.:0,62,863	0/0:23,0:23:69:.:.:0,69,775	0/0:32,0:32:80:.:.:0,80,1188	0/0:43,0:43:97:.:.:0,97,1473	0/0:18,0:18:39:.:.:0,39,585	0/0:18,0:18:48:.:.:0,48,720	0/0:35,0:35:89:.:.:0,89,1223	0/0:18,0:18:48:.:.:0,48,720	0/0:47,0:47:99:.:.:0,120,1800	0/0:17,0:17:35:.:.:0,35,562	0/0:35,0:35:99:.:.:0,105,1392	0/0:27,0:27:65:.:.:0,65,957	0/0:21,1:22:21:0|1:8893168_T_C:0,21,882
chr1	9500668	.	A	C	501.39	PASS	.	GT:AD:DP:GQ:PGT:PID:PL	0/1:8,5:13:99:.:.:170,0,251	0/1:12,13:25:99:.:.:402,0,383	0/0:32,0:32:65:.:.:0,65,1105	0/0:39,0:39:99:.:.:0,102,1384	0/0:18,0:18:23:.:.:0,23,549	0/0:27,0:27:72:.:.:0,72,1080	0/0:33,0:33:69:.:.:0,69,1139	0/0:22,0:22:35:.:.:0,35,687	0/0:27,0:27:39:.:.:0,39,883	0/0:38,0:38:98:.:.:0,98,1237	0/0:43,0:43:67:.:.:0,67,1373	0/0:37,0:37:64:.:.:0,64,1225	0/0:37,0:37:95:.:.:0,95,1216	0/0:32,0:32:80:.:.:0,80,1102	0/0:26,0:26:77:.:.:0,77,807	0/0:33,0:33:52:.:.:0,52,1048	0/0:25,0:25:59:.:.:0,59,800	0/0:30,0:30:60:.:.:0,60,966	0/0:36,0:36:61:.:.:0,61,1111	0/0:27,0:27:8:.:.:0,8,827	0/0:26,0:26:62:.:.:0,62,823	0/0:33,0:33:83:.:.:0,83,1201	0/0:41,0:41:92:.:.:0,92,1385	0/0:19,0:21:57:.:.:0,57,689	0/0:25,0:25:45:.:.:0,45,774	0/0:36,0:36:99:.:.:0,102,1530	0/0:31,0:31:62:.:.:0,62,1051	0/0:32,0:32:65:.:.:0,65,1057	0/0:30,0:30:43:.:.:0,43,940	0/0:30,0:30:74:.:.:0,74,1020	0/0:38,0:38:60:.:.:0,60,1313	0/0:39,0:39:59:.:.:0,59,1164	0/0:43,0:43:98:.:.:0,98,1477	0/0:34,0:34:86:.:.:0,86,1159	0/0:32,0:32:55:.:.:0,55,990	0/0:21,0:21:32:.:.:0,32,698	0/0:34,0:34:86:.:.:0,86,1195	0/0:28,0:28:68:.:.:0,68,1048	0/0:39,0:39:60:.:.:0,60,1313	0/0:32,0:32:90:.:.:0,90,1350	0/0:38,0:38:83:.:.:0,83,1237
chr1	9570253	.	C	T	846.18	PASS	.	GT:AD:DP:GQ:PGT:PID:PL	0/1:11,11:22:99:0|1:9570237_G_T:406,0,488	0/1:22,14:36:99:0|1:9570237_G_T:518,0,922	0/0:40,0:40:99:.:.:0,105,1558	0/0:28,0:28:81:.:.:0,81,1215	0/0:38,0:38:99:.:.:0,99,1486	0/0:30,0:30:90:.:.:0,90,1082	0/0:28,0:28:81:.:.:0,81,1215	0/0:29,0:29:81:.:.:0,81,1215	0/0:34,0:34:99:.:.:0,99,1485	0/0:39,0:39:99:.:.:0,105,1533	0/0:37,0:37:99:.:.:0,99,1438	0/0:38,0:38:99:.:.:0,99,1485	0/0:32,0:32:80:.:.:0,80,1112	0/0:39,0:39:99:.:.:0,99,1459	0/0:35,0:35:99:.:.:0,99,1485	0/0:31,0:31:75:.:.:0,75,1125	0/0:38,0:38:99:.:.:0,101,1387	0/0:30,0:30:75:.:.:0,75,1073	0/0:35,0:35:99:.:.:0,99,1485	0/0:29,0:29:81:.:.:0,81,1215	0/0:38,0:38:69:.:.:0,69,1302	0/0:34,0:34:93:.:.:0,93,1395	0/0:34,0:34:90:.:.:0,90,1350	0/0:39,0:39:99:.:.:0,99,1485	0/0:39,0:39:99:.:.:0,99,1481	0/0:35,0:35:99:.:.:0,99,1278	0/0:25,0:25:72:.:.:0,72,1080	0/0:32,0:32:93:.:.:0,93,1395	0/0:31,0:31:93:.:.:0,93,1230	0/0:20,0:20:60:.:.:0,60,765	0/0:49,0:49:99:.:.:0,99,1485	0/0:39,0:39:99:.:.:0,99,1469	0/0:36,0:36:99:.:.:0,101,1377	0/0:36,0:36:99:.:.:0,99,1383	0/0:33,0:33:93:.:.:0,93,1384	0/0:40,0:40:99:.:.:0,117,1755	0/0:36,0:36:99:.:.:0,99,1389	0/0:27,0:27:81:.:.:0,81,1077	0/0:46,0:46:99:.:.:0,99,1485	0/0:27,0:27:81:.:.:0,81,1051	0/0:42,0:42:99:.:.:0,99,1494
chr1	10899770	.	G	A	1636.57	PASS	.	GT:AD:DP:GQ:PGT:PID:PL	0/1:15,16:31:99:0|1:10899754_T_C:707,0,572	0/1:14,19:33:99:0|1:10899754_T_C:749,0,527	0/0:32,0:32:90:.:.:0,90,1350	0/0:45,0:45:99:.:.:0,105,1725	0/0:31,0:31:90:.:.:0,90,1350	0/0:25,0:25:75:.:.:0,75,914	0/0:36,0:36:99:.:.:0,108,1379	0/0:33,0:33:90:.:.:0,90,1350	0/0:42,0:42:99:.:.:0,111,1561	0/0:41,0:41:99:.:.:0,108,1609	0/0:38,0:38:99:.:.:0,99,1485	0/0:56,0:56:99:.:.:0,120,1800	0/0:39,0:39:99:.:.:0,105,1575	0/0:38,0:38:99:.:.:0,105,1575	0/0:44,0:44:99:.:.:0,100,1739	0/0:43,0:43:99:.:.:0,103,1640	0/0:34,0:34:99:.:.:0,99,1485	0/0:38,0:38:99:.:.:0,99,1436	0/0:39,0:39:99:.:.:0,105,1505	0/0:34,0:34:96:.:.:0,96,1440	0/0:37,0:37:99:.:.:0,102,1530	0/0:36,0:36:99:.:.:0,105,1575	0/0:46,0:46:99:.:.:0,111,1710	0/0:40,0:40:79:.:.:0,79,1519	0/0:37,0:37:99:.:.:0,102,1530	0/0:37,0:37:99:.:.:0,99,1485	0/0:25,0:25:75:.:.:0,75,893	0/0:46,0:46:99:.:.:0,99,1716	0/0:31,0:31:87:.:.:0,87,1305	0/0:36,0:36:99:.:.:0,99,1446	0/0:35,0:35:99:.:.:0,99,1485	0/0:37,0:37:99:.:.:0,99,1485	0/0:42,0:42:99:.:.:0,117,1689	0/0:40,0:40:99:.:.:0,99,1546	0/0:37,0:37:99:.:.:0,99,1464	0/0:31,0:31:90:.:.:0,90,1350	0/0:43,0:43:99:.:.:0,120,1796	0/0:35,0:35:99:.:.:0,99,1485	0/0:35,0:35:99:.:.:0,99,1436	0/0:29,0:29:81:.:.:0,81,1215	0/0:35,0:35:93:.:.:0,93,1395
chr1	11462234	.	C	T	541.91	PASS	.	GT:AD:DP:GQ:PGT:PID:PL	0/1:29,5:34:99:0|1:11462225_C_T:120,0,1245	0/1:41,11:52:99:0|1:11462225_C_T:338,0,1969	0/0:37,0:37:99:.:.:0,99,1485	0/0:30,0:30:81:.:.:0,81,1215	0/0:36,0:36:99:.:.:0,99,1575	0/0:38,0:38:99:.:.:0,108,1620	0/0:37,0:37:99:.:.:0,101,1369	0/0:33,0:33:81:.:.:0,81,1215	0/0:35,0:35:99:.:.:0,99,1431	0/0:38,0:38:99:.:.:0,102,1453	0/0:38,0:38:99:.:.:0,99,1446	0/0:38,0:38:99:.:.:0,99,1483	0/0:42,0:42:99:.:.:0,110,1547	0/0:30,0:30:84:.:.:0,84,1260	0/0:39,0:39:99:.:.:0,99,1456	0/0:39,0:39:99:.:.:0,102,1403	0/0:36,0:36:99:.:.:0,99,1485	0/0:38,0:38:99:.:.:0,99,1419	0/0:34,0:34:99:.:.:0,99,1485	0/0:38,0:38:72:.:.:0,72,1381	0/0:37,0:37:99:.:.:0,102,1390	0/0:39,0:39:99:.:.:0,99,1449	0/0:37,0:37:99:.:.:0,99,1462	0/0:37,0:37:99:.:.:0,99,1431	0/0:30,0:30:90:.:.:0,90,1188	0/0:37,0:37:99:.:.:0,99,1428	0/0:27,0:27:78:.:.:0,78,1170	0/0:38,0:38:99:.:.:0,102,1483	0/0:35,0:35:90:.:.:0,90,1350	0/0:25,0:25:72:.:.:0,72,1080	0/0:44,0:44:99:.:.:0,116,1559	0/0:32,0:32:84:.:.:0,84,1260	0/0:40,0:40:99:.:.:0,108,1564	0/0:34,0:34:99:.:.:0,99,1485	0/0:32,0:32:90:.:.:0,90,1244	0/0:38,0:38:99:.:.:0,105,1503	0/0:37,0:37:99:.:.:0,102,1446	0/0:34,0:34:99:.:.:0,99,1453	0/0:41,0:41:99:.:.:0,103,1439	0/0:38,0:38:99:.:.:0,99,1470	0/0:44,0:44:99:.:.:0,109,1755
chr1	15304704	.	G	A	726.25	PASS	.	GT:AD:DP:GQ:PGT:PID:PL	0/1:16,6:22:99:.:.:142,0,452	0/1:18,16:34:99:.:.:538,0,611	0/0:32,0:32:90:.:.:0,90,1350	0/0:31,0:31:81:.:.:0,81,1215	0/0:29,0:29:75:.:.:0,75,1125	0/0:30,0:30:90:.:.:0,90,1151	0/0:32,0:32:90:.:.:0,90,1350	0/0:35,0:35:87:.:.:0,87,1305	0/0:28,0:28:78:.:.:0,78,1170	0/0:34,0:34:96:.:.:0,96,1440	0/0:35,0:35:99:.:.:0,99,1365	0/0:39,0:39:99:.:.:0,107,1364	0/0:28,0:28:81:.:.:0,81,977	0/0:38,0:38:99:.:.:0,105,1575	0/0:29,0:29:84:.:.:0,84,1062	0/0:37,0:37:99:.:.:0,102,1503	0/0:28,0:28:81:.:.:0,81,1215	0/0:32,0:32:81:.:.:0,81,1217	0/0:29,0:29:74:.:.:0,74,1035	0/0:33,0:33:84:.:.:0,84,1309	0/0:37,0:37:99:.:.:0,104,1507	0/0:40,0:40:99:.:.:0,105,1501	0/0:33,0:33:93:.:.:0,93,1395	0/0:24,0:24:66:.:.:0,66,990	0/0:24,0:24:72:.:.:0,72,902	0/0:38,0:38:99:.:.:0,108,1620	0/0:22,0:22:50:.:.:0,50,739	0/0:39,0:39:99:.:.:0,105,1563	0/0:19,0:19:41:.:.:0,41,648	0/0:28,0:28:81:.:.:0,81,1025	0/0:36,0:36:92:.:.:0,92,1295	0/0:21,0:21:57:.:.:0,57,855	0/0:30,0:30:81:.:.:0,81,1233	0/0:32,0:32:90:.:.:0,90,1236	0/0:27,0:27:72:.:.:0,72,1080	0/0:27,0:27:65:.:.:0,65,936	0/0:34,0:34:99:.:.:0,99,1485	0/0:25,0:25:60:.:.:0,60,881	0/0:38,0:38:99:.:.:0,102,1530	0/0:30,0:30:90:.:.:0,90,1304	0/0:31,0:31:84:.:.:0,84,1260
chr1	17295709	.	G	A	1360.74	PASS	.	GT:AD:DP:GQ:PL	0/1:12,15:27:99:477,0,408	0/1:22,21:43:99:712,0,709	0/0:37,0:37:99:0,99,1474	0/0:31,0:31:90:0,90,1350	0/0:29,0:29:81:0,81,1036	0/0:35,0:35:99:0,99,1485	0/0:37,0:37:99:0,102,1314	0/0:36,0:36:99:0,99,1377	0/0:33,0:33:90:0,90,1316	0/0:21,0:21:60:0,60,865	0/0:42,0:42:99:0,99,1620	0/0:40,0:40:99:0,108,1218	0/0:48,0:48:99:0,116,1800	0/0:32,0:32:87:0,87,1305	0/0:35,0:35:99:0,99,1443	0/0:34,0:34:99:0,99,1485	0/0:39,0:39:99:0,102,1479	0/0:32,0:32:90:0,90,1350	0/0:38,0:38:99:0,99,1404	0/0:37,0:37:99:0,101,1370	0/0:36,0:36:99:0,99,1485	0/0:42,0:42:99:0,105,1561	0/0:39,0:39:99:0,108,1586	0/0:36,0:36:99:0,99,1485	0/0:26,0:26:72:0,72,1052	0/0:36,0:36:99:0,102,1530	0/0:35,0:35:99:0,99,1419	0/0:34,0:34:99:0,99,1377	0/0:36,0:36:99:0,99,1451	0/0:29,0:29:81:0,81,1215	0/0:32,0:32:84:0,84,1260	0/0:35,0:35:99:0,99,1485	0/0:33,0:33:16:0,16,1131	0/0:43,0:43:99:0,117,1755	0/0:38,0:38:99:0,99,1422	0/0:32,0:32:90:0,90,1291	0/0:37,0:37:99:0,100,1495	0/0:33,0:33:90:0,90,1350	0/0:37,0:37:99:0,99,1459	0/0:34,0:34:99:0,99,1382	0/0:36,0:36:90:0,90,1350
chr1	20121077	.	C	T	1305.77	PASS	.	GT:AD:DP:GQ:PGT:PID:PL	0/1:20,11:31:99:0|1:20121067_T_C:402,0,1243	0/1:23,25:48:99:0|1:20121067_T_C:981,0,1204	0/0:35,0:35:99:.:.:0,99,1453	0/0:30,0:30:90:.:.:0,90,1100	0/0:42,0:42:99:.:.:0,111,1665	0/0:42,0:42:99:.:.:0,113,1735	0/0:35,0:35:99:.:.:0,99,1485	0/0:36,0:36:99:.:.:0,99,1441	0/0:50,0:50:99:.:.:0,120,1800	0/0:37,0:37:99:.:.:0,99,1461	0/0:36,0:36:99:.:.:0,99,1436	0/0:36,0:36:99:.:.:0,102,1431	0/0:65,0:65:99:.:.:0,120,1800	0/0:46,0:46:99:.:.:0,120,1800	0/0:38,0:38:99:.:.:0,101,1552	0/0:41,0:41:99:.:.:0,111,1577	0/0:35,0:35:90:.:.:0,90,1350	0/0:30,0:30:81:.:.:0,81,1215	0/0:43,0:43:99:.:.:0,103,1621	0/0:45,0:45:99:.:.:0,107,1680	0/0:48,0:48:99:.:.:0,109,1800	0/0:43,0:43:99:.:.:0,111,1620	0/0:56,0:56:99:.:.:0,120,1800	0/0:36,0:36:99:.:.:0,99,1485	0/0:37,0:37:99:.:.:0,99,1440	0/0:37,0:37:99:.:.:0,99,1485	0/0:49,0:49:99:.:.:0,120,1800	0/0:37,0:37:99:.:.:0,105,1368	0/0:34,0:34:99:.:.:0,102,1382	0/0:29,0:29:57:.:.:0,57,1011	0/0:41,0:41:99:.:.:0,117,1755	0/0:49,0:49:99:.:.:0,120,1800	0/0:52,0:52:99:.:.:0,120,1800	0/0:30,0:30:90:.:.:0,90,1193	0/0:41,0:41:99:.:.:0,120,1800	0/0:36,0:36:99:.:.:0,99,1485	0/0:58,0:58:99:.:.:0,120,1800	0/0:42,0:42:99:.:.:0,114,1635	0/0:51,0:51:99:.:.:0,100,1800	0/0:37,0:37:99:.:.:0,99,1485	0/0:47,0:47:99:.:.:0,120,1800
chr1	20607223	.	C	A	493.47	Filter	.	GT:AD:DP:GQ:PGT:PID:PL	0/1:15,2:17:61:0|1:20607223_C_A:61,0,606	0/1:21,2:23:18:0|1:20607223_C_A:18,0,869	0/0:25,0:25:60:.:.:0,60,907	0/0:20,0:20:57:.:.:0,57,855	0/0:22,0:22:50:.:.:0,50,715	0/0:24,0:24:72:.:.:0,72,896	0/0:22,0:22:60:.:.:0,60,796	0/0:52,0:52:0:.:.:0,0,1412	0/0:22,0:22:24:.:.:0,24,685	0/0:37,0:37:99:.:.:0,105,1377	0/0:55,0:55:52:.:.:0,52,1914	0/0:42,0:42:99:.:.:0,111,1550	0/0:30,0:30:90:.:.:0,90,1130	0/0:25,0:25:72:.:.:0,72,1080	0/0:33,0:33:90:.:.:0,90,1350	0/0:32,0:32:96:.:.:0,96,1231	0/0:32,0:32:90:.:.:0,90,1202	0/0:41,0:41:99:.:.:0,108,1535	0/0:37,0:37:69:.:.:0,69,1361	0/0:22,0:22:60:.:.:0,60,900	0/0:37,0:37:99:.:.:0,102,1530	0/0:28,0:28:54:.:.:0,54,926	0/0:20,0:20:60:.:.:0,60,799	0/0:37,2:39:27:0|1:20607188_G_A:0,27,1569	0/0:30,0:30:87:.:.:0,87,1305	0/0:56,0:56:99:.:.:0,120,1800	0/0:16,0:16:18:.:.:0,18,563	0/0:44,0:44:90:.:.:0,90,1592	0/0:22,0:22:60:.:.:0,60,832	0/0:9,0:9:27:.:.:0,27,318	0/0:16,0:16:48:.:.:0,48,630	0/0:42,0:42:99:.:.:0,104,1560	0/0:46,0:46:99:.:.:0,102,1757	0/0:12,0:12:36:.:.:0,36,498	0/0:12,0:12:36:.:.:0,36,402	0/0:34,0:34:99:.:.:0,99,1154	0/0:27,0:27:72:.:.:0,72,1080	0/0:43,0:43:99:.:.:0,100,1654	0/0:46,0:46:99:.:.:0,100,1671	0/0:34,0:34:99:.:.:0,99,1438	0/0:28,0:28:81:.:.:0,81,1051
chr1	20607240	.	T	C	472.04	Filter	.	GT:AD:DP:GQ:PGT:PID:PL	0/1:17,3:20:54:0|1:20607223_C_A:54,0,683	0/1:20,2:22:21:0|1:20607223_C_A:21,0,810	0/0:23,0:23:63:.:.:0,63,881	0/0:19,0:19:57:.:.:0,57,590	0/0:23,0:23:51:.:.:0,51,765	0/0:28,0:28:72:.:.:0,72,1080	0/0:22,0:22:60:.:.:0,60,796	0/0:55,0:55:0:.:.:0,0,1580	0/0:19,0:19:45:.:.:0,45,675	0/0:40,0:40:99:.:.:0,108,1620	0/0:59,0:59:99:.:.:0,105,1800	0/0:42,0:42:99:.:.:0,105,1680	0/0:40,0:40:99:.:.:0,102,1287	0/0:23,0:23:60:.:.:0,60,809	0/0:33,0:33:87:.:.:0,87,1305	0/0:34,0:34:90:.:.:0,90,1325	0/0:33,0:33:90:.:.:0,90,1350	0/0:38,0:38:99:.:.:0,99,1485	0/0:38,0:38:72:.:.:0,72,1379	0/0:22,0:22:60:.:.:0,60,900	0/0:34,0:34:96:.:.:0,96,1440	0/0:26,0:26:75:.:.:0,75,1125	0/0:22,0:22:60:.:.:0,60,864	0/0:35,2:37:21:0|1:20607188_G_A:0,21,1479	0/0:32,0:32:81:.:.:0,81,1219	0/0:48,0:48:99:.:.:0,120,1800	0/0:15,0:15:45:.:.:0,45,530	0/0:46,0:46:96:.:.:0,96,1639	0/0:20,0:20:60:.:.:0,60,744	0/0:8,0:8:24:.:.:0,24,308	0/0:16,0:16:45:.:.:0,45,675	0/0:44,0:44:99:.:.:0,120,1800	0/0:50,0:50:99:.:.:0,111,1763	0/0:21,0:21:57:.:.:0,57,855	0/0:8,0:8:24:.:.:0,24,288	0/0:34,0:34:99:.:.:0,99,1154	0/0:23,0:23:69:.:.:0,69,922	0/0:38,0:38:99:.:.:0,99,1485	0/0:49,0:49:99:.:.:0,120,1800	0/0:31,0:31:90:.:.:0,90,1244	0/0:32,0:32:83:.:.:0,83,1193
chr1	21564160	.	T	A	1193.56	PASS	.	GT:AD:DP:GQ:PGT:PID:PL	0/1:13,16:29:99:.:.:547,0,410	0/1:11,17:28:99:.:.:594,0,343	0/0:58,0:58:99:.:.:0,120,1800	0/0:46,0:46:99:.:.:0,114,1598	0/0:55,0:55:99:.:.:0,120,1800	0/0:42,0:42:99:.:.:0,116,1548	0/0:46,0:46:99:.:.:0,105,1750	0/0:24,0:24:72:.:.:0,72,923	0/0:35,0:35:99:.:.:0,99,1485	0/0:32,0:32:84:.:.:0,84,1260	0/0:57,0:57:99:.:.:0,120,1800	0/0:31,0:31:90:.:.:0,90,1350	0/0:41,0:41:93:.:.:0,93,1482	0/0:42,0:42:99:.:.:0,102,1572	0/0:27,0:27:81:.:.:0,81,1070	0/0:53,0:53:99:.:.:0,120,1800	0/0:39,0:39:99:.:.:0,108,1519	0/0:36,0:36:99:.:.:0,99,1480	0/0:30,0:30:87:.:.:0,87,1305	0/0:48,0:48:99:.:.:0,117,1800	0/0:51,0:51:99:.:.:0,120,1800	0/0:43,0:43:99:.:.:0,99,1549	0/0:43,0:43:99:.:.:0,101,1649	0/0:42,0:42:99:.:.:0,110,1776	0/0:36,0:36:99:.:.:0,99,1485	0/0:38,0:38:99:.:.:0,99,1485	0/0:33,0:33:99:.:.:0,99,1256	0/0:36,0:36:99:.:.:0,99,1349	0/0:43,0:43:90:.:.:0,90,1597	0/0:41,0:41:99:.:.:0,108,1573	0/0:59,0:59:99:.:.:0,120,1800	0/0:40,0:40:99:.:.:0,102,1537	0/0:34,0:34:99:.:.:0,99,1485	0/0:38,0:38:99:.:.:0,99,1518	0/0:52,0:52:99:.:.:0,120,1800	0/0:31,0:31:90:.:.:0,90,1350	0/0:39,0:39:99:.:.:0,108,1569	0/0:51,0:51:99:.:.:0,111,1800	0/0:37,0:37:99:.:.:0,102,1304	0/0:45,0:45:99:.:.:0,108,1800	0/0:48,0:48:99:.:.:0,120,1800
chr1	21827698	.	G	A	771.41	PASS	.	GT:AD:DP:GQ:PGT:PID:PL	0/1:11,13:24:99:.:.:362,0,339	0/1:12,13:27:99:.:.:432,0,380	0/0:28,0:28:81:.:.:0,81,996	0/0:25,0:25:72:.:.:0,72,994	0/0:30,0:30:81:.:.:0,81,1215	0/0:20,0:20:45:.:.:0,45,708	0/0:31,0:31:84:.:.:0,84,1260	0/0:30,0:30:84:.:.:0,84,1260	0/0:33,0:33:93:.:.:0,93,1395	0/0:34,0:34:60:.:.:0,60,1230	0/0:39,0:39:99:.:.:0,108,1527	0/0:26,0:26:72:.:.:0,72,1080	0/0:35,0:35:99:.:.:0,99,1485	0/0:39,0:39:99:.:.:0,101,1442	0/0:20,0:20:60:.:.:0,60,751	0/0:22,0:22:66:.:.:0,66,822	0/0:33,0:33:90:.:.:0,90,1350	0/0:37,0:37:70:.:.:0,70,1358	0/0:19,0:19:51:.:.:0,51,765	0/0:22,0:22:60:.:.:0,60,842	0/0:28,0:28:72:.:.:0,72,1080	0/0:35,0:35:90:.:.:0,90,1350	0/0:38,0:38:98:.:.:0,98,1266	0/0:39,0:39:34:.:.:0,34,1360	0/0:21,0:21:60:.:.:0,60,900	0/0:29,0:29:75:.:.:0,75,1134	0/0:16,0:16:45:.:.:0,45,675	0/0:34,0:34:99:.:.:0,99,1485	0/0:28,0:28:42:.:.:0,42,955	0/0:22,0:22:51:.:.:0,51,811	0/0:30,0:30:74:.:.:0,74,1078	0/0:31,0:31:36:.:.:0,36,1084	0/0:34,0:34:99:.:.:0,99,1254	0/0:27,0:27:0:.:.:0,0,848	0/0:30,0:30:48:.:.:0,48,1059	0/0:20,0:20:57:.:.:0,57,855	0/0:44,0:44:99:.:.:0,120,1800	0/0:28,0:28:42:.:.:0,42,954	0/0:48,0:48:60:.:.:0,60,1645	0/0:22,0:22:63:.:.:0,63,801	0/0:22,0:22:50:.:.:0,50,797
chr1	22270445	.	C	T	1069.44	PASS	.	GT:AD:DP:GQ:PL	0/1:12,16:28:99:576,0,383	0/1:24,18:42:99:571,0,866	0/0:40,0:40:99:0,111,1598	0/0:38,0:38:99:0,99,1485	0/0:28,0:28:69:0,69,1040	0/0:34,0:34:86:0,86,1174	0/0:33,0:33:99:0,99,1224	0/0:37,0:37:99:0,108,1620	0/0:24,0:24:72:0,72,959	0/0:38,0:38:99:0,105,1568	0/0:42,0:42:99:0,104,1505	0/0:40,0:40:99:0,105,1556	0/0:35,0:35:99:0,99,1462	0/0:30,0:30:80:0,80,1114	0/0:35,0:35:96:0,96,1440	0/0:40,0:40:99:0,104,1404	0/0:34,0:34:90:0,90,1350	0/0:25,0:25:72:0,72,1026	0/0:33,0:33:90:0,90,1350	0/0:37,0:37:99:0,99,1389	0/0:37,0:37:99:0,99,1485	0/0:38,0:38:99:0,99,1389	0/0:44,0:44:99:0,117,1708	0/0:35,0:35:96:0,96,1440	0/0:26,0:26:72:0,72,1080	0/0:27,0:27:75:0,75,1124	0/0:34,0:34:99:0,99,1365	0/0:36,0:36:99:0,99,1337	0/0:36,0:36:99:0,102,1436	0/0:23,0:23:63:0,63,854	0/0:43,0:43:99:0,100,1725	0/0:35,0:35:99:0,99,1326	0/0:43,0:43:99:0,116,1800	0/0:37,0:37:99:0,104,1435	0/0:39,0:39:99:0,111,1521	0/0:37,0:37:99:0,99,1485	0/0:33,0:33:90:0,90,1350	0/0:31,0:31:87:0,87,1305	0/0:42,0:42:99:0,107,1550	0/0:38,0:38:99:0,102,1507	0/0:36,0:36:96:0,96,1440
chr1	23238699	.	T	A	752.05	PASS	.	GT:AD:DP:GQ:PL	0/1:14,14:28:99:500,0,500	0/1:21,11:32:99:329,0,723	0/0:40,0:40:99:0,108,1613	0/0:35,0:35:87:0,87,1305	0/0:26,0:26:75:0,75,1125	0/0:35,0:35:22:0,22,1210	0/0:33,0:33:87:0,87,1305	0/0:31,0:31:90:0,90,1244	0/0:35,0:35:99:0,99,1336	0/0:36,0:36:99:0,99,1415	0/0:37,0:37:99:0,102,1471	0/0:29,0:29:81:0,81,1153	0/0:41,0:41:99:0,105,1575	0/0:35,0:35:99:0,99,1485	0/0:36,0:36:99:0,99,1417	0/0:32,0:32:90:0,90,1350	0/0:36,0:36:99:0,99,1325	0/0:36,0:36:96:0,96,1440	0/0:23,0:23:0:0,0,430	0/0:25,0:25:72:0,72,1080	0/0:38,0:38:93:0,93,1359	0/0:39,0:39:99:0,105,1477	0/0:31,0:31:90:0,90,1350	0/0:26,0:26:72:0,72,1074	0/0:25,0:25:69:0,69,1035	0/0:31,0:31:87:0,87,1305	0/0:23,0:23:60:0,60,925	0/0:34,0:34:90:0,90,1331	0/0:27,0:27:75:0,75,1125	0/0:32,0:32:90:0,90,1264	0/0:34,0:34:99:0,99,1404	0/0:35,0:35:99:0,99,1390	0/0:36,0:36:99:0,102,1416	0/0:34,0:34:99:0,99,1485	0/0:36,0:36:99:0,102,1530	0/0:31,0:31:90:0,90,1196	0/0:33,0:33:99:0,99,1292	0/0:34,0:34:96:0,96,1440	0/0:39,0:39:99:0,105,1521	0/0:31,0:31:90:0,90,1350	0/0:38,0:38:99:0,102,1560
chr1	23693407	.	AATT	A	1530.76	PASS	.	GT:AD:DP:GQ:PL	0/1:16,15:31:99:582,0,854	0/1:17,20:37:99:781,0,733	0/0:40,0:40:81:0,81,1215	0/0:31,0:31:72:0,72,1080	0/0:42,0:42:99:0,99,1485	0/0:29,0:29:75:0,75,1125	0/0:32,0:32:60:0,60,900	0/0:38,0:38:90:0,90,1350	0/0:36,0:36:81:0,81,1215	0/0:30,0:30:72:0,72,1080	0/0:40,0:40:99:0,99,1485	0/0:51,0:51:93:0,93,1395	0/0:43,0:43:99:0,99,1485	0/0:39,0:39:81:0,81,1215	0/0:42,0:42:72:0,72,1080	0/0:35,0:35:99:0,99,1446	0/0:41,0:41:99:0,99,1485	0/0:38,0:38:90:0,90,1350	0/0:32,0:32:90:0,90,1298	0/0:32,0:32:72:0,72,1080	0/0:37,0:37:99:0,102,1471	0/0:29,0:29:60:0,60,900	0/0:38,0:38:99:0,99,1485	0/0:39,0:39:99:0,99,1407	0/0:24,0:24:48:0,48,720	0/0:31,0:31:72:0,72,1080	0/0:25,0:25:63:0,63,945	0/0:27,0:27:60:0,60,900	0/0:25,0:25:60:0,60,900	0/0:27,0:27:63:0,63,945	0/0:39,0:39:81:0,81,1215	0/0:39,0:39:99:0,99,1485	0/0:29,0:29:60:0,60,900	0/0:26,0:26:57:0,57,855	0/0:37,0:37:72:0,72,1080	0/0:29,0:29:72:0,72,1080	0/0:34,0:34:99:0,99,1485	0/0:28,0:28:81:0,81,1215	0/0:40,0:40:72:0,72,1080	0/0:39,0:39:90:0,90,1350	0/0:30,0:30:90:0,90,1207
chr1	25139799	.	A	G	1395.68	PASS	.	GT:AD:DP:GQ:PL	0/1:24,13:37:99:386,0,799	0/1:24,31:55:99:962,0,758	0/0:43,0:43:99:0,107,1449	0/0:23,0:23:60:0,60,842	0/0:41,0:41:99:0,108,1609	0/0:23,0:23:60:0,60,900	0/0:39,0:39:99:0,105,1473	0/0:31,0:31:87:0,87,1305	0/0:28,0:28:81:0,81,1215	0/0:34,0:34:99:0,99,1485	0/0:40,0:40:99:0,111,1665	0/0:45,0:45:99:0,120,1800	0/0:37,0:37:99:0,105,1441	0/0:38,0:38:99:0,99,1437	0/0:32,0:32:81:0,81,1173	0/0:48,0:48:99:0,120,1800	0/0:35,0:35:99:0,99,1485	0/0:50,0:50:99:0,120,1800	0/0:37,0:37:99:0,99,1468	0/0:31,0:31:90:0,90,1237	0/0:41,0:41:99:0,111,1665	0/0:43,0:43:99:0,100,1554	0/0:32,0:32:90:0,90,1350	0/0:28,0:28:81:0,81,1075	0/0:36,0:36:99:0,102,1397	0/0:32,0:32:90:0,90,1350	0/0:37,0:37:99:0,99,1485	0/0:30,0:30:90:0,90,1176	0/0:38,0:38:99:0,102,1411	0/0:30,0:30:81:0,81,1198	0/0:33,0:33:90:0,90,1350	0/0:50,0:50:99:0,120,1800	0/0:38,0:38:99:0,99,1485	0/0:32,0:32:84:0,84,1260	0/0:43,0:43:99:0,114,1689	0/0:37,0:37:99:0,102,1530	0/0:41,0:41:99:0,99,1485	0/0:33,0:33:84:0,84,1260	0/0:47,0:47:99:0,120,1800	0/0:39,0:39:76:0,76,1477	0/0:38,0:38:99:0,99,1485
chr1	26075980	.	ACC	A	73.02	Filter	.	GT:AD:DP:GQ:PGT:PID:PL	0/1:19,2:21:24:1|0:26075949_AAT_A:24,0,1170	0/1:10,1:11:6:0|1:26075976_G_A:6,0,568	0/0:37,0:37:99:.:.:0,99,1292	0/0:25,0:25:72:.:.:0,72,938	0/0:30,0:30:81:.:.:0,81,1215	0/0:27,0:27:72:.:.:0,72,1080	0/0:19,0:19:57:.:.:0,57,693	0/0:26,0:26:62:.:.:0,62,930	0/0:22,0:22:63:.:.:0,63,945	0/0:10,0:10:30:0|1:26075976_G_A:0,30,492	0/0:34,0:34:99:.:.:0,102,1264	0/0:22,0:22:62:.:.:0,62,805	0/0:22,0:22:63:.:.:0,63,945	0/0:27,0:27:72:.:.:0,72,1080	0/0:38,0:38:99:.:.:0,114,1387	0/0:23,0:23:60:.:.:0,60,900	0/0:25,0:25:75:.:.:0,75,911	0/0:25,0:25:69:.:.:0,69,1035	0/0:30,0:30:81:.:.:0,81,1215	0/0:34,0:34:99:.:.:0,99,1331	0/0:29,0:29:84:.:.:0,84,1260	0/0:28,0:28:72:.:.:0,72,1067	0/0:12,0:12:33:.:.:0,33,495	0/0:34,0:34:99:.:.:0,102,1146	0/0:12,0:12:30:.:.:0,30,450	0/0:25,0:25:72:.:.:0,72,1080	0/0:16,0:16:48:.:.:0,48,608	0/0:34,0:34:93:.:.:0,93,1395	0/0:21,0:21:60:.:.:0,60,839	0/0:18,0:18:51:.:.:0,51,765	0/0:30,0:30:90:.:.:0,90,1174	0/0:35,0:35:99:.:.:0,102,1404	0/0:26,0:26:63:.:.:0,63,981	0/0:22,0:22:60:.:.:0,60,872	0/0:21,0:21:57:.:.:0,57,855	0/0:31,0:31:52:.:.:0,52,1194	0/0:26,0:26:66:.:.:0,66,990	0/0:29,0:29:57:.:.:0,57,1094	0/0:47,0:47:99:.:.:0,103,1800	0/0:34,0:34:96:.:.:0,96,1440	0/0:30,0:30:90:.:.:0,90,1156
chr1	29372112	.	G	A	1888.54	PASS	.	GT:AD:DP:GQ:PGT:PID:PL	0/1:15,21:36:99:0|1:29372110_A_G:827,0,726	0/1:18,23:41:99:0|1:29372110_A_G:867,0,888	0/0:32,0:32:81:.:.:0,81,1185	0/0:27,0:27:72:.:.:0,72,1080	0/0:31,0:31:77:.:.:0,77,1115	0/0:32,0:32:90:.:.:0,90,1350	0/0:31,0:31:90:.:.:0,90,1350	0/0:27,0:27:81:.:.:0,81,1116	0/0:37,0:37:99:.:.:0,108,1620	0/0:35,0:35:90:.:.:0,90,1350	0/0:26,0:26:78:.:.:0,78,1028	0/0:35,0:35:99:.:.:0,99,1485	0/0:35,0:35:93:.:.:0,93,1395	0/0:35,0:35:63:.:.:0,63,1318	0/0:42,0:42:99:.:.:0,120,1800	0/0:35,0:35:99:.:.:0,99,1434	0/0:37,0:37:99:.:.:0,102,1448	0/0:26,0:26:75:.:.:0,75,1048	0/0:25,0:25:72:.:.:0,72,1080	0/0:32,0:32:84:.:.:0,84,1260	0/0:41,0:41:99:.:.:0,107,1453	0/0:39,0:39:99:.:.:0,102,1459	0/0:43,0:43:99:.:.:0,107,1634	0/0:36,0:36:99:.:.:0,108,1424	0/0:25,0:25:72:.:.:0,72,976	0/0:24,0:24:72:.:.:0,72,887	0/0:29,0:29:45:.:.:0,45,1082	0/0:25,0:25:75:.:.:0,75,994	0/0:33,0:33:99:.:.:0,99,1298	0/0:22,0:22:66:.:.:0,66,808	0/0:33,0:33:99:.:.:0,99,1364	0/0:40,0:40:99:.:.:0,108,1576	0/0:31,0:31:84:.:.:0,84,1260	0/0:38,0:38:99:.:.:0,105,1575	0/0:34,0:34:99:.:.:0,99,1485	0/0:19,0:19:57:.:.:0,57,654	0/0:34,0:34:84:.:.:0,84,1260	0/0:19,0:19:57:.:.:0,57,743	0/0:37,0:37:99:.:.:0,99,1340	0/0:35,0:35:99:.:.:0,99,1485	0/0:37,0:37:99:.:.:0,101,1439
chr1	34010941	.	C	T	512.79	Filter	.	GT:AD:DP:GQ:PGT:PID:PL	0/1:33,5:38:99:0|1:34010914_C_T:105,0,1578	0/1:27,2:29:3:0|1:34010914_C_T:3,0,1128	0/0:59,0:59:99:.:.:0,120,1800	0/0:87,0:87:99:.:.:0,120,1800	0/0:54,0:54:99:.:.:0,120,1800	0/0:26,0:26:62:.:.:0,62,942	0/0:70,0:70:99:.:.:0,120,1800	0/0:42,0:42:93:.:.:0,93,1395	0/0:73,0:73:99:.:.:0,109,1800	0/0:100,0:100:99:.:.:0,120,1800	0/0:60,0:60:99:.:.:0,120,1800	0/0:92,0:92:99:.:.:0,120,1800	0/0:90,0:90:88:.:.:0,88,3207	0/0:36,0:36:99:.:.:0,99,1485	0/0:67,0:67:99:.:.:0,120,1800	0/0:65,0:65:99:.:.:0,120,1800	0/0:31,0:31:70:.:.:0,70,1180	0/0:49,0:49:99:.:.:0,112,1800	0/0:37,0:37:96:.:.:0,96,1341	0/0:40,0:40:99:.:.:0,108,1601	0/0:42,0:42:99:.:.:0,99,1614	0/0:53,0:53:99:.:.:0,120,1800	0/0:87,0:87:0:.:.:0,0,2417	0/0:50,0:50:99:.:.:0,99,1485	0/0:55,0:55:0:.:.:0,0,1596	0/0:45,0:45:75:.:.:0,75,1125	0/0:63,0:63:22:.:.:0,22,1973	0/0:50,0:50:99:.:.:0,109,1800	0/0:78,0:78:99:.:.:0,120,1800	0/0:83,0:83:99:.:.:0,120,1800	0/0:88,0:88:99:.:.:0,120,1800	0/0:40,0:40:99:.:.:0,114,1710	0/0:55,0:55:99:.:.:0,99,1800	0/0:33,0:33:84:.:.:0,84,1260	0/0:51,0:51:99:.:.:0,120,1800	0/0:40,0:40:99:.:.:0,108,1631	0/0:108,0:108:0:.:.:0,0,3307	0/0:46,0:46:99:.:.:0,120,1800	0/0:56,0:56:99:.:.:0,120,1800	0/0:48,0:48:99:.:.:0,118,1800	0/0:41,0:41:99:.:.:0,111,1579
chr1	34375271	.	C	T	1062.09	Filter	.	GT:AD:DP:GQ:PL	0/1:9,21:30:99:672,0,312	0/1:12,13:25:99:456,0,426	0/0:27,0:27:72:0,72,1080	0/0:29,0:29:81:0,81,1215	0/0:39,0:39:99:0,108,1486	0/0:38,0:38:99:0,102,1458	0/0:34,0:34:99:0,99,1326	0/0:35,0:35:99:0,99,1485	0/0:39,0:39:99:0,99,1485	0/0:29,0:29:81:0,81,1215	0/0:38,0:38:99:0,102,1484	0/0:41,0:41:99:0,117,1609	0/0:40,0:40:99:0,108,1624	0/0:36,0:36:99:0,99,1484	0/0:35,0:35:99:0,99,1485	0/0:41,0:41:99:0,102,1530	0/0:41,0:41:99:0,104,1575	0/0:46,0:46:99:0,111,1800	0/0:37,0:37:99:0,102,1507	0/0:28,0:28:81:0,81,1018	0/0:36,0:36:99:0,99,1485	0/0:37,0:37:99:0,102,1488	0/0:42,0:42:99:0,111,1620	0/0:50,0:50:99:0,118,1800	0/0:31,0:31:90:0,90,1350	0/0:28,0:28:81:0,81,1105	0/0:35,0:35:99:0,99,1361	0/0:36,0:36:99:0,104,1362	0/0:22,0:22:63:0,63,818	0/0:33,0:33:99:0,99,1318	0/0:33,0:33:99:0,99,1302	0/0:43,0:43:99:0,114,1703	0/0:32,0:32:90:0,90,1350	0/0:25,0:25:60:0,60,900	0/0:43,0:43:99:0,120,1800	0/0:28,0:28:81:0,81,1215	0/0:39,0:39:99:0,105,1566	0/0:21,0:21:60:0,60,900	0/0:40,0:40:99:0,114,1710	0/0:22,0:22:63:0,63,907	0/0:37,0:37:99:0,102,1521
chr1	35331203	.	G	A	1391.88	PASS	.	GT:AD:DP:GQ:PGT:PID:PL	0/1:18,22:40:99:0|1:35331203_G_A:854,0,1117	0/1:17,15:32:99:0|1:35331184_T_G:614,0,1147	0/0:43,0:43:99:.:.:0,111,1665	0/0:21,0:21:47:.:.:0,47,721	0/0:44,0:44:99:.:.:0,111,1665	0/0:38,0:38:99:.:.:0,99,1341	0/0:28,0:28:81:.:.:0,81,1215	0/0:35,0:35:99:.:.:0,99,1415	0/0:32,0:32:90:.:.:0,90,1307	0/0:30,0:30:80:.:.:0,80,1095	0/0:42,0:42:11:.:.:0,11,1315	0/0:33,0:33:39:.:.:0,39,1118	0/0:36,0:36:99:.:.:0,99,1485	0/0:48,0:48:99:.:.:0,99,1800	0/0:26,0:26:77:.:.:0,77,1028	0/0:35,0:35:99:.:.:0,99,1469	0/0:27,0:27:81:.:.:0,81,936	0/0:39,0:39:99:.:.:0,105,1575	0/0:44,0:44:90:.:.:0,90,1632	0/0:34,0:34:10:.:.:0,10,1009	0/0:33,0:33:68:.:.:0,68,1165	0/0:35,0:35:99:.:.:0,105,1400	0/0:40,0:40:99:.:.:0,108,1620	0/0:32,0:32:80:.:.:0,80,1121	0/0:32,0:32:80:.:.:0,80,1077	0/0:25,0:25:59:.:.:0,59,876	0/0:28,0:28:81:.:.:0,81,1095	0/0:28,0:28:69:.:.:0,69,1050	0/0:36,0:36:99:.:.:0,99,1419	0/0:21,0:21:60:.:.:0,60,900	0/0:37,0:37:99:.:.:0,102,1371	0/0:40,0:40:89:.:.:0,89,1468	0/0:37,0:37:99:.:.:0,99,1294	0/0:42,0:42:94:.:.:0,94,1354	0/0:33,0:33:93:.:.:0,93,1395	0/0:24,0:24:63:.:.:0,63,945	0/0:38,0:38:99:.:.:0,105,1575	0/0:27,0:27:81:.:.:0,81,1070	0/0:38,0:38:90:.:.:0,90,1350	0/0:47,0:47:83:.:.:0,83,1554	0/0:39,0:39:99:.:.:0,102,1510
chr1	37860127	.	T	A	1120.73	Filter	.	GT:AD:DP:GQ:PGT:PID:PL	0/1:6,8:14:99:0|1:37860127_T_A:315,0,245	0/1:12,14:26:99:0|1:37860127_T_A:552,0,462	0/0:22,0:22:60:.:.:0,60,808	0/0:14,0:14:36:.:.:0,36,540	0/0:42,0:42:57:.:.:0,57,855	0/0:22,0:22:60:.:.:0,60,752	0/0:22,0:22:60:.:.:0,60,900	0/0:21,0:21:54:.:.:0,54,810	0/0:27,0:27:66:.:.:0,66,969	0/0:29,0:29:58:.:.:0,58,1116	0/0:36,0:36:48:.:.:0,48,720	0/0:30,0:30:81:.:.:0,81,1140	0/0:21,0:21:47:.:.:0,47,721	0/0:34,0:34:90:.:.:0,90,1350	0/0:22,0:22:60:.:.:0,60,900	0/0:22,0:22:60:.:.:0,60,900	0/0:33,0:33:96:.:.:0,96,1440	0/0:32,0:32:81:.:.:0,81,1211	0/0:15,0:15:39:.:.:0,39,585	0/0:20,0:20:51:.:.:0,51,765	0/0:35,0:35:99:.:.:0,99,1485	0/0:24,0:24:72:.:.:0,72,936	0/0:26,0:26:72:.:.:0,72,1080	0/0:30,0:30:81:.:.:0,81,1215	0/0:18,0:18:51:.:.:0,51,765	0/0:22,0:22:60:.:.:0,60,882	0/0:25,0:25:72:.:.:0,72,1080	0/0:30,0:30:54:.:.:0,54,810	0/0:23,0:23:66:.:.:0,66,990	0/0:21,0:21:60:.:.:0,60,797	0/0:22,0:22:54:.:.:0,54,810	0/0:31,0:31:81:.:.:0,81,1215	0/0:40,0:40:45:.:.:0,45,675	0/0:33,0:33:90:.:.:0,90,1350	0/0:20,0:20:33:.:.:0,33,495	0/0:18,0:18:54:.:.:0,54,699	0/0:36,0:36:99:.:.:0,99,1437	0/0:26,0:26:39:.:.:0,39,585	0/0:33,0:33:99:.:.:0,99,1344	0/0:26,0:26:75:.:.:0,75,1125	0/0:25,0:25:72:.:.:0,72,1080
chr1	38256264	.	C	T	1932.19	Filter	.	GT:AD:DP:GQ:PGT:PID:PL	0/1:22,7:29:99:.:.:133,0,781	0/1:25,9:34:99:.:.:254,0,918	0/0:70,0:70:99:.:.:0,120,1800	0/0:69,0:69:99:.:.:0,120,1800	0/0:57,0:57:99:.:.:0,120,1800	0/0:103,0:103:99:.:.:0,120,1800	0/0:69,0:69:99:.:.:0,120,1800	0/0:77,0:77:99:.:.:0,120,1800	0/0:74,0:74:99:.:.:0,120,1800	0/0:66,0:66:99:.:.:0,120,1800	0/0:90,0:90:99:.:.:0,120,1800	0/0:91,0:91:99:.:.:0,120,1800	0/0:99,0:99:99:.:.:0,120,1800	0/0:61,0:61:99:.:.:0,120,1800	0/0:74,0:74:99:.:.:0,120,1800	0/0:102,0:102:99:.:.:0,120,1800	0/0:70,0:70:99:.:.:0,120,1800	0/0:94,0:94:99:.:.:0,120,1800	0/0:100,0:100:99:.:.:0,120,1800	0/0:64,0:64:99:.:.:0,120,1800	0/0:76,0:76:99:.:.:0,120,1800	0/0:95,0:95:99:.:.:0,120,1800	0/0:72,0:72:99:.:.:0,120,1800	0/0:107,0:107:99:.:.:0,120,1800	0/0:46,0:46:99:.:.:0,111,1800	0/0:61,0:61:99:.:.:0,120,1800	0/0:81,0:81:99:.:.:0,120,1800	0/0:56,0:56:99:.:.:0,120,1800	0/0:79,0:79:99:.:.:0,120,1800	0/0:50,0:50:99:.:.:0,120,1800	0/0:101,0:101:99:.:.:0,120,1800	0/0:72,0:72:99:.:.:0,120,1800	0/0:66,0:66:99:.:.:0,120,1800	0/0:105,0:105:99:.:.:0,120,1800	0/0:47,0:47:99:.:.:0,109,1800	0/0:55,0:55:99:.:.:0,120,1800	0/0:96,0:96:99:.:.:0,104,1800	0/0:40,0:40:99:.:.:0,106,1621	0/0:77,0:77:99:.:.:0,120,1800	0/0:69,0:69:99:.:.:0,120,1800	0/0:74,0:74:99:.:.:0,120,1800
chr1	38256440	.	T	C	252.57	Filter	.	GT:AD:DP:GQ:PL	0/1:19,3:22:44:44,0,863	0/1:18,5:23:90:90,0,725	0/0:63,0:63:99:0,115,1800	0/0:78,0:78:99:0,120,1800	0/0:30,0:30:90:0,90,1227	0/0:70,0:70:99:0,111,1800	0/0:64,0:64:99:0,120,1800	0/0:67,0:67:99:0,120,1800	0/0:51,0:51:99:0,120,1800	0/0:49,0:49:99:0,106,1800	0/0:68,0:68:99:0,120,1800	0/0:62,0:62:99:0,120,1800	0/0:77,0:77:99:0,120,1800	0/0:55,0:55:99:0,120,1800	0/0:54,0:54:99:0,120,1800	0/0:61,0:61:99:0,120,1800	0/0:51,0:51:99:0,114,1800	0/0:59,0:59:99:0,103,1800	0/0:59,0:59:99:0,120,1800	0/0:62,0:62:99:0,120,1800	0/0:51,0:51:99:0,120,1800	0/0:71,0:71:99:0,120,1800	0/0:63,0:63:99:0,120,1800	0/0:85,0:85:99:0,120,1800	0/0:42,0:42:99:0,100,1579	0/0:46,0:46:99:0,120,1800	0/0:61,0:61:99:0,120,1800	0/0:34,0:34:99:0,99,1235	0/0:66,0:66:99:0,120,1800	0/0:44,0:44:99:0,120,1800	0/0:64,0:64:99:0,120,1800	0/0:63,0:63:99:0,120,1800	0/0:42,0:42:99:0,111,1665	0/0:78,0:78:99:0,120,1800	0/0:36,0:36:99:0,102,1348	0/0:58,0:58:99:0,120,1800	0/0:79,0:79:99:0,120,1800	0/0:33,0:33:93:0,93,1395	0/0:77,0:77:99:0,120,1800	0/0:44,0:44:99:0,112,1800	0/0:52,0:52:99:0,111,1800
chr1	38545159	.	T	TTTCCTTTTCTCTACA	581.79	PASS	.	GT:AD:DP:GQ:PL	0/1:12,9:21:99:376,0,471	0/1:13,6:19:99:292,0,516	0/0:33,0:33:90:0,90,1350	0/0:35,0:35:99:0,99,1422	0/0:29,0:29:0:0,0,896	0/0:36,0:36:99:0,102,1391	0/0:34,0:34:99:0,99,1485	0/0:32,0:32:93:0,93,1395	0/0:37,0:37:99:0,99,1405	0/0:30,0:30:81:0,81,1215	0/0:40,0:40:99:0,104,1358	0/0:37,0:37:99:0,102,1398	0/0:35,0:35:99:0,99,1425	0/0:37,0:37:96:0,96,1440	0/0:23,0:23:57:0,57,855	0/0:36,0:36:99:0,100,1408	0/0:36,0:36:99:0,101,1491	0/0:33,0:33:90:0,90,1262	0/0:37,0:37:99:0,102,1530	0/0:33,0:33:90:0,90,1350	0/0:35,0:35:99:0,99,1399	0/0:33,0:33:92:0,92,1182	0/0:41,0:41:99:0,108,1527	0/0:36,0:36:99:0,102,1527	0/0:34,0:34:99:0,99,1485	0/0:28,0:28:66:0,66,990	0/0:24,0:24:60:0,60,901	0/0:39,0:39:99:0,114,1710	0/0:40,0:40:99:0,99,1428	0/0:33,0:33:99:0,99,1204	0/0:37,0:37:99:0,102,1438	0/0:42,0:42:99:0,111,1532	0/0:28,0:28:71:0,71,950	0/0:41,0:41:81:0,81,1441	0/0:25,0:25:72:0,72,1080	0/0:34,0:34:92:0,92,1144	0/0:38,0:38:99:0,99,1518	0/0:29,0:29:87:0,87,1115	0/0:41,0:41:99:0,103,1389	0/0:34,0:34:90:0,90,1318	0/0:35,0:35:99:0,99,1485
chr1	38671420	.	C	T	1459.49	PASS	.	GT:AD:DP:GQ:PL	0/1:17,24:41:99:855,0,497	0/1:18,16:34:99:532,0,650	0/0:31,0:31:90:0,90,1350	0/0:38,0:38:99:0,99,1485	0/0:34,0:34:90:0,90,1350	0/0:34,0:34:90:0,90,1350	0/0:31,0:31:77:0,77,1127	0/0:31,0:31:81:0,81,1215	0/0:36,0:36:99:0,99,1485	0/0:31,0:31:90:0,90,1242	0/0:39,0:39:99:0,102,1446	0/0:36,0:36:99:0,99,1397	0/0:38,0:38:99:0,99,1456	0/0:31,0:31:84:0,84,1260	0/0:35,0:35:90:0,90,1338	0/0:38,0:38:99:0,99,1389	0/0:37,0:37:99:0,99,1414	0/0:40,0:40:99:0,100,1519	0/0:30,0:30:81:0,81,1215	0/0:34,0:34:99:0,99,1459	0/0:38,0:38:99:0,99,1456	0/0:35,0:35:99:0,99,1485	0/0:39,0:39:99:0,102,1482	0/0:44,0:44:99:0,117,1652	0/0:31,0:31:90:0,90,1350	0/0:27,0:27:78:0,78,1170	0/0:34,0:34:99:0,99,1336	0/0:39,0:39:99:0,104,1430	0/0:34,0:34:86:0,86,1196	0/0:28,0:28:81:0,81,1215	0/0:39,0:39:99:0,105,1537	0/0:34,0:34:99:0,99,1430	0/0:36,0:36:99:0,108,1424	0/0:34,0:34:99:0,99,1275	0/0:33,0:33:90:0,90,1350	0/0:35,0:35:90:0,90,1338	0/0:34,0:34:99:0,99,1341	0/0:35,0:35:99:0,99,1485	0/0:36,0:36:99:0,99,1392	0/0:30,0:30:81:0,81,1215	0/0:25,0:25:69:0,69,1035
chr1	39441094	.	C	T	1389.61	PASS	.	GT:AD:DP:GQ:PL	0/1:25,16:41:99:544,0,881	0/1:20,24:44:99:842,0,697	0/0:32,0:32:90:0,90,1350	0/0:35,0:35:99:0,99,1485	0/0:34,0:34:93:0,93,1395	0/0:34,0:34:99:0,99,1485	0/0:35,0:35:99:0,99,1265	0/0:41,0:41:99:0,102,1530	0/0:44,0:44:90:0,90,1636	0/0:34,0:34:99:0,99,1456	0/0:35,0:35:99:0,102,1373	0/0:37,0:37:99:0,99,1373	0/0:24,0:24:72:0,72,939	0/0:42,0:42:99:0,101,1565	0/0:32,0:32:90:0,90,1350	0/0:37,0:37:99:0,108,1519	0/0:37,0:37:99:0,99,1405	0/0:33,0:33:90:0,90,1350	0/0:38,0:38:99:0,102,1530	0/0:28,0:28:81:0,81,1215	0/0:36,0:36:99:0,99,1453	0/0:36,0:36:99:0,102,1446	0/0:35,0:35:99:0,99,1436	0/0:46,0:46:99:0,120,1800	0/0:21,0:21:60:0,60,788	0/0:35,0:35:99:0,102,1465	0/0:29,0:29:84:0,84,1260	0/0:44,0:44:99:0,110,1718	0/0:34,0:34:99:0,99,1319	0/0:36,0:36:96:0,96,1440	0/0:39,0:39:99:0,108,1558	0/0:43,0:43:99:0,120,1758	0/0:41,0:41:99:0,111,1697	0/0:34,0:34:99:0,99,1485	0/0:40,0:40:99:0,111,1632	0/0:27,0:27:81:0,81,1065	0/0:37,0:37:99:0,99,1485	0/0:40,0:40:99:0,108,1621	0/0:41,0:41:99:0,111,1665	0/0:50,0:50:99:0,120,1800	0/0:45,0:45:99:0,120,1800
chr1	39471531	.	G	A	1194.84	PASS	.	GT:AD:DP:GQ:PGT:PID:PL	0/1:14,10:24:99:0|1:39471531_G_A:371,0,692	0/1:16,17:33:99:0|1:39471531_G_A:647,0,665	0/0:42,0:42:99:.:.:0,117,1600	0/0:32,0:32:90:.:.:0,90,1350	0/0:34,0:34:90:.:.:0,90,1350	0/0:27,0:27:69:.:.:0,69,1035	0/0:35,0:35:99:.:.:0,99,1485	0/0:29,0:29:72:.:.:0,72,1080	0/0:27,0:27:75:.:.:0,75,1125	0/0:24,0:24:66:.:.:0,66,990	0/0:38,0:38:93:.:.:0,93,1395	0/0:35,0:35:90:.:.:0,90,1344	0/0:38,0:38:99:.:.:0,99,1482	0/0:33,0:33:87:.:.:0,87,1305	0/0:33,0:33:84:.:.:0,84,1254	0/0:30,0:30:84:.:.:0,84,1260	0/0:31,0:31:84:.:.:0,84,1260	0/0:27,0:27:51:.:.:0,51,1018	0/0:42,0:42:99:.:.:0,111,1665	0/0:33,0:33:84:.:.:0,84,1321	0/0:37,0:37:99:.:.:0,99,1439	0/0:35,0:35:99:.:.:0,99,1418	0/0:36,0:36:90:.:.:0,90,1350	0/0:28,0:28:69:.:.:0,69,1035	0/0:37,0:37:99:.:.:0,99,1485	0/0:38,0:38:99:.:.:0,104,1399	0/0:26,0:26:75:.:.:0,75,1125	0/0:40,0:40:99:.:.:0,108,1620	0/0:31,0:31:93:.:.:0,93,1172	0/0:29,0:29:81:.:.:0,81,1215	0/0:40,0:40:99:.:.:0,105,1602	0/0:39,0:39:99:.:.:0,102,1504	0/0:31,0:31:81:.:.:0,81,1215	0/0:42,0:42:99:.:.:0,100,1560	0/0:23,0:23:63:.:.:0,63,945	0/0:23,0:23:63:.:.:0,63,945	0/0:53,0:53:99:.:.:0,120,1800	0/0:35,0:35:90:.:.:0,90,1350	0/0:43,0:43:99:.:.:0,105,1575	0/0:33,0:33:93:.:.:0,93,1395	0/0:49,0:49:99:.:.:0,120,1800
chr1	39591303	.	G	A	1729.56	PASS	.	GT:AD:DP:GQ:PGT:PID:PL	0/1:20,22:42:99:0|1:39591303_G_A:848,0,1354	0/1:15,24:39:99:0|1:39591303_G_A:960,0,1060	0/0:40,0:40:99:.:.:0,105,1571	0/0:35,0:35:99:.:.:0,99,1331	0/0:40,0:40:99:.:.:0,103,1495	0/0:37,0:37:99:.:.:0,99,1397	0/0:38,0:38:99:.:.:0,99,1412	0/0:36,0:36:99:.:.:0,99,1263	0/0:32,0:32:90:.:.:0,90,1350	0/0:39,0:39:99:.:.:0,105,1483	0/0:46,0:46:99:.:.:0,103,1800	0/0:38,0:38:99:.:.:0,101,1369	0/0:39,0:39:99:.:.:0,99,1410	0/0:37,0:37:99:.:.:0,99,1439	0/0:35,0:35:99:.:.:0,102,1485	0/0:48,0:48:99:.:.:0,115,1800	0/0:37,0:37:99:.:.:0,99,1485	0/0:36,0:36:99:.:.:0,99,1416	0/0:37,0:37:99:.:.:0,110,1533	0/0:36,0:36:93:.:.:0,93,1334	0/0:42,0:42:99:.:.:0,114,1352	0/0:21,0:21:60:.:.:0,60,832	0/0:41,0:41:99:.:.:0,99,1550	0/0:39,0:39:99:.:.:0,102,1477	0/0:30,0:30:90:.:.:0,90,1060	0/0:34,0:34:72:.:.:0,72,1243	0/0:39,0:39:99:.:.:0,102,1516	0/0:40,0:40:99:.:.:0,105,1575	0/0:38,0:38:99:.:.:0,99,1484	0/0:30,0:30:81:.:.:0,81,1215	0/0:37,0:37:99:.:.:0,99,1530	0/0:43,0:43:99:.:.:0,103,1443	0/0:36,0:36:99:.:.:0,102,1469	0/0:37,0:37:96:.:.:0,96,1440	0/0:34,0:34:84:.:.:0,84,1260	0/0:37,0:37:99:.:.:0,99,1485	0/0:41,0:41:99:.:.:0,101,1209	0/0:38,0:38:99:.:.:0,105,1575	0/0:39,0:39:99:.:.:0,107,1385	0/0:39,0:39:99:.:.:0,102,1508	0/0:41,0:41:99:.:.:0,111,1580
chr1	42332092	.	T	C	1246.81	PASS	.	GT:AD:DP:GQ:PL	0/1:14,15:29:99:527,0,456	0/1:20,19:39:99:644,0,694	0/0:37,0:37:99:0,99,1367	0/0:25,0:25:72:0,72,1080	0/0:35,0:35:99:0,102,1530	0/0:31,0:31:87:0,87,1305	0/0:42,0:42:99:0,120,1800	0/0:31,0:31:90:0,90,1136	0/0:22,0:22:60:0,60,900	0/0:20,0:20:57:0,57,855	0/0:42,0:42:99:0,99,1547	0/0:31,0:31:93:0,93,1165	0/0:37,0:37:99:0,99,1485	0/0:40,0:40:99:0,111,1639	0/0:33,0:33:90:0,90,1350	0/0:28,0:28:72:0,72,1080	0/0:32,0:32:93:0,93,1395	0/0:27,0:27:81:0,81,941	0/0:31,0:31:81:0,81,1215	0/0:25,0:25:72:0,72,1008	0/0:38,0:38:99:0,99,1385	0/0:30,0:30:90:0,90,1055	0/0:35,0:35:99:0,102,1370	0/0:45,0:45:99:0,120,1800	0/0:26,0:26:75:0,75,907	0/0:36,0:36:99:0,99,1485	0/0:21,0:21:63:0,63,761	0/0:30,0:30:84:0,84,1260	0/0:24,0:24:57:0,57,887	0/0:25,0:25:66:0,66,990	0/0:33,0:33:90:0,90,1350	0/0:29,0:29:81:0,81,1215	0/0:36,0:36:99:0,99,1389	0/0:21,0:21:57:0,57,855	0/0:29,0:29:81:0,81,1141	0/0:21,0:21:54:0,54,810	0/0:40,0:40:99:0,104,1470	0/0:25,0:25:72:0,72,950	0/0:38,0:38:99:0,99,1485	0/0:37,0:37:99:0,99,1393	0/0:31,0:31:81:0,81,1215
chr1	42630950	.	T	A	25.43	Filter	.	GT:AD:DP:GQ:PGT:PID:PL	0/1:50,5:55:4:.:.:4,0,1837	0/1:65,7:72:6:.:.:6,0,2309	0/0:85,0:85:99:.:.:0,120,1800	0/0:82,0:82:99:.:.:0,120,1800	0/0:99,0:99:99:.:.:0,120,1800	0/0:96,0:96:99:.:.:0,120,1800	0/0:105,0:105:42:.:.:0,42,3378	0/0:89,0:89:99:.:.:0,120,1800	0/0:112,0:112:99:.:.:0,120,1800	0/0:79,0:79:99:.:.:0,120,1800	0/0:85,0:85:99:.:.:0,120,1800	0/0:103,0:103:99:.:.:0,120,1800	0/0:123,0:123:99:.:.:0,120,1800	0/0:131,0:131:99:.:.:0,120,1800	0/0:87,0:87:99:.:.:0,120,1800	0/0:83,0:83:99:.:.:0,120,1800	0/0:98,0:98:99:.:.:0,120,1800	0/0:104,0:104:99:.:.:0,120,1800	0/0:114,0:114:99:.:.:0,120,1800	0/0:79,0:79:99:.:.:0,120,1800	0/0:110,0:110:99:.:.:0,120,1800	0/0:130,0:130:99:.:.:0,120,1800	0/0:149,0:149:99:.:.:0,120,1800	0/0:115,0:115:99:.:.:0,120,1800	0/0:97,0:97:99:.:.:0,120,1800	0/0:83,0:83:99:.:.:0,120,1800	0/0:88,0:88:99:.:.:0,120,1800	0/0:96,0:96:99:.:.:0,120,1800	0/0:79,0:79:99:.:.:0,105,1800	0/0:87,0:87:99:.:.:0,101,1800	0/0:117,0:117:99:.:.:0,120,1800	0/0:131,0:131:99:.:.:0,120,1800	0/0:97,0:97:99:.:.:0,120,1800	0/0:100,0:100:99:.:.:0,120,1800	0/0:99,0:99:99:.:.:0,120,1800	0/0:68,0:68:99:.:.:0,120,1800	0/0:161,0:161:99:.:.:0,120,1800	0/0:83,0:83:99:.:.:0,120,1800	0/0:138,0:138:99:.:.:0,120,1800	0/0:87,0:87:99:.:.:0,120,1800	0/0:67,0:67:99:.:.:0,120,1800
chr1	43979084	.	C	T	390.06	PASS	.	GT:AD:DP:GQ:PGT:PID:PL	0/1:22,12:34:99:0|1:43979084_C_T:438,0,888	0/1:34,3:37:24:0|1:43979084_C_T:24,0,1413	0/0:39,0:39:99:.:.:0,102,1548	0/0:45,0:45:99:.:.:0,120,1800	0/0:43,0:43:99:.:.:0,117,1755	0/0:53,0:53:99:.:.:0,120,1800	0/0:45,0:45:99:.:.:0,113,1563	0/0:36,0:36:99:.:.:0,105,1575	0/0:54,0:54:99:.:.:0,120,1800	0/0:53,0:53:99:.:.:0,120,1800	0/0:53,0:53:99:.:.:0,120,1800	0/0:70,0:70:99:.:.:0,120,1800	0/0:79,0:79:99:.:.:0,120,1800	0/0:63,0:63:99:.:.:0,120,1800	0/0:51,0:51:99:.:.:0,102,1800	0/0:68,0:68:99:.:.:0,120,1800	0/0:62,0:62:99:.:.:0,120,1800	0/0:53,0:53:99:.:.:0,118,1800	0/0:42,0:42:99:.:.:0,117,1755	0/0:51,0:51:99:.:.:0,120,1800	0/0:74,0:74:99:.:.:0,120,1800	0/0:55,0:55:99:.:.:0,120,1800	0/0:49,0:49:99:.:.:0,120,1800	0/0:67,0:67:99:.:.:0,120,1800	0/0:39,0:39:99:.:.:0,105,1575	0/0:34,0:34:90:.:.:0,90,1350	0/0:43,0:43:99:.:.:0,120,1800	0/0:53,0:53:99:.:.:0,120,1800	0/0:61,0:61:99:.:.:0,120,1800	0/0:52,0:52:99:.:.:0,120,1800	0/0:55,0:55:99:.:.:0,120,1800	0/0:63,0:63:99:.:.:0,120,1800	0/0:52,0:52:99:.:.:0,120,1800	0/0:58,0:58:99:.:.:0,118,1800	0/0:35,0:35:99:.:.:0,99,1485	0/0:60,0:60:99:.:.:0,120,1800	0/0:52,0:52:99:.:.:0,120,1800	0/0:39,0:39:99:.:.:0,114,1710	0/0:68,0:68:99:.:.:0,120,1800	0/0:46,0:46:99:.:.:0,99,1714	0/0:69,0:69:99:.:.:0,120,1800
chr1	44062743	.	G	A	597.6	PASS	.	GT:AD:DP:GQ:PL	0/1:36,13:49:99:386,0,1317	0/1:38,10:48:99:160,0,1412	0/0:59,0:59:99:0,120,1800	0/0:44,0:44:99:0,102,1530	0/0:45,0:45:99:0,107,1757	0/0:48,0:48:99:0,106,1800	0/0:39,0:39:99:0,103,1591	0/0:69,0:69:99:0,120,1800	0/0:38,0:38:99:0,104,1400	0/0:60,0:60:99:0,120,1800	0/0:50,0:50:99:0,120,1800	0/0:72,0:72:99:0,120,1800	0/0:48,0:48:99:0,100,1800	0/0:82,0:82:99:0,120,1800	0/0:46,0:46:99:0,118,1800	0/0:58,0:58:99:0,120,1800	0/0:63,0:63:99:0,120,1800	0/0:59,0:59:99:0,120,1800	0/0:97,0:97:99:0,120,1800	0/0:33,0:33:93:0,93,1395	0/0:33,0:33:99:0,99,1316	0/0:65,0:65:99:0,108,1800	0/0:60,0:60:99:0,120,1800	0/0:82,0:82:99:0,120,1800	0/0:46,0:46:99:0,106,1781	0/0:80,0:80:99:0,120,1800	0/0:44,0:44:99:0,110,1755	0/0:63,0:63:99:0,114,1800	0/0:44,0:44:99:0,111,1800	0/0:61,0:61:99:0,120,1800	0/0:60,0:60:99:0,118,1800	0/0:61,0:61:99:0,120,1800	0/0:51,0:51:99:0,120,1800	0/0:128,0:128:99:0,120,1800	0/0:27,0:27:81:0,81,973	0/0:45,0:45:99:0,105,1800	0/0:43,0:43:99:0,118,1800	0/0:55,0:55:99:0,120,1800	0/0:64,0:64:99:0,120,1800	0/0:28,0:28:84:0,84,1064	0/0:46,0:46:99:0,99,1700
chr1	46001128	.	G	A	729.49	PASS	.	GT:AD:DP:GQ:PL	0/1:20,13:33:99:444,0,700	0/1:15,12:27:99:364,0,496	0/0:36,0:36:99:0,99,1485	0/0:31,0:31:78:0,78,1238	0/0:35,0:35:99:0,99,1485	0/0:32,0:32:93:0,93,1240	0/0:31,0:31:90:0,90,1237	0/0:31,0:31:84:0,84,1260	0/0:30,0:30:90:0,90,1191	0/0:39,0:39:99:0,99,1485	0/0:29,0:29:81:0,81,1215	0/0:43,0:43:99:0,114,1710	0/0:33,0:33:99:0,99,1287	0/0:36,0:36:99:0,99,1425	0/0:17,0:17:51:0,51,650	0/0:33,0:33:99:0,99,1229	0/0:37,0:37:99:0,99,1480	0/0:26,0:26:72:0,72,1108	0/0:29,0:29:84:0,84,1185	0/0:23,0:23:57:0,57,855	0/0:42,0:42:99:0,114,1672	0/0:39,0:39:99:0,102,1499	0/0:39,0:39:99:0,102,1475	0/0:45,0:45:99:0,120,1800	0/0:18,0:18:51:0,51,765	0/0:39,0:39:99:0,102,1530	0/0:20,0:20:57:0,57,855	0/0:35,0:35:99:0,99,1485	0/0:31,0:31:81:0,81,1215	0/0:33,0:33:99:0,99,1268	0/0:42,0:42:99:0,110,1553	0/0:34,0:34:99:0,99,1324	0/0:38,0:38:99:0,105,1519	0/0:35,0:35:99:0,99,1485	0/0:32,0:32:90:0,90,1276	0/0:33,0:33:99:0,99,1320	0/0:37,0:37:99:0,102,1478	0/0:35,0:35:99:0,99,1485	0/0:41,0:41:99:0,111,1612	0/0:20,0:20:60:0,60,823	0/0:34,0:34:99:0,99,1358
chr1	46136213	.	G	A	991.68	PASS	.	GT:AD:DP:GQ:PL	0/1:11,13:24:99:471,0,386	0/1:18,18:36:99:598,0,562	0/0:41,0:41:99:0,107,1490	0/0:24,0:24:66:0,66,990	0/0:33,0:33:90:0,90,1350	0/0:37,0:37:99:0,99,1377	0/0:35,0:35:99:0,99,1485	0/0:29,0:29:81:0,81,1177	0/0:24,0:24:72:0,72,990	0/0:34,0:34:90:0,90,1350	0/0:38,0:38:99:0,99,1448	0/0:37,0:37:99:0,99,1458	0/0:45,0:45:99:0,99,1485	0/0:40,0:40:99:0,108,1620	0/0:35,0:35:99:0,102,1396	0/0:35,0:35:99:0,99,1485	0/0:33,0:33:99:0,99,1319	0/0:32,0:32:90:0,90,1350	0/0:35,0:35:99:0,99,1485	0/0:23,0:23:60:0,60,900	0/0:36,0:36:99:0,102,1386	0/0:37,0:37:99:0,102,1420	0/0:37,0:37:99:0,99,1468	0/0:32,0:32:90:0,90,1350	0/0:23,0:23:60:0,60,900	0/0:36,0:36:99:0,102,1530	0/0:35,0:35:99:0,99,1400	0/0:37,0:37:99:0,99,1485	0/0:30,0:30:90:0,90,1229	0/0:35,0:35:99:0,99,1401	0/0:35,0:35:99:0,102,1530	0/0:39,0:39:99:0,105,1482	0/0:48,0:48:99:0,100,1530	0/0:36,0:36:99:0,99,1485	0/0:36,0:36:93:0,93,1423	0/0:26,0:26:69:0,69,1035	0/0:38,0:38:99:0,99,1496	0/0:35,0:35:99:0,99,1485	0/0:35,0:35:99:0,99,1430	0/0:34,0:34:99:0,99,1403	0/0:34,0:34:99:0,99,1412
chr1	47427643	.	G	A	1025.47	PASS	.	GT:AD:DP:GQ:PL	0/1:19,13:32:99:349,0,652	0/1:22,18:41:99:584,0,668	0/0:36,0:36:99:0,99,1485	0/0:34,0:34:99:0,99,1390	0/0:33,0:33:93:0,93,1395	0/0:37,0:37:99:0,99,1412	0/0:31,0:31:87:0,87,1305	0/0:33,0:33:90:0,90,1350	0/0:30,0:30:84:0,84,1260	0/0:29,0:29:78:0,78,1170	0/0:41,0:41:99:0,110,1436	0/0:34,0:34:99:0,99,1337	0/0:37,0:37:99:0,99,1465	0/0:39,0:39:99:0,99,1485	0/0:33,0:33:96:0,96,1440	0/0:36,0:36:99:0,99,1372	0/0:37,0:37:99:0,99,1481	0/0:37,0:37:99:0,102,1352	0/0:40,0:40:99:0,103,1491	0/0:37,0:37:99:0,105,1575	0/0:37,0:37:99:0,99,1485	0/0:38,0:38:99:0,99,1454	0/0:38,0:38:99:0,105,1575	0/0:38,0:38:99:0,99,1471	0/0:25,0:25:75:0,75,914	0/0:37,0:37:99:0,104,1287	0/0:38,0:38:99:0,99,1397	0/0:34,0:34:99:0,99,1301	0/0:28,0:28:81:0,81,1215	0/0:35,0:35:99:0,99,1381	0/0:34,0:34:99:0,99,1485	0/0:42,0:42:99:0,102,1533	0/0:35,0:35:99:0,99,1485	0/0:39,0:39:99:0,102,1504	0/0:37,0:37:99:0,99,1485	0/0:37,0:37:99:0,99,1485	0/0:47,0:47:99:0,120,1800	0/0:28,0:28:81:0,81,1215	0/0:44,0:44:99:0,107,1666	0/0:38,0:38:99:0,105,1442	0/0:37,0:37:99:0,99,1469
chr1	47769881	.	T	C	1571.62	PASS	.	GT:AD:DP:GQ:PL	0/1:10,17:27:99:592,0,324	0/1:13,23:36:99:807,0,359	0/0:38,0:38:99:0,102,1530	0/0:36,0:36:99:0,99,1376	0/0:35,0:35:99:0,99,1480	0/0:31,0:31:93:0,93,1128	0/0:41,0:41:99:0,100,1525	0/0:34,0:34:99:0,99,1485	0/0:34,0:34:99:0,99,1485	0/0:36,0:36:99:0,99,1485	0/0:35,0:35:99:0,99,1485	0/0:35,0:35:99:0,99,1416	0/0:39,0:39:99:0,102,1509	0/0:35,0:35:99:0,105,1392	0/0:31,0:31:81:0,81,1215	0/0:36,0:36:99:0,99,1419	0/0:35,0:35:90:0,90,1350	0/0:30,0:30:84:0,84,1260	0/0:31,0:31:84:0,84,1260	0/0:27,0:27:81:0,81,1008	0/0:34,0:34:99:0,99,1485	0/0:41,0:41:99:0,110,1536	0/0:39,0:39:99:0,99,1381	0/0:38,0:38:99:0,99,1449	0/0:32,0:32:84:0,84,1260	0/0:46,0:46:99:0,120,1771	0/0:28,0:28:74:0,74,921	0/0:42,0:42:99:0,114,1710	0/0:36,0:36:99:0,102,1280	0/0:36,0:36:99:0,99,1485	0/0:34,0:34:93:0,93,1395	0/0:34,0:34:99:0,99,1309	0/0:39,0:39:99:0,108,1620	0/0:38,0:38:99:0,108,1418	0/0:37,0:37:99:0,102,1397	0/0:34,0:34:87:0,87,1291	0/0:42,0:42:99:0,102,1487	0/0:37,0:37:99:0,102,1497	0/0:42,0:42:99:0,99,1485	0/0:36,0:36:99:0,99,1434	0/0:35,0:35:99:0,99,1361
chr1	48287969	.	G	A	1351.52	PASS	.	GT:AD:DP:GQ:PL	0/1:7,9:16:99:327,0,232	0/1:17,22:39:99:707,0,557	0/0:36,0:36:99:0,99,1412	0/0:30,0:30:84:0,84,1260	0/0:32,0:32:90:0,90,1350	0/0:32,0:32:81:0,81,1125	0/0:24,0:24:63:0,63,945	0/0:36,0:36:99:0,99,1404	0/0:36,0:36:99:0,99,1485	0/0:17,0:17:51:0,51,585	0/0:26,0:26:75:0,75,1125	0/0:40,0:40:99:0,102,1552	0/0:42,0:42:99:0,114,1604	0/0:49,0:49:99:0,120,1800	0/0:11,0:11:33:0,33,387	0/0:23,0:23:60:0,60,848	0/0:42,0:42:99:0,111,1558	0/0:38,0:38:99:0,99,1480	0/0:13,0:13:33:0,33,495	0/0:11,0:11:27:0,27,405	0/0:36,0:36:93:0,93,1398	0/0:28,0:28:72:0,72,1080	0/0:38,0:38:99:0,102,1425	0/0:39,0:39:99:0,102,1489	0/0:31,0:31:90:0,90,1350	0/0:38,0:38:99:0,105,1575	0/0:28,0:28:72:0,72,1048	0/0:37,0:37:99:0,102,1423	0/0:28,0:28:81:0,81,1215	0/0:42,0:42:99:0,117,1755	0/0:36,0:36:99:0,99,1482	0/0:34,0:34:87:0,87,1313	0/0:38,0:38:99:0,99,1351	0/0:46,0:46:99:0,120,1800	0/0:48,0:48:99:0,120,1800	0/0:18,0:18:51:0,51,765	0/0:45,0:45:99:0,120,1800	0/0:34,0:34:99:0,102,1394	0/0:37,0:37:99:0,102,1517	0/0:24,0:24:63:0,63,945	0/0:16,0:16:45:0,45,675
chr1	48739388	.	C	T	926.88	PASS	.	GT:AD:DP:GQ:PGT:PID:PL	0/1:14,14:28:99:.:.:499,0,466	0/1:20,11:31:99:0|1:48739388_C_T:366,0,657	0/0:35,0:35:93:.:.:0,93,1395	0/0:22,0:22:51:.:.:0,51,794	0/0:39,0:39:99:.:.:0,104,1428	0/0:32,0:32:93:.:.:0,93,1395	0/0:31,0:31:80:.:.:0,80,1064	0/0:22,0:22:60:.:.:0,60,900	0/0:37,0:37:99:.:.:0,99,1419	0/0:42,0:42:99:.:.:0,111,1665	0/0:37,0:37:99:.:.:0,99,1477	0/0:38,0:38:99:.:.:0,99,1382	0/0:37,0:37:99:.:.:0,99,1485	0/0:48,0:48:99:.:.:0,120,1800	0/0:25,0:25:75:.:.:0,75,998	0/0:31,0:31:90:.:.:0,90,1291	0/0:31,0:31:93:.:.:0,93,1203	0/0:39,0:39:99:.:.:0,108,1561	0/0:26,0:26:63:.:.:0,63,990	0/0:35,0:35:87:.:.:0,87,1305	0/0:35,0:35:99:.:.:0,101,1401	0/0:48,0:48:99:.:.:0,120,1800	0/0:43,0:43:99:.:.:0,114,1572	0/0:29,0:29:80:.:.:0,80,1101	0/0:25,0:25:63:.:.:0,63,945	0/0:32,0:32:90:.:.:0,90,1350	0/0:31,0:31:84:.:.:0,84,1260	0/0:41,0:41:99:.:.:0,108,1620	0/0:32,0:32:81:.:.:0,81,1156	0/0:28,0:28:72:.:.:0,72,1080	0/0:35,0:35:96:.:.:0,96,1440	0/0:43,0:43:99:.:.:0,114,1526	0/0:44,0:44:99:.:.:0,120,1800	0/0:37,0:37:96:.:.:0,96,1440	0/0:42,0:42:99:.:.:0,120,1800	0/0:36,0:36:99:.:.:0,99,1485	0/0:24,0:24:72:.:.:0,72,877	0/0:33,0:33:81:.:.:0,81,1215	0/0:41,0:41:99:.:.:0,99,1485	0/0:31,0:31:78:.:.:0,78,1214	0/0:37,0:37:99:.:.:0,101,1483
chr1	49201686	.	TTTTTA	T	970.78	PASS	.	GT:AD:DP:GQ:PL	0/1:13,9:22:99:339,0,830	0/1:18,17:35:99:635,0,943	0/0:27,0:27:72:0,72,1080	0/0:31,0:31:87:0,87,1305	0/0:47,0:47:99:0,103,1800	0/0:37,0:37:96:0,96,1390	0/0:37,0:37:99:0,102,1378	0/0:35,0:35:99:0,99,1485	0/0:26,0:26:72:0,72,1016	0/0:39,0:39:99:0,99,1485	0/0:33,0:33:87:0,87,1305	0/0:40,0:40:99:0,101,1506	0/0:39,0:39:99:0,105,1530	0/0:42,0:42:99:0,99,1628	0/0:32,0:32:81:0,81,1215	0/0:43,0:43:99:0,114,1710	0/0:42,0:42:99:0,108,1620	0/0:35,0:35:63:0,63,1316	0/0:30,0:30:72:0,72,1080	0/0:33,0:33:90:0,90,1350	0/0:41,0:41:99:0,99,1610	0/0:29,0:29:81:0,81,1215	0/0:43,0:43:99:0,105,1650	0/0:39,0:39:99:0,99,1485	0/0:28,0:28:84:0,84,1073	0/0:35,0:35:99:0,104,1349	0/0:43,0:43:99:0,108,1620	0/0:44,0:44:90:0,90,1614	0/0:43,0:43:99:0,117,1755	0/0:29,0:29:72:0,72,1080	0/0:39,0:39:99:0,105,1500	0/0:36,0:36:90:0,90,1350	0/0:37,0:37:99:0,105,1575	0/0:33,0:33:90:0,90,1350	0/0:45,0:45:99:0,113,1583	0/0:37,0:37:99:0,99,1485	0/0:36,0:36:99:0,99,1456	0/0:34,0:34:93:0,93,1395	0/0:34,0:34:90:0,90,1350	0/0:36,0:36:93:0,93,1395	0/0:37,0:37:90:0,90,1350
chr1	49405051	.	T	A	776.88	Filter	.	GT:AD:DP:GQ:PL	0/1:5,16:21:99:480,0,179	0/1:11,11:22:99:372,0,391	0/0:26,0:26:60:0,60,900	0/0:27,0:27:30:0,30,450	0/0:49,0:49:33:0,33,495	0/0:19,0:19:30:0,30,450	0/0:29,0:29:48:0,48,720	0/0:23,0:23:36:0,36,540	0/0:29,0:29:24:0,24,360	0/0:27,0:27:39:0,39,585	0/0:38,0:38:54:0,54,810	0/0:26,0:26:45:0,45,675	0/0:31,0:31:20:0,20,974	0/0:24,0:24:12:0,12,180	0/0:34,0:34:60:0,60,900	0/0:24,0:24:42:0,42,630	0/0:27,0:27:39:0,39,585	0/0:32,0:32:42:0,42,630	0/0:29,0:29:39:0,39,585	0/0:32,0:32:51:0,51,765	0/0:22,0:22:45:0,45,675	0/0:28,0:28:51:0,51,765	0/0:24,0:24:36:0,36,540	0/0:25,0:25:39:0,39,585	0/0:22,0:22:30:0,30,450	0/0:26,0:26:39:0,39,585	0/0:19,0:19:33:0,33,495	0/0:36,0:36:15:0,15,225	0/0:28,0:28:42:0,42,630	0/0:22,0:22:36:0,36,540	0/0:38,0:38:60:0,60,900	0/0:25,0:25:21:0,21,315	0/0:40,0:40:27:0,27,405	0/0:30,0:30:30:0,30,450	0/0:23,0:23:42:0,42,630	0/0:24,0:24:33:0,33,495	0/0:39,0:39:36:0,36,540	0/0:25,0:25:60:0,60,900	0/0:33,0:33:48:0,48,720	0/0:20,0:20:24:0,24,360	0/0:42,0:42:60:0,60,900
chr1	49468409	.	A	G	1171.63	PASS	.	GT:AD:DP:GQ:PL	0/1:14,16:30:99:540,0,482	0/1:11,18:29:99:630,0,372	0/0:33,0:33:90:0,90,1350	0/0:28,0:28:81:0,81,1215	0/0:36,0:36:99:0,102,1530	0/0:41,0:41:99:0,103,1549	0/0:36,0:36:90:0,90,1350	0/0:26,0:26:72:0,72,1080	0/0:29,0:29:81:0,81,1215	0/0:31,0:31:84:0,84,1260	0/0:41,0:41:99:0,108,1620	0/0:37,0:37:99:0,99,1429	0/0:38,0:38:99:0,99,1405	0/0:32,0:32:90:0,90,1350	0/0:34,0:34:90:0,90,1350	0/0:38,0:38:99:0,99,1406	0/0:38,0:38:99:0,101,1575	0/0:30,0:30:84:0,84,1260	0/0:37,0:37:99:0,104,1404	0/0:30,0:30:84:0,84,1260	0/0:42,0:42:99:0,101,1636	0/0:37,0:37:99:0,99,1410	0/0:48,0:48:99:0,108,1800	0/0:37,0:37:99:0,99,1463	0/0:22,0:22:66:0,66,842	0/0:39,0:39:99:0,102,1502	0/0:25,0:25:63:0,63,945	0/0:40,0:40:99:0,105,1538	0/0:35,0:35:99:0,99,1485	0/0:38,0:38:99:0,105,1483	0/0:37,0:37:99:0,102,1446	0/0:37,0:37:99:0,99,1399	0/0:39,0:39:99:0,111,1665	0/0:28,0:28:78:0,78,1170	0/0:37,0:37:99:0,105,1529	0/0:36,0:36:93:0,93,1395	0/0:46,0:46:99:0,103,1800	0/0:44,0:44:99:0,106,1695	0/0:40,0:40:99:0,108,1525	0/0:36,0:36:99:0,99,1419	0/0:27,0:27:75:0,75,1125
chr1	50312212	.	G	A	996.95	PASS	.	GT:AD:DP:GQ:PGT:PID:PL	0/1:21,7:28:99:0|1:50312200_G_A:231,0,1178	0/1:13,17:30:99:0|1:50312200_G_A:675,0,591	0/0:30,0:30:78:.:.:0,78,1170	0/0:18,0:18:51:.:.:0,51,765	0/0:33,0:33:69:.:.:0,69,1257	0/0:14,0:14:42:.:.:0,42,534	0/0:26,0:26:72:.:.:0,72,1080	0/0:30,0:30:90:.:.:0,90,1179	0/0:34,0:34:99:.:.:0,99,1343	0/0:35,0:35:99:.:.:0,99,1485	0/0:28,0:28:84:.:.:0,84,1105	0/0:27,0:27:81:.:.:0,81,1007	0/0:31,0:31:90:.:.:0,90,1225	0/0:36,0:36:99:.:.:0,99,1485	0/0:29,0:29:87:.:.:0,87,1103	0/0:37,0:37:99:.:.:0,99,1403	0/0:36,0:36:99:.:.:0,102,1530	0/0:28,0:28:72:.:.:0,72,1080	0/0:20,0:20:57:.:.:0,57,855	0/0:26,0:26:75:.:.:0,75,1125	0/0:37,0:37:99:.:.:0,102,1432	0/0:17,0:17:51:.:.:0,51,605	0/0:33,0:33:93:.:.:0,93,1395	0/0:35,0:35:99:.:.:0,99,1310	0/0:31,0:31:90:.:.:0,90,1350	0/0:28,0:28:81:.:.:0,81,1215	0/0:35,0:35:93:.:.:0,93,1395	0/0:36,0:36:99:.:.:0,102,1459	0/0:30,0:30:81:.:.:0,81,1215	0/0:16,0:16:45:.:.:0,45,675	0/0:27,0:27:72:.:.:0,72,1082	0/0:31,0:31:90:.:.:0,90,1249	0/0:34,0:34:99:.:.:0,99,1485	0/0:35,0:35:90:.:.:0,90,1350	0/0:21,0:21:60:.:.:0,60,900	0/0:27,0:27:72:.:.:0,72,1080	0/0:34,0:34:99:.:.:0,99,1287	0/0:35,0:35:99:.:.:0,99,1353	0/0:38,0:38:99:.:.:0,102,1402	0/0:29,0:29:81:.:.:0,81,1215	0/0:26,0:26:72:.:.:0,72,1024
chr1	50863995	.	CT	C	1073.65	PASS	.	GT:AD:DP:GQ:PGT:PID:PL	0/1:15,11:26:99:.:.:367,0,528	0/1:12,15:27:99:0|1:50863995_CT_C:530,0,394	0/0:33,0:33:68:.:.:0,68,1125	0/0:21,0:21:54:.:.:0,54,810	0/0:28,0:28:72:.:.:0,72,1022	0/0:30,0:30:90:.:.:0,90,1154	0/0:31,0:31:87:.:.:0,87,1305	0/0:23,0:23:63:.:.:0,63,945	0/0:25,0:25:72:.:.:0,72,972	0/0:23,0:23:63:.:.:0,63,945	0/0:33,0:33:99:.:.:0,99,1292	0/0:28,0:28:84:.:.:0,84,1071	0/0:36,0:36:99:.:.:0,99,1485	0/0:28,0:28:81:.:.:0,81,1143	0/0:19,0:19:41:.:.:0,41,613	0/0:26,0:26:71:.:.:0,71,979	0/0:30,0:30:90:.:.:0,90,1171	0/0:31,0:31:90:.:.:0,90,1232	0/0:37,0:37:80:.:.:0,80,1256	0/0:28,0:28:75:.:.:0,75,1125	0/0:29,0:29:81:.:.:0,81,1215	0/0:24,0:24:60:.:.:0,60,881	0/0:26,0:26:72:.:.:0,72,1080	0/0:26,0:26:78:.:.:0,78,1052	0/0:26,0:26:72:.:.:0,72,1080	0/0:32,0:32:81:.:.:0,81,1229	0/0:24,0:24:57:.:.:0,57,843	0/0:28,0:28:81:.:.:0,81,1215	0/0:20,0:20:60:.:.:0,60,787	0/0:20,0:20:44:.:.:0,44,684	0/0:30,0:30:90:.:.:0,90,1129	0/0:35,0:35:99:.:.:0,99,1485	0/0:27,0:27:81:.:.:0,81,987	0/0:25,0:25:72:.:.:0,72,1002	0/0:33,0:33:90:.:.:0,90,1350	0/0:21,0:21:60:.:.:0,60,900	0/0:28,0:28:72:.:.:0,72,1060	0/0:35,0:35:99:.:.:0,99,1348	0/0:37,0:37:99:.:.:0,105,1575	0/0:19,0:19:57:.:.:0,57,713	0/0:30,0:30:90:.:.:0,90,1181
chr1	53045552	.	TG	T	1062.12	PASS	.	GT:AD:DP:GQ:PL	0/1:24,11:35:99:307,0,793	0/1:16,15:31:99:467,0,504	0/0:36,0:36:99:0,99,1427	0/0:32,0:32:93:0,93,1395	0/0:31,0:31:84:0,84,1260	0/0:27,0:27:72:0,72,1080	0/0:33,0:33:99:0,99,1246	0/0:34,0:34:90:0,90,1350	0/0:33,0:33:99:0,99,1354	0/0:34,0:34:99:0,99,1385	0/0:42,0:42:99:0,101,1579	0/0:39,0:39:99:0,99,1485	0/0:39,0:39:99:0,108,1543	0/0:36,0:36:99:0,99,1485	0/0:24,0:24:72:0,72,922	0/0:30,0:30:72:0,72,1080	0/0:30,0:30:90:0,90,1253	0/0:24,0:24:69:0,69,1035	0/0:28,0:28:78:0,78,1170	0/0:29,0:29:81:0,81,1215	0/0:34,0:34:99:0,99,1292	0/0:25,0:25:72:0,72,1080	0/0:38,0:38:99:0,99,1477	0/0:35,0:35:66:0,66,990	0/0:33,0:33:90:0,90,1350	0/0:24,0:24:63:0,63,945	0/0:32,0:32:84:0,84,1237	0/0:33,0:33:90:0,90,1332	0/0:24,0:24:66:0,66,990	0/0:30,0:30:87:0,87,1305	0/0:37,0:37:99:0,99,1438	0/0:36,0:36:93:0,93,1350	0/0:30,0:30:90:0,90,1207	0/0:32,0:32:90:0,90,1350	0/0:34,0:34:99:0,99,1374	0/0:29,0:29:81:0,81,1141	0/0:33,0:33:90:0,90,1350	0/0:33,0:33:90:0,90,1350	0/0:38,0:38:99:0,105,1575	0/0:36,0:36:93:0,93,1420	0/0:34,0:34:90:0,90,1298
chr1	53073493	.	G	A	1195.3	PASS	.	GT:AD:DP:GQ:PL	0/1:19,19:38:99:646,0,596	0/1:21,19:40:99:627,0,653	0/0:41,0:41:99:0,100,1540	0/0:34,0:34:96:0,96,1440	0/0:34,0:34:99:0,99,1485	0/0:23,0:23:60:0,60,900	0/0:33,0:33:90:0,90,1350	0/0:40,0:40:99:0,99,1585	0/0:32,0:32:81:0,81,1215	0/0:34,0:34:99:0,100,1355	0/0:42,0:42:99:0,100,1586	0/0:36,0:36:99:0,99,1485	0/0:39,0:39:99:0,99,1492	0/0:37,0:37:99:0,99,1485	0/0:31,0:31:81:0,81,1215	0/0:34,0:34:93:0,93,1395	0/0:40,0:40:99:0,101,1623	0/0:36,0:36:99:0,102,1424	0/0:29,0:29:81:0,81,1215	0/0:35,0:35:99:0,99,1485	0/0:39,0:39:99:0,103,1567	0/0:34,0:34:99:0,99,1485	0/0:38,0:38:99:0,99,1349	0/0:27,0:27:81:0,81,1026	0/0:16,0:16:48:0,48,584	0/0:31,0:31:90:0,90,1350	0/0:26,0:26:72:0,72,1082	0/0:35,0:35:99:0,99,1331	0/0:28,0:28:78:0,78,1170	0/0:37,0:37:99:0,99,1371	0/0:36,0:36:93:0,93,1395	0/0:44,0:44:99:0,105,1621	0/0:37,0:37:99:0,102,1530	0/0:34,0:34:99:0,99,1485	0/0:25,0:25:72:0,72,992	0/0:30,0:30:84:0,84,1260	0/0:36,0:36:99:0,102,1493	0/0:34,0:34:90:0,90,1350	0/0:40,0:40:99:0,105,1575	0/0:37,0:37:99:0,99,1470	0/0:36,0:36:99:0,99,1485
chr1	53109695	.	G	A	1094.8	PASS	.	GT:AD:DP:GQ:PL	0/1:9,19:28:99:626,0,292	0/1:10,16:26:99:534,0,311	0/0:35,0:35:99:0,99,1422	0/0:28,0:28:78:0,78,1170	0/0:28,0:28:81:0,81,1025	0/0:24,0:24:60:0,60,900	0/0:36,0:36:96:0,96,1440	0/0:35,0:35:99:0,99,1485	0/0:28,0:28:78:0,78,1170	0/0:28,0:28:81:0,81,1215	0/0:17,0:17:51:0,51,645	0/0:31,0:31:87:0,87,1305	0/0:28,0:28:75:0,75,1125	0/0:45,0:45:99:0,102,1732	0/0:27,0:27:72:0,72,1080	0/0:38,0:38:99:0,99,1485	0/0:16,0:16:48:0,48,668	0/0:23,0:23:60:0,60,900	0/0:40,0:40:99:0,105,1503	0/0:31,0:31:93:0,93,1179	0/0:37,0:37:99:0,102,1415	0/0:13,0:13:36:0,36,540	0/0:34,0:34:90:0,90,1350	0/0:37,0:37:99:0,99,1485	0/0:31,0:31:90:0,90,1350	0/0:30,0:30:87:0,87,1305	0/0:28,0:28:72:0,72,1080	0/0:37,0:37:99:0,99,1485	0/0:31,0:31:90:0,90,1244	0/0:31,0:31:90:0,90,1350	0/0:31,0:31:93:0,93,1174	0/0:12,0:12:36:0,36,489	0/0:37,0:37:99:0,102,1575	0/0:26,0:26:72:0,72,1062	0/0:28,0:28:72:0,72,1080	0/0:30,0:30:81:0,81,1215	0/0:35,0:35:99:0,99,1397	0/0:38,0:38:99:0,105,1575	0/0:36,0:36:99:0,99,1463	0/0:34,0:34:90:0,90,1325	0/0:35,0:35:99:0,99,1485
chr1	53727670	.	G	A	1131.02	Filter	.	GT:AD:DP:GQ:PL	0/1:12,17:29:99:579,0,359	0/1:16,19:35:99:629,0,469	0/0:13,0:13:39:0,39,519	0/0:25,0:25:72:0,72,1080	0/0:36,0:36:99:0,99,1485	0/0:28,0:28:81:0,81,1215	0/0:30,0:30:81:0,81,1215	0/0:33,0:33:58:0,58,1295	0/0:28,0:28:81:0,81,1215	0/0:22,0:22:60:0,60,900	0/0:24,0:24:72:0,72,976	0/0:22,0:22:63:0,63,945	0/0:40,0:40:99:0,105,1575	0/0:39,0:39:99:0,102,1530	0/0:14,0:14:42:0,42,522	0/0:27,0:27:72:0,72,1080	0/0:29,0:29:72:0,72,1142	0/0:24,0:24:63:0,63,945	0/0:22,0:22:60:0,60,900	0/0:10,0:10:30:0,30,406	0/0:46,0:46:99:0,99,1755	0/0:40,0:40:99:0,105,1575	0/0:40,0:40:99:0,101,1440	0/0:19,0:19:51:0,51,765	0/0:22,0:22:66:0,66,842	0/0:27,0:27:81:0,81,1077	0/0:31,0:31:90:0,90,1350	0/0:36,0:36:99:0,105,1537	0/0:39,0:39:99:0,99,1485	0/0:23,0:23:60:0,60,898	0/0:42,0:42:99:0,108,1620	0/0:33,0:33:93:0,93,1395	0/0:28,0:28:81:0,81,1215	0/0:37,0:37:99:0,105,1575	0/0:40,0:40:99:0,105,1575	0/0:40,0:40:99:0,105,1551	0/0:39,0:39:99:0,99,1485	0/0:31,0:31:78:0,78,1226	0/0:36,0:36:99:0,102,1530	0/0:15,0:15:45:0,45,615	0/0:29,0:29:81:0,81,1215
chr1	54087554	.	C	G	1301.93	PASS	.	GT:AD:DP:GQ:PGT:PID:PL	0/1:15,17:32:99:0|1:54087548_C_G:669,0,579	0/1:15,14:29:99:0|1:54087548_C_G:581,0,585	0/0:34,0:34:96:.:.:0,96,1440	0/0:22,0:22:24:.:.:0,24,801	0/0:26,0:26:72:.:.:0,72,1080	0/0:32,0:32:90:.:.:0,90,1350	0/0:34,0:34:90:.:.:0,90,1320	0/0:40,0:40:99:.:.:0,108,1597	0/0:39,0:39:99:.:.:0,102,1491	0/0:37,0:37:99:.:.:0,99,1412	0/0:31,0:31:87:.:.:0,87,1305	0/0:37,0:37:99:.:.:0,99,1478	0/0:40,0:40:99:.:.:0,108,1516	0/0:37,0:37:99:.:.:0,102,1490	0/0:33,0:33:84:.:.:0,84,1260	0/0:40,0:40:99:.:.:0,111,1665	0/0:40,0:40:99:.:.:0,111,1562	0/0:27,0:27:75:.:.:0,75,1125	0/0:31,0:31:90:.:.:0,90,1350	0/0:37,0:37:99:.:.:0,102,1530	0/0:32,0:32:90:.:.:0,90,1350	0/0:33,0:33:90:.:.:0,90,1350	0/0:24,0:24:66:.:.:0,66,990	0/0:45,0:45:99:.:.:0,110,1762	0/0:25,0:25:75:.:.:0,75,1044	0/0:49,0:49:99:.:.:0,120,1800	0/0:25,0:25:66:.:.:0,66,990	0/0:26,0:26:72:.:.:0,72,1074	0/0:28,0:28:81:.:.:0,81,1215	0/0:27,0:27:72:.:.:0,72,1080	0/0:37,0:37:96:.:.:0,96,1424	0/0:34,0:34:90:.:.:0,90,1350	0/0:23,0:23:66:.:.:0,66,990	0/0:34,0:34:90:.:.:0,90,1350	0/0:26,0:26:72:.:.:0,72,1080	0/0:32,0:32:90:.:.:0,90,1350	0/0:27,0:27:72:.:.:0,72,1080	0/0:36,0:36:99:.:.:0,102,1530	0/0:28,0:28:75:.:.:0,75,1125	0/0:35,0:35:90:.:.:0,90,1350	0/0:34,0:34:99:.:.:0,99,1485
chr1	55586681	.	G	A	1654.87	PASS	.	GT:AD:DP:GQ:PGT:PID:PL	0/1:21,18:39:99:.:.:565,0,767	0/1:24,12:36:99:.:.:310,0,923	0/0:49,0:49:99:.:.:0,119,1800	0/0:36,0:36:99:.:.:0,99,1456	0/0:59,0:59:99:.:.:0,120,1800	0/0:49,0:49:99:.:.:0,120,1800	0/0:39,0:39:99:.:.:0,114,1547	0/0:32,0:32:90:.:.:0,90,1350	0/0:36,0:36:99:.:.:0,99,1485	0/0:52,0:52:99:.:.:0,120,1800	0/0:65,0:65:99:.:.:0,120,1800	0/0:57,0:57:99:.:.:0,120,1800	0/0:51,0:51:99:.:.:0,120,1800	0/0:54,0:54:99:.:.:0,120,1800	0/0:40,0:40:99:.:.:0,108,1549	0/0:46,0:46:99:.:.:0,120,1800	0/0:46,0:46:99:.:.:0,120,1800	0/0:45,0:45:99:.:.:0,110,1710	0/0:55,0:55:99:.:.:0,120,1800	0/0:50,0:50:99:.:.:0,120,1800	0/0:35,0:35:99:.:.:0,99,1427	0/0:58,0:58:99:.:.:0,120,1800	0/0:67,0:67:99:.:.:0,120,1800	0/0:69,0:69:99:.:.:0,120,1800	0/0:33,0:33:90:.:.:0,90,1350	0/0:55,0:55:99:.:.:0,120,1800	0/0:39,0:39:99:.:.:0,102,1459	0/0:48,0:48:99:.:.:0,120,1800	0/0:39,0:39:99:.:.:0,105,1575	0/0:36,0:36:99:.:.:0,99,1485	0/0:51,0:51:99:.:.:0,120,1800	0/0:40,0:40:99:.:.:0,108,1620	0/0:46,0:46:99:.:.:0,120,1800	0/0:62,0:62:99:.:.:0,120,1800	0/0:44,0:44:99:.:.:0,120,1800	0/0:33,0:33:93:.:.:0,93,1395	0/0:60,0:60:99:.:.:0,120,1800	0/0:34,0:34:99:.:.:0,99,1392	0/0:73,0:73:99:.:.:0,120,1800	0/0:41,0:41:99:.:.:0,114,1710	0/0:42,0:42:99:.:.:0,114,1701
chr1	55615866	.	A	T	977.7	PASS	.	GT:AD:DP:GQ:PL	0/1:13,13:26:99:427,0,299	0/1:15,19:34:99:628,0,414	0/0:39,0:39:99:0,102,1499	0/0:43,0:43:99:0,116,1521	0/0:70,0:70:99:0,110,1800	0/0:36,0:36:90:0,90,1350	0/0:39,0:39:99:0,102,1423	0/0:38,0:38:99:0,105,1376	0/0:32,0:32:81:0,81,1146	0/0:50,0:50:99:0,109,1800	0/0:53,0:53:99:0,108,1800	0/0:60,0:60:99:0,120,1800	0/0:72,0:72:99:0,104,1800	0/0:53,0:53:99:0,120,1800	0/0:38,0:38:99:0,102,1459	0/0:30,0:30:81:0,81,1215	0/0:40,0:40:99:0,111,1665	0/0:72,0:72:99:0,120,1800	0/0:54,0:54:99:0,120,1800	0/0:42,0:42:99:0,107,1666	0/0:41,0:41:99:0,99,1485	0/0:78,0:78:99:0,120,1800	0/0:92,0:92:99:0,105,1800	0/0:53,0:53:99:0,120,1800	0/0:35,0:35:63:0,63,1316	0/0:36,0:36:78:0,78,1253	0/0:29,0:29:81:0,81,1215	0/0:53,0:53:99:0,114,1800	0/0:50,0:50:99:0,99,1800	0/0:52,0:52:99:0,114,1800	0/0:63,0:63:99:0,101,1800	0/0:41,0:41:99:0,100,1453	0/0:56,0:56:99:0,114,1800	0/0:38,0:38:99:0,99,1469	0/0:39,0:39:99:0,99,1485	0/0:31,0:31:51:0,51,1113	0/0:76,0:76:99:0,113,1800	0/0:35,0:35:99:0,99,1361	0/0:64,0:64:99:0,120,1800	0/0:31,0:31:72:0,72,1080	0/0:44,0:44:99:0,108,1620
chr1	56152267	.	T	A	1024.85	PASS	.	GT:AD:DP:GQ:PL	0/1:12,13:25:99:468,0,380	0/1:17,13:30:99:452,0,620	0/0:31,0:31:93:0,93,1222	0/0:20,0:20:57:0,57,855	0/0:37,0:37:99:0,102,1471	0/0:36,0:36:99:0,102,1530	0/0:24,0:24:72:0,72,964	0/0:36,0:36:99:0,99,1485	0/0:39,0:39:99:0,102,1427	0/0:33,0:33:99:0,99,1256	0/0:32,0:32:90:0,90,1350	0/0:33,0:33:93:0,93,1395	0/0:36,0:36:99:0,99,1485	0/0:34,0:34:96:0,96,1440	0/0:34,0:34:99:0,99,1485	0/0:33,0:33:84:0,84,1260	0/0:29,0:29:87:0,87,1147	0/0:33,0:33:90:0,90,1350	0/0:37,0:37:99:0,99,1419	0/0:31,0:31:90:0,90,1350	0/0:33,0:33:99:0,99,1244	0/0:36,0:36:99:0,101,1413	0/0:39,0:39:99:0,102,1497	0/0:37,0:37:99:0,99,1380	0/0:35,0:35:64:0,64,1298	0/0:37,0:37:99:0,101,1481	0/0:34,0:34:99:0,99,1275	0/0:35,0:35:99:0,99,1463	0/0:20,0:20:60:0,60,811	0/0:32,0:32:90:0,90,1350	0/0:35,0:35:99:0,99,1373	0/0:38,0:38:99:0,105,1399	0/0:34,0:34:81:0,81,1215	0/0:33,0:33:99:0,99,1306	0/0:37,0:37:99:0,99,1343	0/0:33,0:33:93:0,93,1395	0/0:35,0:35:99:0,102,1530	0/0:39,0:39:99:0,99,1485	0/0:41,0:41:99:0,107,1658	0/0:34,0:34:99:0,99,1386	0/0:37,0:37:99:0,99,1425
chr1	57937978	.	C	A	1070.07	PASS	.	GT:AD:DP:GQ:PL	0/1:10,15:25:99:517,0,326	0/1:13,16:29:99:470,0,454	0/0:24,0:24:63:0,63,983	0/0:30,0:30:75:0,75,1101	0/0:40,0:40:99:0,103,1522	0/0:37,0:37:99:0,105,1472	0/0:31,0:31:81:0,81,1065	0/0:35,0:35:99:0,99,1397	0/0:25,0:25:72:0,72,1080	0/0:30,0:30:84:0,84,1260	0/0:24,0:24:69:0,69,1035	0/0:23,0:23:63:0,63,945	0/0:35,0:35:99:0,99,1398	0/0:29,0:29:87:0,87,1147	0/0:37,0:37:99:0,99,1438	0/0:36,0:36:99:0,105,1575	0/0:21,0:21:60:0,60,900	0/0:30,0:30:81:0,81,1215	0/0:27,0:27:81:0,81,1128	0/0:28,0:28:81:0,81,1215	0/0:40,0:40:99:0,105,1456	0/0:38,0:38:72:0,72,1381	0/0:34,0:34:96:0,96,1440	0/0:35,0:35:99:0,99,1485	0/0:18,0:18:54:0,54,619	0/0:27,0:27:72:0,72,1080	0/0:26,0:26:71:0,71,995	0/0:30,0:30:84:0,84,1260	0/0:22,0:22:63:0,63,843	0/0:24,0:24:72:0,72,877	0/0:31,0:31:78:0,78,1199	0/0:37,0:37:99:0,111,1406	0/0:30,0:30:81:0,81,1215	0/0:23,0:23:66:0,66,870	0/0:37,0:37:99:0,102,1450	0/0:21,0:21:60:0,60,900	0/0:42,0:42:99:0,120,1800	0/0:27,0:27:72:0,72,1080	0/0:37,0:37:99:0,99,1338	0/0:26,0:26:78:0,78,1026	0/0:35,0:35:99:0,99,1485
chr1	60323750	.	TAGCATCCATAGTAATTAAATTTACAGATTTATA	T	707.86	PASS	.	GT:AD:DP:GQ:PL	0/1:13,7:20:99:255,0,525	0/1:11,12:23:99:465,0,557	0/0:33,0:33:99:0,99,1258	0/0:30,0:30:74:0,74,1061	0/0:35,0:35:96:0,96,1440	0/0:20,0:20:60:0,60,763	0/0:22,0:22:57:0,57,855	0/0:30,0:30:78:0,78,1170	0/0:25,0:25:72:0,72,1080	0/0:35,0:35:99:0,99,1377	0/0:35,0:35:90:0,90,1317	0/0:16,0:16:45:0,45,675	0/0:31,0:31:90:0,90,1242	0/0:39,0:39:99:0,101,1413	0/0:24,0:24:66:0,66,990	0/0:29,0:29:72:0,72,1104	0/0:30,0:30:74:0,74,1117	0/0:27,0:27:66:0,66,990	0/0:31,0:31:93:0,93,1230	0/0:16,0:16:6:0,6,585	0/0:41,0:41:81:0,81,1518	0/0:25,0:25:72:0,72,1080	0/0:31,0:31:81:0,81,1215	0/0:31,0:31:81:0,81,1215	0/0:24,0:24:66:0,66,990	0/0:27,0:27:72:0,72,1080	0/0:16,0:16:48:0,48,630	0/0:27,0:27:78:0,78,1170	0/0:20,0:20:45:0,45,778	0/0:22,0:22:63:0,63,945	0/0:40,0:40:99:0,107,1467	0/0:41,0:41:99:0,105,1436	0/0:31,0:31:90:0,90,1104	0/0:22,0:22:60:0,60,900	0/0:21,0:21:60:0,60,754	0/0:26,0:26:72:0,72,1080	0/0:36,0:36:99:0,99,1419	0/0:39,0:39:87:0,87,1493	0/0:44,0:44:90:0,90,1638	0/0:27,0:27:75:0,75,1125	0/0:41,0:41:99:0,105,1575
chr1	60682327	.	C	T	576.18	PASS	.	GT:AD:DP:GQ:PL	0/1:12,6:18:99:181,0,320	0/1:18,9:27:99:261,0,555	0/0:31,0:31:54:0,54,810	0/0:28,0:28:68:0,68,884	0/0:31,0:31:57:0,57,855	0/0:20,0:20:0:0,0,446	0/0:22,0:22:50:0,50,761	0/0:30,0:30:44:0,44,981	0/0:35,0:35:72:0,72,1080	0/0:25,0:25:24:0,24,360	0/0:40,0:40:26:0,26,1083	0/0:42,0:42:53:0,53,1348	0/0:34,0:34:86:0,86,1198	0/0:45,0:45:88:0,88,1476	0/0:26,0:26:69:0,69,1035	0/0:29,0:29:41:0,41,958	0/0:45,0:45:99:0,99,1635	0/0:32,0:32:81:0,81,1179	0/0:43,0:43:82:0,82,1406	0/0:32,0:32:71:0,71,1100	0/0:29,0:30:85:0,85,1036	0/0:41,0:41:99:0,107,1380	0/0:44,0:44:23:0,23,1185	0/0:37,0:37:23:0,23,981	0/0:28,0:28:48:0,48,720	0/0:26,0:26:47:0,47,776	0/0:27,0:27:50:0,50,822	0/0:33,0:33:71:0,71,1080	0/0:34,0:34:86:0,86,1144	0/0:35,0:35:89:0,89,1198	0/0:44,0:44:99:0,105,1553	0/0:45,0:45:72:0,72,1336	0/0:25,0:25:54:0,54,810	0/0:27,0:27:45:0,45,675	0/0:28,0:28:53:0,53,911	0/0:38,0:38:70:0,70,1290	0/0:29,0:29:54:0,54,810	0/0:30,0:30:62:0,62,990	0/0:31,0:31:54:0,54,810	0/0:35,0:35:60:0,60,900	0/0:56,0:56:94:0,94,1771
chr1	60883258	.	CTT	C	389.95	PASS	.	GT:AD:DP:GQ:PGT:PID:PL	0/1:10,7:17:99:.:.:264,0,397	0/1:4,5:9:99:.:.:198,0,120	0/0:20,0:20:44:.:.:0,44,622	0/0:14,0:14:26:.:.:0,26,427	0/0:19,0:19:41:.:.:0,41,655	0/0:13,0:13:0:.:.:0,0,353	0/0:24,0:24:56:.:.:0,56,772	0/0:15,0:15:45:.:.:0,45,526	0/0:19,0:19:41:.:.:0,41,628	0/0:17,0:17:45:.:.:0,45,675	0/0:19,0:19:54:.:.:0,54,810	0/0:15,0:17:43:.:.:0,43,386	0/0:22,0:22:54:.:.:0,54,810	0/0:19,0:19:42:.:.:0,42,630	0/0:12,0:12:30:.:.:0,30,450	0/0:12,0:12:20:.:.:0,20,360	0/0:5,0:5:0:.:.:0,0,113	0/0:9,0:9:18:.:.:0,18,270	0/0:16,0:16:32:.:.:0,32,534	0/0:14,0:14:36:.:.:0,36,540	0/0:23,0:23:38:.:.:0,38,693	0/0:8,0:8:21:.:.:0,21,315	0/0:12,0:12:6:.:.:0,6,355	0/0:13,0:13:23:.:.:0,23,383	0/0:12,0:12:20:.:.:0,20,357	0/0:18,0:18:38:.:.:0,38,606	0/0:6,0:6:15:.:.:0,15,225	0/0:20,0:20:51:.:.:0,51,765	0/0:17,0:17:48:.:.:0,48,720	0/0:7,0:9:21:.:.:0,21,221	0/0:22,0:22:60:.:.:0,60,900	0/0:31,0:31:80:.:.:0,80,987	0/0:21,0:21:16:.:.:0,16,525	0/0:16,0:16:32:.:.:0,32,508	0/0:11,0:11:30:.:.:0,30,450	0/0:20,0:20:14:.:.:0,14,563	0/0:15,0:15:29:.:.:0,29,495	0/0:19,0:19:41:.:.:0,41,652	0/0:23,0:23:45:.:.:0,45,675	0/0:12,0:12:33:.:.:0,33,495	0/0:13,0:13:9:.:.:0,9,433
chr2	86877	.	G	C	275.02	Filter	.	GT:AD:DP:GQ:PGT:PID:PL	0/1:17,5:22:99:.:.:115,0,631	0/1:21,7:28:99:.:.:193,0,749	0/0:37,0:37:99:.:.:0,102,1405	0/0:35,0:35:96:.:.:0,96,1440	0/0:44,0:44:99:.:.:0,111,1788	0/0:22,0:22:63:.:.:0,63,945	0/0:38,0:38:99:.:.:0,105,1517	0/0:25,0:25:72:.:.:0,72,945	0/0:36,0:36:99:.:.:0,108,1369	0/0:39,0:39:99:.:.:0,108,1597	0/0:59,0:59:99:.:.:0,120,1800	0/0:23,0:23:27:.:.:0,27,805	0/0:21,0:21:60:.:.:0,60,831	0/0:20,0:20:57:.:.:0,57,855	0/0:40,0:40:99:.:.:0,114,1710	0/0:36,0:36:99:.:.:0,105,1431	0/0:26,0:26:72:.:.:0,72,1060	0/0:25,0:25:60:.:.:0,60,900	0/0:30,0:30:81:.:.:0,81,1215	0/0:23,0:23:63:.:.:0,63,834	0/0:36,0:36:99:.:.:0,102,1530	0/0:28,0:28:81:.:.:0,81,1109	0/0:50,0:50:99:.:.:0,120,1800	0/0:12,0:12:36:.:.:0,36,417	0/0:17,0:17:51:.:.:0,51,638	0/0:28,0:28:75:.:.:0,75,1125	0/0:25,0:25:69:.:.:0,69,1035	0/0:27,0:27:72:.:.:0,72,1080	0/0:32,0:32:90:.:.:0,90,1350	0/0:33,0:33:93:.:.:0,93,1395	0/0:25,0:25:72:.:.:0,72,1080	0/0:26,0:26:72:.:.:0,72,1080	0/0:33,0:33:99:.:.:0,99,1331	0/0:24,0:24:72:.:.:0,72,933	0/0:37,0:37:99:.:.:0,108,1431	0/0:8,0:8:24:.:.:0,24,308	0/0:50,0:50:99:.:.:0,120,1800	0/0:19,0:19:51:.:.:0,51,765	0/0:35,0:35:99:.:.:0,99,1485	0/0:36,0:36:99:.:.:0,99,1485	0/0:23,0:23:63:.:.:0,63,945
chr2	4773672	.	C	A	1364.62	PASS	.	GT:AD:DP:GQ:PL	0/1:13,20:33:99:656,0,412	0/1:15,24:39:99:751,0,442	0/0:36,0:36:99:0,102,1538	0/0:46,0:46:99:0,120,1800	0/0:40,0:40:90:0,90,1510	0/0:36,0:36:99:0,99,1485	0/0:33,0:33:99:0,99,1318	0/0:32,0:32:90:0,90,1350	0/0:32,0:32:90:0,90,1177	0/0:29,0:29:72:0,72,1077	0/0:39,0:39:99:0,105,1465	0/0:42,0:42:99:0,102,1526	0/0:39,0:39:99:0,104,1623	0/0:46,0:46:99:0,117,1755	0/0:27,0:27:78:0,78,1170	0/0:37,0:37:99:0,99,1449	0/0:34,0:34:99:0,99,1485	0/0:30,0:30:87:0,87,1305	0/0:36,0:36:99:0,99,1481	0/0:26,0:26:72:0,72,1080	0/0:38,0:38:99:0,99,1445	0/0:29,0:29:81:0,81,1215	0/0:40,0:40:99:0,105,1461	0/0:37,0:37:99:0,102,1423	0/0:34,0:34:96:0,96,1440	0/0:41,0:41:99:0,110,1755	0/0:34,0:34:90:0,90,1350	0/0:41,0:41:99:0,106,1502	0/0:35,0:35:99:0,99,1485	0/0:30,0:30:87:0,87,1305	0/0:42,0:42:99:0,105,1710	0/0:36,0:36:99:0,99,1485	0/0:36,0:36:99:0,99,1424	0/0:38,0:38:99:0,102,1533	0/0:33,0:33:99:0,99,1289	0/0:38,0:38:99:0,99,1456	0/0:40,0:40:99:0,108,1595	0/0:20,0:20:60:0,60,743	0/0:43,0:43:99:0,105,1633	0/0:37,0:37:99:0,99,1484	0/0:35,0:35:99:0,99,1428
chr2	8739114	.	G	A	1300.69	PASS	.	GT:AD:DP:GQ:PGT:PID:PL	0/1:15,16:31:99:0|1:8739108_C_T:627,0,817	0/1:27,14:41:99:0|1:8739108_C_T:539,0,1679	0/0:33,0:33:90:.:.:0,90,1350	0/0:27,0:27:66:.:.:0,66,1002	0/0:35,0:35:99:.:.:0,99,1416	0/0:32,0:32:90:.:.:0,90,1350	0/0:33,0:33:90:.:.:0,90,1350	0/0:33,0:33:93:.:.:0,93,1395	0/0:43,0:43:99:.:.:0,120,1800	0/0:32,0:32:93:.:.:0,93,1279	0/0:46,0:46:99:.:.:0,102,1800	0/0:43,0:43:99:.:.:0,104,1618	0/0:45,0:45:99:.:.:0,111,1767	0/0:38,0:38:99:.:.:0,105,1517	0/0:33,0:33:90:.:.:0,90,1320	0/0:36,0:36:99:.:.:0,99,1485	0/0:41,0:41:99:.:.:0,108,1570	0/0:32,0:32:90:.:.:0,90,1350	0/0:53,0:53:99:.:.:0,120,1800	0/0:47,0:47:99:.:.:0,102,1776	0/0:39,0:39:99:.:.:0,102,1530	0/0:34,0:34:90:.:.:0,90,1335	0/0:47,0:47:99:.:.:0,116,1800	0/0:37,0:37:99:.:.:0,99,1485	0/0:36,0:36:99:.:.:0,102,1530	0/0:41,0:41:99:.:.:0,111,1665	0/0:36,0:36:96:.:.:0,96,1440	0/0:46,0:46:99:.:.:0,112,1800	0/0:37,0:37:99:.:.:0,108,1403	0/0:30,0:30:90:.:.:0,90,1132	0/0:49,0:49:99:.:.:0,120,1800	0/0:38,0:38:99:.:.:0,105,1487	0/0:50,0:50:99:.:.:0,120,1800	0/0:31,0:31:80:.:.:0,80,1176	0/0:40,0:40:99:.:.:0,105,1575	0/0:36,0:36:99:.:.:0,99,1485	0/0:49,0:49:99:.:.:0,106,1800	0/0:34,0:34:90:.:.:0,90,1350	0/0:41,0:41:99:.:.:0,114,1668	0/0:41,0:41:99:.:.:0,100,1603	0/0:44,0:44:99:.:.:0,120,1800
chr2	9460259	.	G	T	1187.22	PASS	.	GT:AD:DP:GQ:PL	0/1:14,14:28:99:489,0,425	0/1:21,16:37:99:534,0,644	0/0:38,0:38:99:0,99,1485	0/0:31,0:31:90:0,90,1184	0/0:40,0:40:99:0,111,1665	0/0:28,0:28:81:0,81,1029	0/0:33,0:33:93:0,93,1395	0/0:24,0:24:60:0,60,900	0/0:38,0:38:99:0,108,1620	0/0:34,0:34:90:0,90,1350	0/0:57,0:57:99:0,120,1800	0/0:50,0:50:99:0,112,1800	0/0:45,0:45:99:0,103,1800	0/0:41,0:41:99:0,117,1755	0/0:25,0:25:60:0,60,900	0/0:52,0:52:99:0,120,1800	0/0:31,0:31:90:0,90,1350	0/0:35,0:35:90:0,90,1294	0/0:43,0:43:99:0,111,1665	0/0:33,0:33:84:0,84,1283	0/0:45,0:45:99:0,109,1800	0/0:34,0:34:93:0,93,1395	0/0:38,0:38:99:0,99,1395	0/0:44,0:44:99:0,120,1800	0/0:37,0:37:99:0,99,1449	0/0:35,0:35:99:0,99,1436	0/0:34,0:34:90:0,90,1350	0/0:52,0:52:99:0,120,1800	0/0:33,0:33:83:0,83,1176	0/0:32,0:32:90:0,90,1350	0/0:44,0:44:99:0,108,1713	0/0:39,0:39:99:0,99,1485	0/0:44,0:44:99:0,99,1645	0/0:34,0:34:90:0,90,1350	0/0:38,0:38:99:0,99,1485	0/0:43,0:43:99:0,120,1800	0/0:43,0:43:99:0,100,1665	0/0:36,0:36:93:0,93,1316	0/0:66,0:66:99:0,120,1800	0/0:43,0:43:99:0,114,1645	0/0:31,0:31:90:0,90,1225
chr2	11448578	.	C	T	14846.9	PASS	.	GT:AD:DP:GQ:PGT:PID:PL	0/1:42,5:47:35:.:.:35,0,1705	0/1:28,2:30:35:.:.:35,0,1202	0/0:69,0:69:99:.:.:0,120,1800	0/0:53,0:54:99:0|1:11448574_G_A:0,160,2385	0/0:58,0:58:99:.:.:0,120,1800	0/0:71,0:71:99:.:.:0,120,1800	0/0:80,0:80:99:.:.:0,120,1800	0/0:48,0:48:99:.:.:0,106,1800	0/0:62,0:62:99:.:.:0,120,1800	0/0:64,0:64:99:.:.:0,120,1800	0/0:88,0:88:99:.:.:0,120,1800	0/0:61,0:61:99:.:.:0,120,1800	0/0:88,0:88:99:.:.:0,120,1800	0/0:67,0:67:99:.:.:0,120,1800	0/0:53,0:53:99:.:.:0,118,1800	0/0:98,0:98:99:.:.:0,120,1800	0/0:83,0:83:99:.:.:0,120,1800	0/0:56,0:56:99:.:.:0,100,1800	0/0:46,0:46:99:.:.:0,120,1800	0/0:50,0:50:99:.:.:0,120,1800	0/0:67,0:67:99:.:.:0,120,1800	0/0:79,0:79:99:.:.:0,120,1800	0/0:52,0:52:99:.:.:0,118,1800	0/0:70,0:70:99:.:.:0,120,1800	0/0:45,0:45:99:.:.:0,120,1800	0/0:52,0:52:99:.:.:0,102,1800	0/0:59,0:59:99:.:.:0,100,1800	0/0:65,0:65:99:.:.:0,120,1800	0/0:43,0:43:99:.:.:0,129,1907	0/0:74,0:74:97:.:.:0,97,2681	0/0:77,0:77:99:.:.:0,120,1800	0/0:100,0:100:99:.:.:0,120,1800	0/0:77,0:77:99:.:.:0,120,1800	0/0:50,0:50:99:.:.:0,120,1800	0/0:62,0:62:99:.:.:0,120,1800	0/0:64,0:64:99:.:.:0,120,1800	0/0:93,0:93:99:.:.:0,120,1800	0/0:74,0:74:99:.:.:0,106,1800	0/0:57,0:57:99:.:.:0,120,1800	0/0:71,0:71:99:.:.:0,120,1800	0/0:80,0:80:99:.:.:0,120,1800
chr2	11476500	.	G	A	1597.15	PASS	.	GT:AD:DP:GQ:PGT:PID:PL	0/1:8,21:29:99:0|1:11476489_G_GAAATAGATGTAA:855,0,315	0/1:16,18:34:99:0|1:11476489_G_GAAATAGATGTAA:705,0,660	0/0:32,0:32:39:.:.:0,39,1101	0/0:24,0:24:56:.:.:0,56,806	0/0:39,0:39:0:.:.:0,0,1099	0/0:30,0:30:0:.:.:0,0,892	0/0:44,0:44:0:.:.:0,0,1278	0/0:63,0:63:0:.:.:0,0,1612	0/0:36,0:36:0:.:.:0,0,797	0/0:52,0:52:0:.:.:0,0,580	0/0:45,0:45:0:.:.:0,0,1237	0/0:47,0:47:0:.:.:0,0,1540	0/0:39,0:39:99:.:.:0,101,1493	0/0:45,0:45:99:.:.:0,102,1667	0/0:36,0:36:66:.:.:0,66,1346	0/0:38,0:38:0:.:.:0,0,957	0/0:45,0:45:0:.:.:0,0,1420	0/0:27,0:27:0:.:.:0,0,740	0/0:30,0:30:48:.:.:0,48,1099	0/0:30,0:30:0:.:.:0,0,812	0/0:30,0:30:6:.:.:0,6,1007	0/0:36,0:36:0:.:.:0,0,1105	0/0:46,0:46:13:.:.:0,13,1541	0/0:57,0:57:0:.:.:0,0,1640	0/0:35,0:35:0:.:.:0,0,832	0/0:65,0:65:0:.:.:0,0,1964	0/0:38,0:38:90:.:.:0,90,1407	0/0:37,0:37:0:.:.:0,0,1054	0/0:40,0:40:0:.:.:0,0,1092	0/0:31,0:31:0:.:.:0,0,900	0/0:42,0:42:0:.:.:0,0,1361	0/0:44,0:44:90:.:.:0,90,1607	0/0:35,0:35:0:.:.:0,0,972	0/0:39,0:39:0:.:.:0,0,969	0/0:23,0:23:0:.:.:0,0,717	0/0:28,0:28:72:.:.:0,72,1080	0/0:42,0:42:2:.:.:0,2,1331	0/0:34,0:34:0:.:.:0,0,1014	0/0:42,0:42:0:.:.:0,0,1215	0/0:37,0:37:0:.:.:0,0,1189	0/0:40,0:40:37:.:.:0,37,1431
chr2	12374282	.	A	G	1418.84	PASS	.	GT:AD:DP:GQ:PL	0/1:14,20:34:99:619,0,448	0/1:21,21:42:99:751,0,681	0/0:37,0:37:99:0,102,1431	0/0:28,0:28:81:0,81,1103	0/0:35,0:35:99:0,99,1485	0/0:36,0:36:99:0,108,1286	0/0:38,0:38:99:0,99,1404	0/0:37,0:37:93:0,93,1395	0/0:33,0:33:90:0,90,1350	0/0:28,0:28:81:0,81,1215	0/0:37,0:37:99:0,102,1526	0/0:38,0:38:99:0,99,1363	0/0:37,0:37:99:0,99,1398	0/0:37,0:37:99:0,99,1485	0/0:25,0:25:72:0,72,1080	0/0:36,0:36:99:0,102,1461	0/0:33,0:33:90:0,90,1350	0/0:40,0:40:99:0,102,1530	0/0:36,0:36:99:0,99,1424	0/0:40,0:40:99:0,105,1540	0/0:39,0:39:99:0,101,1493	0/0:38,0:38:99:0,108,1620	0/0:37,0:37:99:0,99,1330	0/0:36,0:36:96:0,96,1440	0/0:27,0:27:72:0,72,1080	0/0:28,0:28:81:0,81,1215	0/0:34,0:34:90:0,90,1350	0/0:34,0:34:99:0,99,1271	0/0:21,0:21:54:0,54,810	0/0:38,0:38:99:0,102,1440	0/0:32,0:32:90:0,90,1274	0/0:42,0:42:99:0,99,1567	0/0:44,0:44:99:0,108,1642	0/0:34,0:34:99:0,102,1300	0/0:37,0:37:99:0,99,1438	0/0:34,0:34:99:0,99,1382	0/0:37,0:37:99:0,105,1476	0/0:50,0:50:99:0,116,1800	0/0:40,0:40:99:0,111,1574	0/0:25,0:25:72:0,72,1080	0/0:33,0:33:99:0,99,1321
chr2	12385245	.	C	T	419.81	PASS	.	GT:AD:DP:GQ:PL	0/1:16,8:24:99:232,0,518	0/1:20,9:29:99:265,0,666	0/0:33,0:33:99:0,99,1283	0/0:38,0:38:99:0,101,1413	0/0:28,0:28:81:0,81,1215	0/0:29,0:29:81:0,81,1096	0/0:25,0:25:75:0,75,958	0/0:33,0:33:99:0,99,1354	0/0:29,0:29:45:0,45,1089	0/0:28,0:28:69:0,69,1112	0/0:31,0:31:87:0,87,1305	0/0:28,0:28:42:0,42,967	0/0:42,0:42:99:0,120,1800	0/0:31,0:31:81:0,81,1233	0/0:25,0:25:72:0,72,1008	0/0:30,0:30:75:0,75,1111	0/0:32,0:32:65:0,65,1210	0/0:25,0:25:66:0,66,990	0/0:33,0:33:90:0,90,1350	0/0:30,0:30:84:0,84,1260	0/0:34,0:34:99:0,99,1485	0/0:38,0:38:99:0,99,1485	0/0:25,0:25:75:0,75,1008	0/0:33,0:33:93:0,93,1395	0/0:18,0:18:54:0,54,728	0/0:27,0:27:81:0,81,1089	0/0:33,0:33:90:0,90,1350	0/0:33,0:33:99:0,99,1340	0/0:20,0:20:57:0,57,855	0/0:21,0:21:60:0,60,800	0/0:36,0:36:99:0,99,1484	0/0:30,0:30:81:0,81,1215	0/0:40,0:40:99:0,111,1598	0/0:35,0:35:99:0,102,1530	0/0:29,0:29:84:0,84,1153	0/0:22,0:22:63:0,63,881	0/0:27,0:27:81:0,81,1092	0/0:36,0:36:99:0,99,1485	0/0:29,0:29:81:0,81,1199	0/0:29,0:29:81:0,81,1122	0/0:31,0:31:90:0,90,1269
chr2	13451958	.	A	G	1514.59	PASS	.	GT:AD:DP:GQ:PGT:PID:PL	0/1:37,23:60:99:0|1:13451958_A_G:840,0,1623	0/1:46,12:58:99:0|1:13451958_A_G:336,0,1986	0/0:33,0:33:96:.:.:0,96,1440	0/0:26,0:26:75:.:.:0,75,1036	0/0:80,0:80:99:.:.:0,120,1800	0/0:33,0:33:99:.:.:0,99,1141	0/0:36,0:36:87:.:.:0,87,1305	0/0:83,0:83:99:.:.:0,120,1800	0/0:43,0:43:99:.:.:0,104,1648	0/0:33,0:33:90:.:.:0,90,1350	0/0:118,0:118:99:.:.:0,120,1800	0/0:36,0:36:99:.:.:0,102,1461	0/0:37,0:37:99:.:.:0,99,1422	0/0:35,0:35:99:.:.:0,99,1412	0/0:38,0:38:99:.:.:0,101,1396	0/0:86,0:86:99:.:.:0,120,1800	0/0:84,0:84:99:.:.:0,120,1800	0/0:68,0:68:99:.:.:0,120,1800	0/0:28,0:28:81:.:.:0,81,1215	0/0:36,0:36:99:.:.:0,99,1457	0/0:33,0:33:93:.:.:0,93,1395	0/0:68,0:68:99:.:.:0,120,1800	0/0:36,0:36:99:.:.:0,99,1357	0/0:71,0:71:99:.:.:0,120,1800	0/0:70,0:70:99:.:.:0,120,1800	0/0:71,0:71:99:.:.:0,120,1800	0/0:59,0:59:99:.:.:0,120,1800	0/0:54,0:54:99:.:.:0,117,1755	0/0:37,0:37:99:.:.:0,99,1453	0/0:36,0:36:93:.:.:0,93,1403	0/0:40,0:40:99:.:.:0,111,1665	0/0:108,0:108:99:.:.:0,120,1800	0/0:63,0:63:99:.:.:0,120,1800	0/0:48,0:48:99:.:.:0,120,1800	0/0:35,0:35:99:.:.:0,99,1385	0/0:30,0:30:87:.:.:0,87,1295	0/0:38,0:38:99:.:.:0,100,1508	0/0:36,0:36:99:.:.:0,102,1515	0/0:86,0:86:99:.:.:0,120,1800	0/0:34,0:34:99:.:.:0,99,1316	0/0:98,0:98:99:.:.:0,120,1800
chr2	13642303	.	A	C	977.06	PASS	.	GT:AD:DP:GQ:PGT:PID:PL	0/1:11,7:18:99:.:.:214,0,422	0/1:13,20:33:99:0|1:13642298_G_A:840,0,499	0/0:30,0:30:72:.:.:0,72,1080	0/0:26,0:26:72:.:.:0,72,1080	0/0:25,0:25:63:.:.:0,63,945	0/0:24,0:24:72:.:.:0,72,944	0/0:23,0:23:60:.:.:0,60,900	0/0:33,0:33:92:.:.:0,92,1350	0/0:28,0:28:60:.:.:0,60,900	0/0:29,0:29:78:.:.:0,78,1170	0/0:35,0:35:90:.:.:0,90,1350	0/0:29,0:29:72:.:.:0,72,1080	0/0:38,0:38:99:.:.:0,101,1442	0/0:40,0:40:99:.:.:0,105,1575	0/0:29,0:29:75:.:.:0,75,1099	0/0:24,0:24:72:.:.:0,72,946	0/0:36,0:36:99:.:.:0,99,1485	0/0:32,0:32:81:.:.:0,81,1215	0/0:38,0:38:99:.:.:0,99,1462	0/0:28,0:28:71:.:.:0,71,1046	0/0:35,0:35:96:.:.:0,96,1440	0/0:27,0:27:72:.:.:0,72,1080	0/0:33,0:33:81:.:.:0,81,1215	0/0:32,0:32:81:.:.:0,81,1215	0/0:17,0:17:39:.:.:0,39,585	0/0:30,0:30:90:.:.:0,90,1115	0/0:19,0:19:45:.:.:0,45,675	0/0:19,0:19:39:.:.:0,39,585	0/0:39,0:39:99:.:.:0,102,1339	0/0:31,0:31:90:.:.:0,90,1350	0/0:38,0:38:96:.:.:0,96,1440	0/0:30,0:30:81:.:.:0,81,1215	0/0:15,0:15:39:.:.:0,39,585	0/0:19,0:19:45:.:.:0,45,675	0/0:35,0:35:90:.:.:0,90,1350	0/0:27,0:27:72:.:.:0,72,1080	0/0:32,0:32:57:.:.:0,57,855	0/0:30,0:30:81:.:.:0,81,1215	0/0:34,0:34:75:.:.:0,75,1125	0/0:34,0:34:81:.:.:0,81,1215	0/0:33,0:33:99:.:.:0,99,1352
chr2	14939195	.	C	T	744.32	PASS	.	GT:AD:DP:GQ:PL	0/1:11,9:20:99:315,0,397	0/1:12,15:27:99:468,0,360	0/0:30,0:30:60:0,60,1101	0/0:26,0:26:60:0,60,900	0/0:28,0:28:60:0,60,900	0/0:23,0:23:54:0,54,810	0/0:22,0:22:45:0,45,675	0/0:23,0:23:27:0,27,853	0/0:33,0:33:60:0,60,900	0/0:29,0:29:42:0,42,630	0/0:36,0:36:57:0,57,855	0/0:29,0:29:72:0,72,1101	0/0:35,0:35:63:0,63,1241	0/0:30,0:30:57:0,57,855	0/0:28,0:28:81:0,81,1215	0/0:32,0:32:93:0,93,1395	0/0:34,0:34:90:0,90,1350	0/0:30,0:30:81:0,81,1203	0/0:33,0:33:42:0,42,1180	0/0:28,0:28:27:0,27,940	0/0:39,0:39:87:0,87,1305	0/0:24,0:24:69:0,69,1035	0/0:29,0:29:54:0,54,810	0/0:25,0:25:75:0,75,933	0/0:32,0:32:90:0,90,1350	0/0:25,0:25:72:0,72,1080	0/0:26,0:26:63:0,63,945	0/0:32,0:32:81:0,81,1215	0/0:26,0:26:63:0,63,945	0/0:20,0:20:45:0,45,675	0/0:25,0:25:60:0,60,900	0/0:30,0:30:81:0,81,1215	0/0:32,0:32:80:0,80,1135	0/0:29,0:29:30:0,30,984	0/0:31,0:31:83:0,83,1126	0/0:35,0:35:99:0,99,1401	0/0:37,0:37:63:0,63,945	0/0:42,0:42:99:0,99,1485	0/0:39,0:39:86:0,86,1399	0/0:34,0:34:87:0,87,1339	0/0:33,0:33:90:0,90,1350
chr2	15878937	.	TAAATTCATCTGAGGATATATAAACTAACTTGTATATATAC	T	821.09	PASS	.	GT:AD:DP:GQ:PL	0/1:11,14:25:99:555,0,4200	0/1:21,10:31:99:352,0,6551	0/0:22,0:22:60:0,60,873	0/0:21,0:21:60:0,60,771	0/0:24,0:24:72:0,72,910	0/0:23,0:23:66:0,66,866	0/0:19,0:19:54:0,54,810	0/0:24,0:24:62:0,62,865	0/0:32,0:32:54:0,54,1137	0/0:26,0:26:78:0,78,1002	0/0:32,0:32:90:0,90,1294	0/0:27,0:27:72:0,72,1080	0/0:38,0:38:72:0,72,1429	0/0:25,0:25:75:0,75,933	0/0:19,0:19:45:0,45,675	0/0:20,0:20:60:0,60,737	0/0:28,0:28:75:0,75,1125	0/0:32,0:32:87:0,87,1305	0/0:38,0:38:99:0,100,1665	0/0:27,0:27:75:0,75,1125	0/0:33,0:33:90:0,90,1350	0/0:29,0:29:84:0,84,1173	0/0:24,0:24:69:0,69,1035	0/0:23,0:23:66:0,66,990	0/0:17,0:17:45:0,45,675	0/0:18,0:18:54:0,54,728	0/0:35,0:35:99:0,99,1485	0/0:24,0:24:63:0,63,945	0/0:28,0:28:81:0,81,1215	0/0:18,0:18:54:0,54,728	0/0:12,0:12:30:0,30,450	0/0:26,0:26:75:0,75,1125	0/0:20,0:20:60:0,60,801	0/0:16,0:16:45:0,45,675	0/0:12,0:12:36:0,36,451	0/0:15,0:15:36:0,36,540	0/0:20,0:20:60:0,60,797	0/0:19,0:19:54:0,54,810	0/0:38,0:38:99:0,99,1343	0/0:23,0:23:60:0,60,873	0/0:21,0:21:63:0,63,805
chr2	15946378	.	T	C	169.68	Filter	.	GT:AD:DP:GQ:PGT:PID:PL	0/1:30,3:33:30:0|1:15946378_T_C:30,0,1335	0/1:49,6:55:99:0|1:15946378_T_C:101,0,3094	0/0:45,0:45:99:.:.:0,120,1800	0/0:39,0:39:99:.:.:0,99,1485	0/0:37,0:37:99:.:.:0,102,1453	0/0:86,0:86:99:.:.:0,120,1800	0/0:44,0:44:99:.:.:0,120,1800	0/0:19,0:19:48:.:.:0,48,720	0/0:38,0:38:99:.:.:0,99,1458	0/0:55,0:55:99:.:.:0,120,1800	0/0:95,0:95:99:.:.:0,120,1800	0/0:52,0:52:99:.:.:0,118,1800	0/0:89,0:89:99:.:.:0,100,1800	0/0:75,0:75:99:.:.:0,117,1800	0/0:31,0:31:90:.:.:0,90,1169	0/0:39,0:39:99:.:.:0,102,1511	0/0:39,0:39:99:.:.:0,105,1532	0/0:39,0:39:99:.:.:0,100,1469	0/0:84,0:84:99:.:.:0,120,1800	0/0:34,0:34:99:.:.:0,99,1340	0/0:77,0:77:99:.:.:0,120,1800	0/0:42,0:42:99:0|1:15946378_T_G:0,126,1890	0/0:34,0:34:99:.:.:0,102,1374	0/0:22,0:22:57:.:.:0,57,855	0/0:42,0:42:99:.:.:0,111,1665	0/0:18,0:18:51:.:.:0,51,765	0/0:66,0:66:99:.:.:0,120,1800	0/0:37,0:37:99:.:.:0,99,1485	0/0:45,0:45:99:.:.:0,112,1800	0/0:34,0:34:96:.:.:0,96,1440	0/0:42,0:42:99:.:.:0,117,1755	0/0:59,0:59:99:.:.:0,120,1800	0/0:48,0:48:99:.:.:0,114,1800	0/0:38,0:38:99:.:.:0,108,1620	0/0:57,0:57:99:.:.:0,103,1800	0/0:40,0:40:99:.:.:0,111,1665	0/0:47,0:47:99:.:.:0,105,1800	0/0:45,0:45:99:.:.:0,120,1800	0/0:82,0:82:99:.:.:0,105,1800	0/0:46,0:46:99:.:.:0,120,1800	0/0:36,0:36:99:.:.:0,99,1485
chr2	15946380	.	G	A	168.92	Filter	.	GT:AD:DP:GQ:PGT:PID:PL	0/1:30,3:33:30:0|1:15946378_T_C:30,0,1316	0/1:50,6:56:99:0|1:15946378_T_C:101,0,3094	0/0:45,0:45:93:.:.:0,93,1655	0/0:39,0:39:99:.:.:0,99,1485	0/0:37,0:37:99:.:.:0,102,1453	0/0:86,0:86:99:.:.:0,120,1800	0/0:44,0:44:99:.:.:0,120,1800	0/0:18,0:18:51:.:.:0,51,765	0/0:38,0:38:99:.:.:0,99,1458	0/0:55,0:55:99:.:.:0,120,1800	0/0:95,0:95:99:.:.:0,120,1800	0/0:52,0:52:99:.:.:0,118,1800	0/0:89,0:89:99:.:.:0,100,1800	0/0:75,0:75:99:.:.:0,117,1800	0/0:31,0:31:90:.:.:0,90,1169	0/0:39,0:39:99:.:.:0,102,1511	0/0:39,0:39:99:.:.:0,105,1532	0/0:39,0:39:99:.:.:0,100,1469	0/0:84,0:84:99:.:.:0,120,1800	0/0:34,0:34:87:.:.:0,87,1276	0/0:77,0:77:99:.:.:0,120,1800	0/0:51,0:51:99:.:.:0,120,1800	0/0:34,0:34:99:.:.:0,102,1374	0/0:19,0:19:54:.:.:0,54,810	0/0:42,0:42:99:.:.:0,111,1665	0/0:18,0:18:39:.:.:0,39,695	0/0:66,0:66:99:.:.:0,120,1800	0/0:37,0:37:99:.:.:0,99,1485	0/0:45,0:45:99:.:.:0,112,1800	0/0:35,0:35:99:.:.:0,99,1485	0/0:42,0:42:99:.:.:0,117,1755	0/0:59,0:59:99:.:.:0,120,1800	0/0:48,0:48:99:.:.:0,114,1800	0/0:38,0:38:99:.:.:0,108,1620	0/0:57,0:57:99:.:.:0,103,1800	0/0:40,0:40:99:.:.:0,111,1665	0/0:47,0:47:99:.:.:0,105,1800	0/0:46,0:46:97:.:.:0,97,1753	0/0:82,0:82:99:.:.:0,105,1800	0/0:46,0:46:99:.:.:0,120,1800	0/0:36,0:36:99:.:.:0,99,1485
chr2	17491062	.	G	A	1234.99	PASS	.	GT:AD:DP:GQ:PGT:PID:PL	0/1:9,8:17:99:.:.:271,0,316	0/1:19,8:27:99:.:.:176,0,673	0/0:34,0:34:99:.:.:0,99,1485	0/0:23,0:23:66:.:.:0,66,990	0/0:32,0:32:93:.:.:0,93,1395	0/0:51,0:51:99:.:.:0,120,1800	0/0:34,0:34:96:.:.:0,96,1440	0/0:37,0:37:99:.:.:0,99,1347	0/0:7,0:7:21:.:.:0,21,292	0/0:12,0:12:21:.:.:0,21,444	0/0:32,0:32:81:.:.:0,81,1253	0/0:32,0:32:90:.:.:0,90,1350	0/0:36,0:36:99:.:.:0,102,1495	0/0:54,0:54:99:.:.:0,120,1800	0/0:35,0:35:99:.:.:0,99,1485	0/0:36,0:36:99:.:.:0,102,1530	0/0:18,0:18:51:.:.:0,51,765	0/0:54,0:54:99:.:.:0,120,1800	0/0:39,0:39:99:.:.:0,101,1411	0/0:33,0:33:99:.:.:0,99,1314	0/0:53,0:53:99:.:.:0,120,1800	0/0:55,0:55:99:.:.:0,120,1800	0/0:34,0:34:99:.:.:0,102,1384	0/0:46,0:46:99:.:.:0,114,1685	0/0:37,0:37:99:.:.:0,108,1620	0/0:34,0:34:99:.:.:0,99,1426	0/0:39,0:39:99:.:.:0,114,1710	0/0:20,0:20:57:.:.:0,57,855	0/0:25,0:25:66:.:.:0,66,990	0/0:25,0:25:75:.:.:0,75,968	0/0:32,0:32:93:.:.:0,93,1395	0/0:25,0:25:72:.:.:0,72,1080	0/0:22,0:22:63:.:.:0,63,945	0/0:41,0:41:99:.:.:0,111,1549	0/0:23,0:23:69:.:.:0,69,862	0/0:38,0:38:99:.:.:0,108,1476	0/0:14,0:14:42:.:.:0,42,585	0/0:21,0:21:63:.:.:0,63,843	0/0:58,0:58:99:.:.:0,120,1800	0/0:33,0:33:57:.:.:0,57,1162	0/0:34,0:34:99:.:.:0,99,1485
chr2	17692176	.	C	T	603631	PASS	.	GT:AD:DP:GQ:PGT:PID:PL	0/1:7,9:16:99:.:.:294,0,243	0/1:9,11:20:99:.:.:397,0,284	1/1:0,31:31:93:.:.:1159,93,0	1/1:0,28:28:84:.:.:1134,84,0	1/1:0,28:28:84:.:.:1033,84,0	1/1:0,26:26:78:.:.:1018,78,0	1/1:0,29:29:87:.:.:1138,87,0	1/1:0,17:17:51:.:.:618,51,0	1/1:0,30:30:90:.:.:1204,90,0	1/1:0,29:29:86:.:.:1135,86,0	1/1:0,35:35:99:.:.:1300,104,0	1/1:0,26:26:78:.:.:1059,78,0	1/1:0,30:30:90:.:.:1185,90,0	1/1:0,39:39:99:.:.:1513,117,0	1/1:0,25:25:75:.:.:1006,75,0	1/1:0,31:31:93:.:.:1215,93,0	1/1:0,36:36:99:.:.:1325,107,0	1/1:0,21:21:63:.:.:877,63,0	1/1:0,25:25:75:.:.:993,75,0	1/1:0,25:25:75:.:.:998,75,0	1/1:0,32:32:96:.:.:1241,96,0	1/1:0,34:34:99:.:.:1353,102,0	1/1:0,32:32:96:.:.:1300,96,0	1/1:0,17:17:51:.:.:705,51,0	1/1:0,22:22:66:.:.:872,66,0	1/1:0,26:26:78:.:.:1050,78,0	1/1:0,28:28:84:.:.:1087,84,0	1/1:0,36:36:99:.:.:1356,107,0	1/1:0,32:32:96:.:.:1210,96,0	1/1:0,20:20:60:.:.:801,60,0	1/1:0,30:30:90:.:.:1185,90,0	1/1:0,31:31:92:.:.:1228,92,0	1/1:0,32:32:95:.:.:1176,95,0	1/1:0,18:18:54:.:.:672,54,0	1/1:0,27:27:81:.:.:1128,81,0	1/1:0,21:21:63:.:.:877,63,0	1/1:0,43:43:99:.:.:1679,129,0	1/1:0,30:30:90:.:.:1184,90,0	1/1:0,38:38:99:.:.:1509,114,0	1/1:0,36:36:99:.:.:1400,108,0	1/1:0,31:31:92:.:.:1193,92,0
chr2	17701615	.	C	T	1227.11	PASS	.	GT:AD:DP:GQ:PL	0/1:16,19:35:99:630,0,483	0/1:17,20:37:99:675,0,575	0/0:43,0:43:99:0,105,1536	0/0:34,0:34:99:0,99,1485	0/0:34,0:34:99:0,99,1485	0/0:35,0:35:93:0,93,1395	0/0:35,0:35:99:0,101,1394	0/0:41,0:41:99:0,110,1526	0/0:37,0:37:99:0,104,1507	0/0:30,0:30:90:0,90,1099	0/0:42,0:42:99:0,99,1585	0/0:36,0:36:93:0,93,1306	0/0:38,0:38:99:0,101,1442	0/0:42,0:42:99:0,105,1691	0/0:35,0:35:99:0,99,1377	0/0:41,0:41:99:0,111,1648	0/0:39,0:39:99:0,102,1530	0/0:36,0:36:90:0,90,1350	0/0:35,0:35:99:0,99,1485	0/0:35,0:35:96:0,96,1440	0/0:36,0:36:99:0,99,1359	0/0:35,0:35:90:0,90,1350	0/0:39,0:39:99:0,105,1498	0/0:35,0:35:99:0,99,1485	0/0:27,0:27:81:0,81,1058	0/0:35,0:35:99:0,99,1314	0/0:32,0:32:90:0,90,1350	0/0:38,0:38:99:0,105,1608	0/0:36,0:36:99:0,102,1453	0/0:26,0:26:72:0,72,1080	0/0:39,0:39:99:0,99,1485	0/0:40,0:40:99:0,99,1485	0/0:38,0:38:99:0,102,1387	0/0:34,0:34:90:0,90,1306	0/0:38,0:38:99:0,99,1485	0/0:31,0:31:93:0,93,1259	0/0:44,0:44:99:0,106,1596	0/0:34,0:34:99:0,99,1485	0/0:41,0:41:99:0,101,1335	0/0:35,0:35:99:0,99,1485	0/0:35,0:35:99:0,99,1485
chr2	18817924	.	C	G	1056.78	PASS	.	GT:AD:DP:GQ:PL	0/1:20,13:33:99:361,0,643	0/1:20,21:41:99:687,0,598	0/0:32,0:32:90:0,90,1350	0/0:28,0:28:84:0,84,996	0/0:29,0:29:75:0,75,1125	0/0:34,0:34:99:0,102,1174	0/0:27,0:27:66:0,66,956	0/0:34,0:34:99:0,99,1348	0/0:43,0:43:99:0,104,1343	0/0:28,0:28:84:0,84,1020	0/0:33,0:33:84:0,84,1220	0/0:35,0:35:99:0,99,1485	0/0:38,0:38:99:0,99,1431	0/0:37,0:37:99:0,102,1530	0/0:38,0:38:99:0,102,1461	0/0:39,0:39:99:0,107,1194	0/0:39,0:39:99:0,99,1371	0/0:30,0:30:81:0,81,1149	0/0:34,0:34:71:0,71,1187	0/0:24,0:24:57:0,57,885	0/0:40,0:40:99:0,105,1481	0/0:35,0:35:99:0,101,1345	0/0:42,0:42:99:0,99,1540	0/0:24,0:24:63:0,63,945	0/0:20,0:20:60:0,60,756	0/0:42,0:42:99:0,111,1592	0/0:34,0:34:99:0,99,1232	0/0:40,0:40:99:0,105,1575	0/0:25,0:25:66:0,66,990	0/0:26,0:26:78:0,78,951	0/0:28,0:28:72:0,72,1080	0/0:38,0:38:99:0,102,1381	0/0:36,0:36:99:0,102,1353	0/0:40,0:40:99:0,107,1439	0/0:33,0:33:99:0,99,1260	0/0:35,0:35:99:0,99,1335	0/0:35,0:35:99:0,99,1485	0/0:30,0:30:90:0,90,1162	0/0:41,0:41:99:0,101,1552	0/0:37,0:37:99:0,99,1385	0/0:32,0:32:81:0,81,1203
chr2	20448677	.	A	T	1150.59	PASS	.	GT:AD:DP:GQ:PL	0/1:18,16:34:99:487,0,460	0/1:27,18:45:99:546,0,821	0/0:59,0:59:99:0,120,1800	0/0:47,0:47:99:0,105,1789	0/0:70,0:70:99:0,120,1800	0/0:39,0:39:99:0,99,1485	0/0:54,0:54:99:0,120,1800	0/0:33,0:33:99:0,99,1294	0/0:82,0:82:99:0,120,1800	0/0:23,0:23:60:0,60,900	0/0:62,0:62:99:0,111,1800	0/0:43,0:43:99:0,115,1654	0/0:39,0:39:99:0,102,1434	0/0:37,0:37:99:0,99,1395	0/0:61,0:61:99:0,120,1800	0/0:38,0:38:99:0,99,1412	0/0:41,0:41:99:0,107,1518	0/0:35,0:35:99:0,99,1403	0/0:41,0:41:99:0,99,1485	0/0:53,0:53:99:0,104,1800	0/0:36,0:36:93:0,93,1294	0/0:32,0:32:93:0,93,1291	0/0:89,0:89:99:0,120,1800	0/0:31,0:31:90:0,90,1205	0/0:20,0:20:54:0,54,810	0/0:33,0:33:90:0,90,1350	0/0:31,0:31:90:0,90,1188	0/0:59,0:59:99:0,102,1530	0/0:69,0:69:99:0,120,1800	0/0:63,0:63:99:0,120,1800	0/0:51,0:51:99:0,120,1800	0/0:36,0:36:99:0,99,1343	0/0:66,0:66:99:0,120,1800	0/0:65,0:65:99:0,120,1800	0/0:67,0:67:99:0,120,1800	0/0:36,0:36:99:0,99,1485	0/0:107,0:107:99:0,120,1800	0/0:33,0:33:99:0,99,1292	0/0:38,0:38:99:0,102,1536	0/0:65,0:65:99:0,120,1800	0/0:35,0:35:90:0,90,1276
chr2	20508813	.	G	T	802.39	PASS	.	GT:AD:DP:GQ:PL	0/1:10,11:21:99:336,0,277	0/1:24,17:41:99:541,0,763	0/0:38,0:38:99:0,99,1485	0/0:38,0:38:99:0,99,1349	0/0:25,0:25:72:0,72,1080	0/0:44,0:44:55:0,55,1327	0/0:28,0:28:72:0,72,1080	0/0:23,0:23:69:0,69,850	0/0:34,0:34:99:0,99,1254	0/0:36,0:36:99:0,99,1449	0/0:36,0:36:99:0,99,1465	0/0:26,0:26:72:0,72,1080	0/0:35,0:35:90:0,90,1381	0/0:31,0:31:84:0,84,1260	0/0:31,0:31:90:0,90,1350	0/0:41,0:41:99:0,110,1536	0/0:27,0:27:72:0,72,1080	0/0:34,0:34:90:0,90,1342	0/0:39,0:39:34:0,34,1293	0/0:32,0:32:96:0,96,1274	0/0:44,0:44:99:0,107,1638	0/0:36,0:36:99:0,99,1302	0/0:35,0:35:99:0,99,1485	0/0:24,0:24:66:0,66,990	0/0:22,0:22:66:0,66,871	0/0:32,0:32:81:0,81,1185	0/0:35,0:35:99:0,99,1485	0/0:35,0:35:99:0,99,1485	0/0:22,0:22:66:0,66,857	0/0:36,0:36:99:0,99,1485	0/0:38,0:38:99:0,99,1473	0/0:37,0:37:99:0,99,1485	0/0:40,0:40:99:0,105,1667	0/0:17,0:17:48:0,48,720	0/0:36,0:36:99:0,99,1420	0/0:37,0:37:99:0,99,1429	0/0:43,0:43:99:0,100,1645	0/0:31,0:31:93:0,93,1154	0/0:41,0:41:99:0,99,1484	0/0:41,0:41:99:0,108,1550	0/0:37,0:37:99:0,102,1530
chr2	20638961	.	G	A	809.17	PASS	.	GT:AD:DP:GQ:PL	0/1:14,12:26:99:355,0,412	0/1:17,15:32:99:531,0,502	0/0:36,0:36:99:0,99,1397	0/0:22,0:22:63:0,63,780	0/0:26,0:26:75:0,75,1125	0/0:21,0:21:60:0,60,785	0/0:24,0:24:66:0,66,990	0/0:23,0:23:39:0,39,839	0/0:24,0:24:66:0,66,990	0/0:32,0:32:80:0,80,1176	0/0:34,0:34:99:0,99,1485	0/0:26,0:26:63:0,63,1017	0/0:35,0:35:99:0,99,1485	0/0:27,0:27:81:0,81,995	0/0:19,0:19:54:0,54,810	0/0:19,0:19:57:0,57,721	0/0:26,0:26:75:0,75,1125	0/0:29,0:29:81:0,81,1215	0/0:32,0:32:90:0,90,1350	0/0:24,0:24:72:0,72,875	0/0:26,0:26:72:0,72,1048	0/0:23,0:23:63:0,63,945	0/0:32,0:32:81:0,81,1203	0/0:31,0:31:90:0,90,1129	0/0:20,0:20:57:0,57,855	0/0:17,0:17:48:0,48,720	0/0:19,0:19:51:0,51,765	0/0:21,0:21:60:0,60,900	0/0:27,0:27:81:0,81,1067	0/0:22,0:22:66:0,66,803	0/0:35,0:35:99:0,99,1485	0/0:34,0:34:99:0,99,1345	0/0:24,0:24:72:0,72,914	0/0:17,0:17:48:0,48,720	0/0:22,0:22:66:0,66,859	0/0:21,0:21:60:0,60,900	0/0:30,0:30:90:0,90,1151	0/0:31,0:31:77:0,77,1139	0/0:31,0:31:93:0,93,1218	0/0:30,0:30:84:0,84,1260	0/0:26,0:26:72:0,72,1080
chr2	21119745	.	C	A	39.1	Filter	.	GT:AD:DP:GQ:PGT:PID:PL	0/1:25,4:29:78:.:.:78,0,813	0/1:40,4:44:36:.:.:36,0,1366	0/0:53,0:53:44:.:.:0,44,1642	0/0:32,0:32:23:.:.:0,23,1016	0/0:49,0:49:11:.:.:0,11,1257	0/0:65,0:65:0:.:.:0,0,1738	0/0:46,0:46:49:.:.:0,49,1414	0/0:76,0:76:42:.:.:0,42,2170	0/0:19,0:19:48:.:.:0,48,720	0/0:75,0:75:0:.:.:0,0,1643	0/0:69,0:69:71:.:.:0,71,1849	0/0:66,0:66:78:.:.:0,78,1987	0/0:90,0:90:99:.:.:0,118,1800	0/0:63,0:63:65:.:.:0,65,1840	0/0:43,0:43:55:.:.:0,55,1254	0/0:28,2:30:72:.:.:0,72,1040	0/0:81,0:81:66:.:.:0,66,2341	0/0:73,0:73:12:.:.:0,12,2043	0/0:64,0:64:99:.:.:0,103,1800	0/0:24,0:24:71:.:.:0,71,939	0/0:47,3:50:99:.:.:0,120,1873	0/0:88,0:88:68:.:.:0,68,2595	0/0:25,0:25:13:.:.:0,13,678	0/0:73,0:73:0:.:.:0,0,1649	0/0:53,0:53:55:.:.:0,55,1486	0/0:67,0:67:99:.:.:0,120,1800	0/0:72,0:72:69:.:.:0,69,2009	0/0:53,0:53:99:.:.:0,101,1631	0/0:53,0:53:70:.:.:0,70,1721	0/0:41,0:41:61:.:.:0,61,1178	0/0:70,0:70:99:.:.:0,106,1800	0/0:86,0:86:92:.:.:0,92,2527	0/0:64,0:64:26:.:.:0,26,1675	0/0:36,4:40:83:.:.:0,83,1439	0/0:37,0:37:54:.:.:0,54,1306	0/0:88,0:88:24:.:.:0,24,2203	0/0:28,0:28:6:.:.:0,6,823	0/0:72,0:72:99:.:.:0,100,1800	0/0:101,0:101:99:.:.:0,120,1800	0/0:56,0:56:0:.:.:0,0,1355	0/0:93,0:93:0:.:.:0,0,2163
chr2	21657275	.	G	A	1138.7	PASS	.	GT:AD:DP:GQ:PL	0/1:15,20:35:99:625,0,522	0/1:20,18:38:99:591,0,721	0/0:30,0:30:75:0,75,1135	0/0:41,0:41:99:0,120,1800	0/0:25,0:25:75:0,75,933	0/0:36,0:36:99:0,99,1373	0/0:32,0:32:90:0,90,1243	0/0:37,0:37:99:0,101,1391	0/0:34,0:34:99:0,99,1485	0/0:34,0:34:99:0,99,1485	0/0:35,0:35:99:0,99,1485	0/0:28,0:28:81:0,81,1135	0/0:37,0:37:99:0,99,1394	0/0:37,0:37:99:0,99,1485	0/0:40,0:40:99:0,108,1464	0/0:37,0:37:99:0,99,1415	0/0:32,0:32:84:0,84,1260	0/0:40,0:40:99:0,114,1710	0/0:38,0:38:99:0,105,1514	0/0:31,0:31:72:0,72,1080	0/0:34,0:34:99:0,99,1390	0/0:42,0:42:99:0,104,1650	0/0:37,0:37:99:0,99,1469	0/0:33,0:33:90:0,90,1350	0/0:19,0:19:48:0,48,720	0/0:40,0:40:99:0,108,1620	0/0:34,0:34:96:0,96,1440	0/0:46,0:46:99:0,107,1737	0/0:36,0:36:99:0,102,1466	0/0:23,0:23:60:0,60,893	0/0:36,0:36:99:0,102,1530	0/0:31,0:31:90:0,90,1283	0/0:34,0:34:99:0,99,1401	0/0:36,0:36:99:0,99,1530	0/0:37,0:37:99:0,99,1465	0/0:32,0:32:90:0,90,1350	0/0:40,0:40:99:0,102,1620	0/0:35,0:35:99:0,102,1427	0/0:35,0:35:93:0,93,1395	0/0:34,0:34:81:0,81,1215	0/0:34,0:34:99:0,99,1275
chr2	22763709	.	CA	C	353.7	PASS	.	GT:AD:DP:GQ:PGT:PID:PL	0/1:12,6:18:99:0|1:22763709_CA_C:153,0,323	0/1:6,9:15:99:0|1:22763709_CA_C:232,0,155	0/0:30,0:30:84:.:.:0,84,1260	0/0:46,0:46:99:.:.:0,120,1800	0/0:43,0:43:99:.:.:0,108,1620	0/0:51,0:51:99:.:.:0,120,1800	0/0:34,0:34:99:.:.:0,99,1485	0/0:18,0:18:0:.:.:0,0,520	0/0:13,0:13:39:.:.:0,39,441	0/0:24,0:24:56:.:.:0,56,781	0/0:33,0:33:68:.:.:0,68,1055	0/0:28,0:28:84:.:.:0,84,869	0/0:25,0:25:72:.:.:0,72,1080	0/0:18,0:18:54:.:.:0,54,487	0/0:5,0:5:15:.:.:0,15,131	0/0:26,0:26:69:.:.:0,69,1035	0/0:23,0:23:60:.:.:0,60,900	0/0:20,0:20:18:.:.:0,18,649	0/0:39,0:39:86:.:.:0,86,1346	0/0:13,0:13:39:.:.:0,39,517	0/0:37,0:37:99:.:.:0,99,1419	0/0:20,0:20:60:.:.:0,60,656	0/0:10,0:10:27:.:.:0,27,405	0/0:22,0:22:63:.:.:0,63,744	0/0:36,0:36:93:.:.:0,93,1218	0/0:30,0:30:74:.:.:0,74,1042	0/0:16,0:16:48:.:.:0,48,543	0/0:6,0:6:18:.:.:0,18,205	0/0:28,0:28:78:.:.:0,78,1170	0/0:28,0:28:49:.:.:0,49,850	0/0:19,0:19:41:.:.:0,41,562	0/0:34,0:34:93:.:.:0,93,1395	0/0:6,0:6:15:.:.:0,15,225	0/0:24,0:24:69:.:.:0,69,1035	0/0:15,0:15:45:.:.:0,45,367	0/0:28,0:28:84:.:.:0,84,935	0/0:17,0:17:51:.:.:0,51,547	0/0:14,0:14:42:.:.:0,42,517	0/0:26,0:26:71:.:.:0,71,945	0/0:10,0:10:30:.:.:0,30,338	0/0:28,0:28:81:.:.:0,81,1215
chr2	23119870	.	A	G	564.51	PASS	.	GT:AD:DP:GQ:PL	0/1:1,11:12:10:308,0,10	0/1:7,12:19:99:333,0,187	0/0:19,0:19:27:0,27,698	0/0:34,0:34:90:0,90,1350	0/0:29,0:29:81:0,81,1209	0/0:25,0:25:63:0,63,945	0/0:26,0:26:66:0,66,990	0/0:26,0:26:66:0,66,990	0/0:22,0:22:54:0,54,810	0/0:23,0:23:60:0,60,900	0/0:36,0:36:99:0,99,1343	0/0:29,0:29:81:0,81,1215	0/0:34,0:34:96:0,96,1440	0/0:45,0:45:99:0,99,1620	0/0:26,0:26:72:0,72,871	0/0:20,0:20:57:0,57,855	0/0:38,0:38:99:0,99,1485	0/0:25,0:25:75:0,75,992	0/0:32,0:32:81:0,81,1161	0/0:24,0:24:66:0,66,990	0/0:30,0:30:83:0,83,1141	0/0:31,0:31:81:0,81,1215	0/0:38,0:38:99:0,99,1371	0/0:31,0:31:62:0,62,1062	0/0:22,0:22:60:0,60,900	0/0:21,0:21:51:0,51,765	0/0:20,0:20:57:0,57,855	0/0:35,0:35:22:0,22,1232	0/0:23,0:23:63:0,63,945	0/0:18,0:18:48:0,48,720	0/0:28,0:28:84:0,84,1040	0/0:35,0:35:96:0,96,1440	0/0:36,0:36:90:0,90,1350	0/0:19,0:19:48:0,48,720	0/0:24,0:24:63:0,63,945	0/0:22,0:22:50:0,50,792	0/0:38,0:38:99:0,99,1470	0/0:16,0:16:48:0,48,598	0/0:35,0:35:99:0,99,1485	0/0:35,0:35:93:0,93,1316	0/0:30,0:30:75:0,75,1094
chr2	23486645	.	C	T	613.18	PASS	.	GT:AD:DP:GQ:PGT:PID:PL	0/1:13,9:22:99:.:.:254,0,409	0/1:14,12:26:99:.:.:411,0,458	0/0:32,0:32:80:.:.:0,80,1200	0/0:32,0:32:80:.:.:0,80,1045	0/0:34,0:34:0:.:.:0,0,882	0/0:30,0:30:45:.:.:0,45,910	0/0:35,0:35:89:.:.:0,89,1153	0/0:24,0:24:72:.:.:0,72,863	0/0:32,0:32:65:.:.:0,65,1087	0/0:33,0:33:99:.:.:0,99,1210	0/0:44,0:44:99:.:.:0,104,1536	0/0:33,0:33:99:.:.:0,99,1230	0/0:29,0:29:81:.:.:0,81,1215	0/0:39,0:39:99:.:.:0,101,1379	0/0:25,0:25:59:.:.:0,59,814	0/0:33,0:33:57:.:.:0,57,1095	0/0:32,0:32:0:.:.:0,0,688	0/0:31,0:31:0:.:.:0,0,800	0/0:31,0:31:77:.:.:0,77,1040	0/0:31,0:31:77:.:.:0,77,1123	0/0:30,0:30:81:.:.:0,81,1215	0/0:22,0:22:0:.:.:0,0,188	0/0:43,0:43:57:.:.:0,57,1247	0/0:36,0:36:99:.:.:0,101,1298	0/0:17,0:17:51:.:.:0,51,569	0/0:41,0:41:99:.:.:0,107,1384	0/0:28,0:28:71:.:.:0,71,978	0/0:21,0:21:48:.:.:0,48,782	0/0:24,0:24:72:.:.:0,72,894	0/0:30,0:30:74:.:.:0,74,974	0/0:30,0:30:87:.:.:0,87,1305	0/0:32,0:32:38:.:.:0,38,1006	0/0:32,0:32:18:.:.:0,18,895	0/0:27,0:27:81:.:.:0,81,1003	0/0:29,0:29:87:.:.:0,87,1046	0/0:28,0:28:83:.:.:0,83,961	0/0:22,0:22:50:.:.:0,50,720	0/0:33,0:33:83:.:.:0,83,1050	0/0:45,0:45:71:.:.:0,71,1145	0/0:30,0:30:0:.:.:0,0,828	0/0:19,0:20:57:.:.:0,57,813
chr2	26081930	.	T	C	877.73	PASS	.	GT:AD:DP:GQ:PL	0/1:8,7:15:99:213,0,277	0/1:12,20:32:99:740,0,361	0/0:12,0:12:30:0,30,450	0/0:31,0:31:90:0,90,1350	0/0:19,0:19:54:0,54,810	0/0:30,0:30:90:0,90,1142	0/0:22,0:22:60:0,60,834	0/0:17,0:17:51:0,51,609	0/0:35,0:35:93:0,93,1395	0/0:25,0:25:72:0,72,1080	0/0:43,0:43:99:0,100,1669	0/0:31,0:31:81:0,81,1179	0/0:42,0:42:99:0,104,1604	0/0:16,0:16:45:0,45,675	0/0:13,0:13:36:0,36,540	0/0:20,0:20:57:0,57,855	0/0:15,0:15:45:0,45,580	0/0:19,0:19:51:0,51,765	0/0:37,0:37:99:0,102,1530	0/0:20,0:20:60:0,60,747	0/0:4,0:4:6:0,6,90	0/0:16,0:16:33:0,33,585	0/0:21,0:21:60:0,60,854	0/0:26,0:26:72:0,72,975	0/0:24,0:24:63:0,63,945	0/0:22,0:22:36:0,36,813	0/0:30,0:30:87:0,87,1305	0/0:15,0:15:45:0,45,600	0/0:22,0:22:60:0,60,896	0/0:22,0:22:60:0,60,851	0/0:41,0:41:99:0,114,1706	0/0:28,0:28:81:0,81,1215	0/0:20,0:20:60:0,60,823	0/0:28,0:28:81:0,81,1215	0/0:17,0:17:51:0,51,662	0/0:24,0:24:72:0,72,950	0/0:34,0:34:93:0,93,1395	0/0:19,0:19:57:0,57,707	0/0:24,0:24:66:0,66,990	0/0:25,0:25:72:0,72,1080	0/0:25,0:25:72:0,72,938
chr2	26508266	.	G	A	933.88	PASS	.	GT:AD:DP:GQ:PL	0/1:17,13:30:99:400,0,538	0/1:16,17:33:99:611,0,523	0/0:33,0:33:93:0,93,1395	0/0:33,0:33:84:0,84,1260	0/0:38,0:38:99:0,101,1428	0/0:31,0:31:90:0,90,1350	0/0:21,0:21:57:0,57,855	0/0:42,0:42:99:0,101,1502	0/0:34,0:34:99:0,99,1319	0/0:21,0:21:57:0,57,855	0/0:35,0:35:99:0,99,1450	0/0:36,0:36:99:0,99,1485	0/0:38,0:38:99:0,101,1418	0/0:49,0:49:74:0,74,1125	0/0:32,0:32:87:0,87,1305	0/0:42,0:42:99:0,104,1481	0/0:43,0:43:99:0,104,1503	0/0:30,0:30:61:0,61,1135	0/0:37,0:37:99:0,102,1407	0/0:36,0:36:90:0,90,1350	0/0:39,0:39:99:0,99,1485	0/0:26,0:26:72:0,72,1080	0/0:36,0:36:99:0,102,1364	0/0:30,0:30:90:0,90,1160	0/0:29,0:29:87:0,87,1098	0/0:41,0:41:92:0,92,1521	0/0:33,0:33:68:0,68,1168	0/0:35,0:35:66:0,66,990	0/0:25,0:25:63:0,63,990	0/0:29,0:29:72:0,72,1025	0/0:28,0:28:81:0,81,1215	0/0:41,0:41:99:0,108,1569	0/0:37,0:37:60:0,60,900	0/0:34,0:34:99:0,99,1344	0/0:37,0:37:99:0,99,1277	0/0:36,0:36:99:0,108,1321	0/0:36,0:36:99:0,102,1530	0/0:28,0:28:75:0,75,1125	0/0:28,0:28:81:0,81,939	0/0:31,0:31:78:0,78,1170	0/0:42,0:42:99:0,111,1602
chr2	26924262	.	G	A	1057.74	PASS	.	GT:AD:DP:GQ:PL	0/1:13,14:27:99:453,0,428	0/1:16,20:36:99:683,0,505	0/0:19,0:19:45:0,45,675	0/0:35,0:35:99:0,99,1425	0/0:27,0:27:81:0,81,1070	0/0:32,0:32:93:0,93,1395	0/0:27,0:27:81:0,81,975	0/0:32,0:32:90:0,90,1350	0/0:29,0:29:81:0,81,1199	0/0:35,0:35:99:0,102,1463	0/0:42,0:42:99:0,103,1710	0/0:34,0:34:99:0,99,1485	0/0:51,0:51:99:0,120,1800	0/0:30,0:30:78:0,78,1170	0/0:21,0:21:60:0,60,783	0/0:37,0:37:99:0,105,1575	0/0:36,0:36:96:0,96,1440	0/0:29,0:29:81:0,81,1215	0/0:41,0:41:99:0,108,1549	0/0:18,0:18:48:0,48,720	0/0:21,0:21:63:0,63,756	0/0:30,0:30:81:0,81,1215	0/0:25,0:25:75:0,75,1006	0/0:38,0:38:99:0,108,1443	0/0:35,0:35:99:0,99,1296	0/0:30,0:30:81:0,81,1215	0/0:26,0:26:69:0,69,1035	0/0:30,0:30:84:0,84,1260	0/0:33,0:33:90:0,90,1350	0/0:27,0:27:72:0,72,1108	0/0:31,0:31:87:0,87,1305	0/0:29,0:29:75:0,75,1125	0/0:34,0:34:96:0,96,1440	0/0:12,0:12:36:0,36,449	0/0:24,0:24:72:0,72,964	0/0:25,0:25:75:0,75,1018	0/0:34,0:34:99:0,99,1485	0/0:36,0:36:99:0,99,1480	0/0:24,0:24:66:0,66,990	0/0:30,0:30:84:0,84,1260	0/0:36,0:36:99:0,99,1485
chr2	28109281	.	C	T	796.84	PASS	.	GT:AD:DP:GQ:PL	0/1:10,14:24:99:501,0,267	0/1:12,12:24:99:372,0,424	0/0:35,0:35:99:0,99,1485	0/0:35,0:35:64:0,64,1308	0/0:30,0:30:81:0,81,1215	0/0:36,0:36:99:0,102,1530	0/0:35,0:35:90:0,90,1301	0/0:34,0:34:87:0,87,1303	0/0:33,0:33:58:0,58,1271	0/0:29,0:29:81:0,81,1175	0/0:44,0:44:99:0,107,1635	0/0:32,0:32:90:0,90,1350	0/0:45,0:45:99:0,115,1800	0/0:40,0:40:99:0,108,1595	0/0:30,0:30:90:0,90,1116	0/0:41,0:41:99:0,109,1665	0/0:32,0:32:90:0,90,1350	0/0:31,0:31:84:0,84,1260	0/0:39,0:39:99:0,99,1375	0/0:37,0:37:99:0,102,1530	0/0:41,0:41:99:0,102,1579	0/0:41,0:41:94:0,94,1515	0/0:45,0:45:99:0,100,1726	0/0:36,0:36:99:0,99,1323	0/0:28,0:28:69:0,69,1035	0/0:37,0:37:99:0,99,1485	0/0:31,0:31:90:0,90,1238	0/0:32,0:32:90:0,90,1350	0/0:31,0:31:90:0,90,1232	0/0:37,0:37:93:0,93,1395	0/0:39,0:39:99:0,99,1530	0/0:43,0:43:99:0,112,1580	0/0:28,0:28:63:0,63,945	0/0:33,0:33:99:0,99,1201	0/0:35,0:35:99:0,99,1459	0/0:28,0:28:81:0,81,1147	0/0:34,0:34:99:0,99,1485	0/0:36,0:36:99:0,99,1477	0/0:47,0:47:99:0,99,1735	0/0:39,0:39:60:0,60,1454	0/0:42,0:42:99:0,108,1598
chr2	28817987	.	A	T	889.17	PASS	.	GT:AD:DP:GQ:PGT:PID:PL	0/1:20,13:33:99:0|1:28817987_A_T:456,0,1437	0/1:22,12:34:99:0|1:28817987_A_T:435,0,1873	0/0:33,0:33:90:.:.:0,90,1350	0/0:33,0:33:93:.:.:0,93,1395	0/0:38,0:38:99:.:.:0,99,1426	0/0:39,0:39:99:.:.:0,102,1479	0/0:32,0:32:90:.:.:0,90,1350	0/0:25,0:25:72:.:.:0,72,1080	0/0:29,0:29:81:.:.:0,81,1215	0/0:21,0:21:60:.:.:0,60,900	0/0:42,0:42:99:.:.:0,114,1625	0/0:30,0:30:90:.:.:0,90,1157	0/0:51,0:51:99:.:.:0,115,1800	0/0:33,0:33:90:.:.:0,90,1350	0/0:36,0:36:99:.:.:0,99,1426	0/0:32,0:32:78:.:.:0,78,1170	0/0:21,0:21:60:.:.:0,60,865	0/0:32,0:32:84:.:.:0,84,1260	0/0:33,0:33:87:.:.:0,87,1305	0/0:38,0:38:99:.:.:0,99,1485	0/0:37,0:37:99:.:.:0,102,1548	0/0:38,0:38:99:.:.:0,100,1507	0/0:52,0:52:99:.:.:0,120,1800	0/0:43,0:43:99:.:.:0,111,1665	0/0:42,0:42:99:.:.:0,111,1665	0/0:24,0:24:72:.:.:0,72,960	0/0:33,0:33:93:.:.:0,93,1288	0/0:32,0:32:87:.:.:0,87,1305	0/0:37,0:37:96:.:.:0,96,1440	0/0:34,0:34:87:.:.:0,87,1237	0/0:43,0:43:99:.:.:0,120,1800	0/0:22,0:22:63:.:.:0,63,945	0/0:50,0:50:99:.:.:0,103,1800	0/0:37,0:37:99:.:.:0,102,1401	0/0:43,0:43:99:.:.:0,100,1652	0/0:33,0:33:96:.:.:0,96,1440	0/0:45,0:45:99:.:.:0,120,1800	0/0:40,0:40:99:.:.:0,111,1665	0/0:40,0:40:99:.:.:0,108,1536	0/0:33,0:33:99:.:.:0,99,1328	0/0:38,0:38:99:.:.:0,102,1530
chr2	29727994	.	T	G	792239	PASS	.	GT:AD:DP:GQ:PGT:PID:PL	0/1:10,7:17:99:0|1:29727994_T_G:261,0,548	0/1:12,9:21:99:0|1:29727994_T_G:342,0,822	1/1:1,46:47:99:.:.:1762,131,0	1/1:0,22:22:66:.:.:824,66,0	1/1:0,28:28:84:.:.:1164,84,0	1/1:0,21:21:62:.:.:755,62,0	1/1:0,29:29:87:.:.:1219,87,0	1/1:0,29:29:87:1|1:29727994_T_G:1300,87,0	1/1:1,37:38:99:.:.:1444,104,0	1/1:0,13:13:42:1|1:29727994_T_G:630,42,0	1/1:0,50:50:99:.:.:2002,150,0	1/1:0,38:38:99:1|1:29727994_T_G:1705,114,0	1/1:0,52:52:99:.:.:1976,156,0	1/1:0,39:39:99:.:.:1694,120,0	1/1:0,27:27:81:.:.:1058,81,0	1/1:0,12:12:36:.:.:499,36,0	1/1:0,34:34:99:.:.:1371,102,0	1/1:0,35:35:99:.:.:1415,105,0	1/1:0,38:38:99:.:.:1603,114,0	1/1:0,31:31:92:.:.:1169,92,0	1/1:0,34:34:99:.:.:1330,102,0	1/1:0,44:44:99:.:.:1657,131,0	1/1:0,49:49:99:.:.:2028,147,0	1/1:0,37:37:99:1|1:29727994_T_G:1665,111,0	1/1:0,29:29:86:.:.:1099,86,0	1/1:0,31:31:93:1|1:29727994_T_G:1395,93,0	1/1:0,26:26:78:.:.:1016,78,0	1/1:0,37:37:99:.:.:1391,111,0	1/1:0,32:32:96:.:.:1221,96,0	1/1:0,19:19:57:.:.:749,57,0	1/1:0,37:37:99:.:.:1443,111,0	1/1:0,44:44:99:.:.:1753,132,0	1/1:0,45:45:99:.:.:1683,135,0	1/1:0,42:42:99:.:.:1606,125,0	1/1:0,29:29:87:.:.:1073,87,0	1/1:0,26:26:77:.:.:1048,77,0	1/1:0,31:31:92:.:.:1250,92,0	1/1:0,29:29:86:.:.:1113,86,0	1/1:0,54:54:99:.:.:2202,162,0	1/1:0,46:46:99:.:.:1664,137,0	1/1:0,28:28:84:.:.:1110,84,0
chr2	29966660	.	G	A	700.27	PASS	.	GT:AD:DP:GQ:PL	0/1:10,14:24:99:507,0,345	0/1:14,8:22:99:268,0,519	0/0:35,0:35:60:0,60,1203	0/0:34,0:34:86:0,86,1218	0/0:35,0:35:96:0,96,1440	0/0:25,0:25:72:0,72,1080	0/0:36,0:36:93:0,93,1388	0/0:31,0:31:90:0,90,1113	0/0:30,0:30:0:0,0,851	0/0:29,0:29:56:0,56,1085	0/0:36,0:36:9:0,9,1199	0/0:34,0:34:99:0,99,1485	0/0:45,0:45:93:0,93,1698	0/0:36,0:36:99:0,99,1485	0/0:20,0:20:60:0,60,823	0/0:36,0:36:99:0,99,1419	0/0:27,0:27:81:0,81,1037	0/0:31,0:31:93:0,93,1249	0/0:32,0:32:81:0,81,1195	0/0:32,0:32:0:0,0,1033	0/0:29,0:29:0:0,0,925	0/0:34,0:34:99:0,99,1324	0/0:38,0:38:99:0,99,1482	0/0:38,0:38:99:0,99,1434	0/0:39,0:39:60:0,60,1348	0/0:27,0:27:66:0,66,1020	0/0:26,0:26:36:0,36,934	0/0:38,0:38:99:0,99,1485	0/0:24,0:24:72:0,72,968	0/0:22,0:22:60:0,60,842	0/0:36,0:36:25:0,25,1192	0/0:34,0:34:99:0,99,1485	0/0:34,0:34:99:0,99,1409	0/0:35,0:35:63:0,63,1272	0/0:32,0:32:54:0,54,1112	0/0:25,0:25:72:0,72,1080	0/0:38,0:38:99:0,101,1312	0/0:27,0:27:0:0,0,794	0/0:39,0:39:75:0,75,1336	0/0:24,0:24:63:0,63,945	0/0:29,0:29:81:0,81,1215
chr2	30476864	.	G	A	551.78	PASS	.	GT:AD:DP:GQ:PGT:PID:PL	0/1:12,7:19:99:0|1:30476756_T_C:300,0,694	0/1:15,8:23:99:0|1:30476756_T_C:327,0,843	0/0:26,0:26:75:.:.:0,75,1086	0/0:24,0:24:72:.:.:0,72,874	0/0:26,0:26:72:.:.:0,72,1080	0/0:21,0:21:48:.:.:0,48,720	0/0:20,0:20:57:.:.:0,57,855	0/0:12,0:12:20:.:.:0,20,418	0/0:38,0:38:99:.:.:0,105,1575	0/0:23,0:23:60:.:.:0,60,900	0/0:37,0:37:80:.:.:0,80,1299	0/0:9,0:9:24:.:.:0,24,360	0/0:52,0:52:99:.:.:0,120,1800	0/0:32,0:32:81:.:.:0,81,1255	0/0:41,0:41:99:.:.:0,114,1710	0/0:21,0:21:60:.:.:0,60,900	0/0:18,0:18:51:.:.:0,51,765	0/0:29,0:29:81:.:.:0,81,1215	0/0:28,0:28:72:.:.:0,72,1080	0/0:28,0:28:69:.:.:0,69,1035	0/0:35,0:35:99:.:.:0,102,1530	0/0:37,0:37:99:.:.:0,100,1429	0/0:24,0:24:72:.:.:0,72,880	0/0:28,0:28:81:.:.:0,81,1215	0/0:29,0:29:81:.:.:0,81,1215	0/0:24,0:24:63:.:.:0,63,945	0/0:19,0:19:54:.:.:0,54,810	0/0:32,0:32:81:.:.:0,81,1221	0/0:33,0:33:96:.:.:0,96,1440	0/0:20,0:20:60:.:.:0,60,737	0/0:29,0:29:81:.:.:0,81,1215	0/0:35,0:35:90:.:.:0,90,1350	0/0:33,0:33:87:.:.:0,87,1305	0/0:34,0:34:99:.:.:0,99,1331	0/0:29,0:29:72:.:.:0,72,1104	0/0:10,0:10:24:.:.:0,24,360	0/0:26,0:26:72:.:.:0,72,1080	0/0:26,0:26:72:.:.:0,72,1080	0/0:46,0:46:99:.:.:0,105,1610	0/0:27,0:27:81:.:.:0,81,1101	0/0:32,0:32:90:.:.:0,90,1350
chr2	30898449	.	G	T	143.54	Filter	.	GT:AD:DP:GQ:PGT:PID:PL	0/1:40,3:43:6:0|1:30898449_G_T:6,0,1703	0/1:23,4:27:78:0|1:30898449_G_T:78,0,892	0/0:56,0:56:99:.:.:0,120,1800	0/0:64,0:64:99:.:.:0,120,1800	0/0:28,0:28:81:.:.:0,81,1215	0/0:60,0:60:99:.:.:0,114,1800	0/0:57,0:57:99:.:.:0,120,1800	0/0:54,0:54:99:.:.:0,120,1800	0/0:49,0:49:99:.:.:0,120,1800	0/0:32,0:32:90:.:.:0,90,1350	0/0:57,0:57:99:.:.:0,120,1800	0/0:36,0:36:99:.:.:0,99,1263	0/0:56,0:56:99:.:.:0,99,1800	0/0:37,0:37:99:.:.:0,102,1506	0/0:55,0:55:99:.:.:0,120,1800	0/0:37,0:37:99:.:.:0,105,1575	0/0:57,0:57:99:.:.:0,120,1800	0/0:27,0:27:75:.:.:0,75,1125	0/0:52,0:52:99:.:.:0,120,1800	0/0:47,0:47:99:.:.:0,120,1800	0/0:37,0:37:84:.:.:0,84,1260	0/0:48,0:48:99:.:.:0,105,1639	0/0:42,0:42:99:.:.:0,108,1620	0/0:63,0:63:99:.:.:0,120,1800	0/0:32,0:32:87:.:.:0,87,1305	0/0:66,0:66:99:.:.:0,120,1800	0/0:40,0:40:99:.:.:0,108,1359	0/0:42,0:42:99:.:.:0,117,1500	0/0:54,0:54:99:.:.:0,120,1800	0/0:62,0:62:99:.:.:0,120,1800	0/0:47,0:47:99:.:.:0,112,1800	0/0:65,0:65:99:.:.:0,120,1800	0/0:64,0:64:99:.:.:0,120,1800	0/0:40,0:40:99:.:.:0,102,1396	0/0:62,0:62:99:.:.:0,120,1800	0/0:40,0:40:99:.:.:0,105,1575	0/0:39,0:39:96:.:.:0,96,1440	0/0:36,0:36:90:.:.:0,90,1350	0/0:79,0:79:99:.:.:0,120,1800	0/0:64,0:64:99:.:.:0,120,1800	0/0:40,0:40:99:.:.:0,105,1575
chr2	31010911	.	AG	A	1114.63	PASS	.	GT:AD:DP:GQ:PGT:PID:PL	0/1:10,10:20:99:0|1:31010911_AG_A:377,0,460	0/1:17,16:33:99:0|1:31010911_AG_A:618,0,700	0/0:44,0:44:99:.:.:0,106,1706	0/0:32,0:32:90:.:.:0,90,1252	0/0:36,0:36:99:.:.:0,99,1453	0/0:27,0:27:72:.:.:0,72,1080	0/0:39,0:39:99:.:.:0,102,1490	0/0:28,0:28:81:.:.:0,81,1059	0/0:28,0:28:84:.:.:0,84,1073	0/0:34,0:34:99:.:.:0,102,1343	0/0:40,0:40:99:.:.:0,99,1528	0/0:33,0:33:90:.:.:0,90,1350	0/0:43,0:43:99:.:.:0,99,1739	0/0:43,0:43:99:.:.:0,120,1704	0/0:37,0:37:99:.:.:0,108,1389	0/0:30,0:30:90:.:.:0,90,1137	0/0:29,0:29:78:.:.:0,78,1170	0/0:32,0:32:90:.:.:0,90,1350	0/0:36,0:36:99:.:.:0,99,1411	0/0:35,0:35:99:.:.:0,99,1485	0/0:33,0:33:96:.:.:0,96,1440	0/0:42,0:42:99:.:.:0,111,1631	0/0:41,0:41:99:.:.:0,99,1618	0/0:37,0:37:96:.:.:0,96,1402	0/0:29,0:29:81:.:.:0,81,1215	0/0:41,0:41:99:.:.:0,111,1665	0/0:24,0:24:63:.:.:0,63,945	0/0:37,0:37:99:.:.:0,105,1389	0/0:26,0:26:75:.:.:0,75,1125	0/0:44,0:44:99:.:.:0,117,1568	0/0:37,0:37:93:.:.:0,93,1395	0/0:38,0:38:83:.:.:0,83,1362	0/0:38,0:38:99:.:.:0,102,1349	0/0:37,0:37:99:.:.:0,99,1442	0/0:33,0:33:99:.:.:0,99,1280	0/0:35,0:35:93:.:.:0,93,1395	0/0:36,0:36:99:.:.:0,99,1465	0/0:42,0:42:99:.:.:0,111,1665	0/0:47,0:47:99:.:.:0,114,1800	0/0:28,0:28:75:.:.:0,75,1125	0/0:36,0:36:99:.:.:0,102,1465
chr2	31194944	.	C	A	1545.3	PASS	.	GT:AD:DP:GQ:PGT:PID:PL	0/1:15,17:32:99:0|1:31194929_A_C:711,0,576	0/1:16,21:37:99:0|1:31194929_A_C:873,0,648	0/0:43,0:43:96:.:.:0,96,1440	0/0:30,0:30:78:.:.:0,78,1170	0/0:41,0:41:92:.:.:0,92,1536	0/0:36,0:36:84:.:.:0,84,1260	0/0:35,0:35:72:.:.:0,72,1080	0/0:40,0:40:99:.:.:0,99,1485	0/0:38,0:38:90:.:.:0,90,1350	0/0:32,0:32:90:.:.:0,90,1350	0/0:40,0:40:90:.:.:0,90,1350	0/0:35,0:35:81:.:.:0,81,1215	0/0:38,0:38:90:.:.:0,90,1395	0/0:40,0:40:89:.:.:0,89,1518	0/0:31,0:31:78:.:.:0,78,1170	0/0:44,0:44:84:.:.:0,84,1260	0/0:20,0:20:45:.:.:0,45,675	0/0:42,0:42:75:.:.:0,75,1125	0/0:31,0:31:72:.:.:0,72,1080	0/0:39,0:39:99:.:.:0,102,1515	0/0:47,0:47:99:.:.:0,114,1710	0/0:50,0:50:99:.:.:0,111,1665	0/0:39,0:39:90:.:.:0,90,1350	0/0:36,0:36:93:.:.:0,93,1395	0/0:15,0:15:24:.:.:0,24,360	0/0:30,0:30:84:.:.:0,84,1260	0/0:37,0:37:60:.:.:0,60,900	0/0:36,0:36:93:.:.:0,93,1395	0/0:29,0:29:72:.:.:0,72,1080	0/0:24,0:24:57:.:.:0,57,855	0/0:55,0:55:99:.:.:0,120,1800	0/0:20,0:20:33:.:.:0,33,495	0/0:39,0:39:87:.:.:0,87,1305	0/0:39,0:39:63:.:.:0,63,945	0/0:38,0:38:90:.:.:0,90,1350	0/0:32,0:32:57:.:.:0,57,855	0/0:40,0:40:99:.:.:0,114,1710	0/0:37,0:37:90:.:.:0,90,1350	0/0:45,0:45:99:.:.:0,108,1800	0/0:41,0:41:96:.:.:0,96,1440	0/0:47,0:47:99:.:.:0,105,1575
chr2	33636929	.	G	A	1407.51	PASS	.	GT:AD:DP:GQ:PGT:PID:PL	0/1:7,20:27:99:0|1:33636914_G_A:804,0,422	0/1:19,18:37:99:0|1:33636914_G_A:680,0,1439	0/0:42,0:42:99:.:.:0,104,1614	0/0:43,0:43:99:.:.:0,99,1594	0/0:34,0:34:87:.:.:0,87,1305	0/0:37,0:37:99:.:.:0,102,1392	0/0:33,0:33:99:.:.:0,99,1292	0/0:36,0:36:99:.:.:0,105,1575	0/0:36,0:36:99:.:.:0,99,1485	0/0:43,0:43:99:.:.:0,114,1710	0/0:41,0:41:99:.:.:0,108,1359	0/0:38,0:38:99:.:.:0,104,1402	0/0:36,0:36:99:.:.:0,99,1407	0/0:40,0:40:99:.:.:0,104,1586	0/0:36,0:36:99:.:.:0,99,1386	0/0:40,0:40:99:.:.:0,108,1620	0/0:36,0:36:99:.:.:0,99,1445	0/0:36,0:36:99:.:.:0,99,1417	0/0:42,0:42:99:.:.:0,111,1569	0/0:32,0:32:90:.:.:0,90,1289	0/0:40,0:40:99:.:.:0,108,1581	0/0:39,0:39:99:.:.:0,105,1489	0/0:38,0:38:99:.:.:0,102,1530	0/0:37,0:37:96:.:.:0,96,1430	0/0:36,0:36:77:.:.:0,77,1266	0/0:36,0:36:99:.:.:0,99,1431	0/0:30,0:30:90:.:.:0,90,1028	0/0:40,0:40:99:.:.:0,108,1620	0/0:41,0:41:99:.:.:0,108,1577	0/0:32,0:32:90:.:.:0,90,1350	0/0:42,0:42:99:.:.:0,99,1602	0/0:41,0:41:99:.:.:0,102,1581	0/0:41,0:41:99:.:.:0,111,1665	0/0:43,0:43:99:.:.:0,103,1628	0/0:37,0:37:99:.:.:0,99,1485	0/0:28,0:28:72:.:.:0,72,1080	0/0:39,0:39:99:.:.:0,108,1533	0/0:27,0:27:72:.:.:0,72,1080	0/0:43,0:43:99:.:.:0,120,1800	0/0:35,0:35:99:.:.:0,99,1485	0/0:37,0:37:99:.:.:0,99,1472
chr2	34245292	.	A	T	843.01	PASS	.	GT:AD:DP:GQ:PGT:PID:PL	0/1:18,10:28:99:0|1:34245277_GAA_G:351,0,798	0/1:12,12:24:99:0|1:34245277_GAA_G:438,0,611	0/0:40,0:40:99:.:.:0,99,1485	0/0:36,0:36:99:.:.:0,108,1377	0/0:34,0:34:90:.:.:0,90,1350	0/0:33,0:33:87:.:.:0,87,1305	0/0:35,0:35:90:.:.:0,90,1347	0/0:32,0:32:81:.:.:0,81,1215	0/0:34,0:34:99:.:.:0,102,1259	0/0:38,0:38:99:.:.:0,102,1468	0/0:40,0:40:99:.:.:0,105,1488	0/0:27,0:27:66:.:.:0,66,976	0/0:37,0:37:95:.:.:0,95,1318	0/0:38,0:38:99:.:.:0,99,1485	0/0:36,0:36:99:.:.:0,99,1251	0/0:41,0:41:99:.:.:0,111,1625	0/0:42,0:42:99:.:.:0,101,1518	0/0:28,0:28:78:.:.:0,78,1170	0/0:33,0:33:90:.:.:0,90,1350	0/0:46,0:46:99:.:.:0,99,1703	0/0:39,0:39:99:.:.:0,99,1485	0/0:36,0:36:99:.:.:0,99,1485	0/0:48,0:48:99:.:.:0,102,1787	0/0:35,0:35:99:.:.:0,99,1485	0/0:29,0:29:72:.:.:0,72,1074	0/0:30,0:30:81:.:.:0,81,1215	0/0:34,0:34:99:.:.:0,99,1485	0/0:44,0:44:99:.:.:0,102,1665	0/0:28,0:28:72:.:.:0,72,1080	0/0:25,0:25:66:.:.:0,66,990	0/0:36,0:36:99:.:.:0,101,1382	0/0:46,0:46:99:.:.:0,99,1623	0/0:48,0:48:99:.:.:0,108,1800	0/0:42,0:42:99:.:.:0,111,1583	0/0:35,0:35:93:.:.:0,93,1395	0/0:36,0:36:99:.:.:0,102,1530	0/0:45,0:45:99:.:.:0,110,1769	0/0:26,0:26:75:.:.:0,75,1125	0/0:39,0:39:99:.:.:0,102,1527	0/0:39,0:39:99:.:.:0,108,1620	0/0:29,0:29:81:.:.:0,81,1215
chr3	2116047	.	G	A	1244.21	PASS	.	GT:AD:DP:GQ:PL	0/1:10,9:19:99:316,0,360	0/1:16,22:38:99:709,0,511	0/0:35,0:35:81:0,81,1215	0/0:34,0:34:99:0,99,1302	0/0:29,0:29:45:0,45,675	0/0:23,0:23:18:0,18,270	0/0:36,0:36:93:0,93,1362	0/0:29,0:29:63:0,63,945	0/0:37,0:37:90:0,90,1350	0/0:23,0:23:39:0,39,585	0/0:38,0:38:84:0,84,1260	0/0:41,0:41:99:0,114,1650	0/0:43,0:43:93:0,93,1395	0/0:48,0:48:99:0,99,1485	0/0:24,0:24:54:0,54,810	0/0:41,0:41:81:0,81,1215	0/0:29,0:29:54:0,54,810	0/0:40,0:40:90:0,90,1350	0/0:30,0:30:60:0,60,900	0/0:29,0:29:42:0,42,630	0/0:34,0:34:75:0,75,1125	0/0:46,0:46:99:0,99,1485	0/0:35,0:35:63:0,63,945	0/0:37,0:37:78:0,78,1170	0/0:30,0:30:39:0,39,585	0/0:29,0:29:57:0,57,855	0/0:19,0:19:36:0,36,540	0/0:35,0:35:99:0,99,1485	0/0:32,0:32:90:0,90,1268	0/0:21,0:21:54:0,54,810	0/0:35,0:35:99:0,99,1385	0/0:32,0:32:66:0,66,990	0/0:36,0:36:99:0,99,1485	0/0:45,0:45:72:0,72,1080	0/0:25,0:25:48:0,48,720	0/0:31,0:31:54:0,54,810	0/0:38,0:38:81:0,81,1215	0/0:36,0:36:48:0,48,720	0/0:33,0:33:60:0,60,900	0/0:37,0:37:60:0,60,900	0/0:38,0:38:54:0,54,810
chr3	2165933	.	G	A	888.29	PASS	.	GT:AD:DP:GQ:PGT:PID:PL	0/1:21,8:29:99:0|1:2165919_C_T:315,0,855	0/1:23,17:40:99:0|1:2165919_C_T:645,0,915	0/0:37,0:37:81:.:.:0,81,1419	0/0:40,0:40:99:.:.:0,108,1620	0/0:40,0:40:90:.:.:0,90,1491	0/0:36,0:36:99:.:.:0,99,1485	0/0:44,0:44:49:.:.:0,49,1564	0/0:34,0:34:90:.:.:0,90,1350	0/0:54,0:54:99:.:.:0,120,1800	0/0:47,0:47:58:.:.:0,58,1716	0/0:35,0:35:90:.:.:0,90,1350	0/0:46,0:46:99:.:.:0,120,1800	0/0:49,0:49:99:.:.:0,120,1800	0/0:44,0:44:99:.:.:0,111,1665	0/0:41,0:41:82:.:.:0,82,1503	0/0:38,0:38:99:.:.:0,105,1575	0/0:39,0:39:60:.:.:0,60,1350	0/0:42,0:42:99:.:.:0,120,1800	0/0:44,0:44:99:.:.:0,117,1682	0/0:42,0:42:99:.:.:0,120,1719	0/0:56,0:56:99:.:.:0,120,1800	0/0:33,0:33:58:.:.:0,58,1283	0/0:47,0:47:99:.:.:0,103,1710	0/0:35,0:35:63:.:.:0,63,1246	0/0:31,0:31:84:.:.:0,84,1260	0/0:38,0:38:73:.:.:0,73,1470	0/0:24,0:24:30:.:.:0,30,859	0/0:50,0:50:99:.:.:0,99,1800	0/0:31,0:31:81:.:.:0,81,1215	0/0:34,0:34:60:.:.:0,60,1142	0/0:46,0:46:99:.:.:0,102,1720	0/0:43,0:43:99:.:.:0,114,1710	0/0:54,0:54:79:.:.:0,79,1938	0/0:36,0:36:51:.:.:0,51,1351	0/0:39,0:39:34:.:.:0,34,1462	0/0:28,0:28:81:.:.:0,81,1215	0/0:45,0:45:99:.:.:0,120,1800	0/0:37,0:37:99:.:.:0,102,1530	0/0:45,0:45:99:.:.:0,108,1620	0/0:28,0:28:75:.:.:0,75,1125	0/0:49,0:49:99:.:.:0,106,1800
chr3	4864984	.	C	T	410.87	Filter	.	GT:AD:DP:GQ:PGT:PID:PL	0/1:31,11:42:99:.:.:253,0,1039	0/1:24,9:33:99:.:.:231,0,868	0/0:24,0:24:60:.:.:0,60,900	0/0:18,0:18:12:.:.:0,12,558	0/0:21,0:21:39:.:.:0,39,585	0/0:9,0:9:27:.:.:0,27,350	0/0:28,0:28:75:.:.:0,75,1125	0/0:16,0:16:33:.:.:0,33,495	0/0:25,0:25:66:.:.:0,66,990	0/0:14,0:14:36:.:.:0,36,540	0/0:29,0:29:66:.:.:0,66,990	0/0:21,0:21:48:.:.:0,48,720	0/0:15,0:15:45:.:.:0,45,550	0/0:37,0:37:87:.:.:0,87,1305	0/0:11,0:11:33:.:.:0,33,433	0/0:38,0:38:99:.:.:0,101,1380	0/0:47,0:47:99:.:.:0,100,1800	0/0:28,0:28:81:.:.:0,81,1199	0/0:22,0:22:57:.:.:0,57,855	0/0:24,0:24:72:.:.:0,72,966	0/0:16,0:16:45:.:.:0,45,675	0/0:38,0:38:99:.:.:0,99,1465	0/0:16,0:16:39:.:.:0,39,585	0/0:15,0:15:33:.:.:0,33,495	0/0:21,0:21:60:.:.:0,60,851	0/0:25,0:25:45:.:.:0,45,675	0/0:8,0:8:18:.:.:0,18,270	0/0:8,0:8:15:.:.:0,15,225	0/0:25,0:25:60:.:.:0,60,901	0/0:13,0:13:23:.:.:0,23,397	0/0:22,0:22:48:.:.:0,48,720	0/0:37,0:37:99:.:.:0,99,1441	0/0:23,0:23:54:.:.:0,54,810	0/0:17,0:17:39:.:.:0,39,585	0/0:29,0:29:75:.:.:0,75,1125	0/0:15,0:15:45:.:.:0,45,485	0/0:7,0:7:18:.:.:0,18,270	0/0:19,0:19:57:.:.:0,57,630	0/0:18,0:18:39:.:.:0,39,585	0/0:22,0:22:54:.:.:0,54,810	0/0:36,0:36:99:.:.:0,99,1485
chr3	7980680	.	A	C	987.84	PASS	.	GT:AD:DP:GQ:PL	0/1:14,14:28:99:426,0,360	0/1:24,15:39:99:466,0,763	0/0:37,0:37:96:0,96,1402	0/0:26,0:26:75:0,75,994	0/0:43,0:43:99:0,100,1665	0/0:30,0:30:90:0,90,1253	0/0:34,0:34:99:0,102,1253	0/0:34,0:34:99:0,99,1253	0/0:41,0:41:99:0,108,1517	0/0:21,0:21:48:0,48,774	0/0:43,0:43:99:0,105,1575	0/0:34,0:34:93:0,93,1395	0/0:35,0:35:99:0,99,1485	0/0:34,0:34:90:0,90,1350	0/0:29,0:29:87:0,87,1115	0/0:40,0:40:78:0,78,1454	0/0:39,0:39:99:0,99,1324	0/0:37,0:37:99:0,102,1469	0/0:50,0:50:99:0,99,1485	0/0:36,0:36:99:0,102,1485	0/0:36,0:36:96:0,96,1440	0/0:34,0:34:81:0,81,1215	0/0:37,0:37:90:0,90,1350	0/0:38,0:38:99:0,99,1485	0/0:21,0:21:60:0,60,900	0/0:34,0:34:99:0,99,1485	0/0:32,0:32:87:0,87,1305	0/0:32,0:32:93:0,93,1337	0/0:37,0:37:99:0,99,1412	0/0:23,0:23:38:0,38,752	0/0:37,0:37:99:0,102,1502	0/0:44,0:44:99:0,105,1575	0/0:27,0:27:78:0,78,1170	0/0:42,0:42:99:0,102,1530	0/0:34,0:34:86:0,86,1170	0/0:43,0:43:98:0,98,1568	0/0:37,0:37:69:0,69,1331	0/0:43,0:43:99:0,102,1530	0/0:38,0:38:99:0,99,1485	0/0:43,0:43:99:0,114,1710	0/0:32,0:32:90:0,90,1350
chr3	7991334	.	T	C	643.99	PASS	.	GT:AD:DP:GQ:PL	0/1:10,14:24:99:445,0,267	0/1:4,6:10:99:189,0,125	0/0:41,0:41:99:0,99,1380	0/0:35,0:35:90:0,90,1350	0/0:29,0:29:72:0,72,1080	0/0:27,0:27:72:0,72,1080	0/0:24,0:24:62:0,62,916	0/0:35,0:35:90:0,90,1357	0/0:32,0:32:80:0,80,1150	0/0:30,0:30:81:0,81,1215	0/0:42,0:42:99:0,102,1530	0/0:46,0:46:80:0,80,1408	0/0:39,0:39:99:0,104,1392	0/0:35,0:35:99:0,99,1485	0/0:37,0:37:99:0,102,1410	0/0:44,0:44:90:0,90,1614	0/0:35,0:35:90:0,90,1350	0/0:33,0:33:57:0,57,1176	0/0:33,0:33:84:0,84,1285	0/0:38,0:38:99:0,99,1453	0/0:37,0:37:99:0,99,1404	0/0:36,0:36:99:0,99,1485	0/0:45,0:45:94:0,94,1738	0/0:33,0:33:93:0,93,1395	0/0:29,0:29:81:0,81,1215	0/0:32,0:32:51:0,51,1100	0/0:26,0:26:72:0,72,1080	0/0:38,0:38:99:0,99,1383	0/0:37,0:37:96:0,96,1418	0/0:29,0:29:81:0,81,1061	0/0:39,0:39:99:0,102,1530	0/0:35,0:35:75:0,75,1224	0/0:26,0:26:78:0,78,1002	0/0:40,0:40:99:0,108,1445	0/0:25,0:25:66:0,66,990	0/0:26,0:26:63:0,63,945	0/0:40,0:40:99:0,106,1432	0/0:36,0:36:93:0,93,1420	0/0:23,0:23:54:0,54,831	0/0:39,0:39:99:0,104,1464	0/0:32,0:32:87:0,87,1305
chr3	10481099	.	C	T	950.67	PASS	.	GT:AD:DP:GQ:PL	0/1:10,10:20:99:307,0,326	0/1:16,23:39:99:720,0,551	0/0:38,0:38:99:0,102,1467	0/0:37,0:37:99:0,102,1424	0/0:28,0:28:81:0,81,1055	0/0:29,0:29:84:0,84,1260	0/0:30,0:30:75:0,75,1099	0/0:34,0:34:99:0,99,1485	0/0:29,0:29:81:0,81,1215	0/0:24,0:24:57:0,57,919	0/0:38,0:38:99:0,99,1436	0/0:33,0:33:84:0,84,1241	0/0:38,0:38:99:0,102,1523	0/0:32,0:32:81:0,81,1215	0/0:27,0:27:75:0,75,1125	0/0:26,0:26:72:0,72,1040	0/0:35,0:35:99:0,99,1430	0/0:25,0:25:59:0,59,900	0/0:37,0:37:99:0,105,1563	0/0:32,0:32:90:0,90,1350	0/0:39,0:39:99:0,108,1491	0/0:35,0:35:99:0,102,1478	0/0:35,0:35:99:0,99,1427	0/0:31,0:31:90:0,90,1244	0/0:32,0:32:90:0,90,1350	0/0:36,0:36:99:0,102,1560	0/0:24,0:24:63:0,63,945	0/0:37,0:37:99:0,105,1387	0/0:28,0:28:81:0,81,1093	0/0:30,0:30:84:0,84,1260	0/0:28,0:28:81:0,81,1215	0/0:31,0:31:90:0,90,1350	0/0:30,0:30:75:0,75,1125	0/0:30,0:30:81:0,81,1215	0/0:35,0:35:99:0,99,1337	0/0:28,0:28:81:0,81,1146	0/0:38,0:38:99:0,99,1443	0/0:36,0:36:99:0,102,1491	0/0:40,0:40:99:0,104,1517	0/0:36,0:36:99:0,99,1485	0/0:39,0:39:88:0,88,1477
chr3	10683411	.	C	T	1003.68	PASS	.	GT:AD:DP:GQ:PL	0/1:16,13:29:99:422,0,523	0/1:16,20:36:99:659,0,516	0/0:38,0:38:99:0,102,1495	0/0:27,0:27:81:0,81,1082	0/0:37,0:37:99:0,99,1496	0/0:28,0:28:81:0,81,1015	0/0:35,0:35:99:0,99,1485	0/0:27,0:27:72:0,72,1080	0/0:29,0:29:57:0,57,1106	0/0:35,0:35:99:0,99,1485	0/0:53,0:53:99:0,120,1800	0/0:35,0:35:99:0,99,1485	0/0:36,0:36:99:0,102,1441	0/0:33,0:33:90:0,90,1350	0/0:35,0:35:99:0,102,1242	0/0:34,0:34:99:0,99,1400	0/0:35,0:35:99:0,99,1431	0/0:35,0:35:99:0,105,1351	0/0:40,0:40:99:0,104,1459	0/0:34,0:34:93:0,93,1395	0/0:34,0:34:99:0,99,1355	0/0:36,0:36:99:0,99,1485	0/0:32,0:32:81:0,81,1186	0/0:41,0:41:99:0,106,1675	0/0:30,0:30:84:0,84,1260	0/0:39,0:39:99:0,101,1436	0/0:28,0:28:69:0,69,1066	0/0:37,0:37:99:0,105,1499	0/0:37,0:37:99:0,99,1383	0/0:28,0:28:69:0,69,1035	0/0:35,0:35:99:0,102,1308	0/0:38,0:38:99:0,102,1530	0/0:37,0:37:99:0,99,1391	0/0:43,0:43:98:0,98,1609	0/0:34,0:34:99:0,99,1272	0/0:35,0:35:99:0,99,1485	0/0:38,0:38:99:0,99,1485	0/0:35,0:35:99:0,105,1363	0/0:35,0:35:99:0,99,1485	0/0:40,0:40:99:0,108,1620	0/0:37,0:37:99:0,99,1485
chr3	11141450	.	C	T	1883.55	PASS	.	GT:AD:DP:GQ:PGT:PID:PL	0/1:7,23:30:99:.:.:724,0,203	0/1:19,18:37:99:0|1:11141439_A_G:737,0,1022	0/0:28,0:28:69:.:.:0,69,1011	0/0:30,0:30:81:.:.:0,81,1151	0/0:30,0:30:81:.:.:0,81,1215	0/0:41,0:41:99:.:.:0,110,1427	0/0:43,0:43:99:.:.:0,114,1622	0/0:30,0:30:75:.:.:0,75,1172	0/0:36,0:36:99:.:.:0,99,1485	0/0:35,0:35:90:.:.:0,90,1350	0/0:39,0:39:99:.:.:0,111,1552	0/0:26,0:26:72:.:.:0,72,1080	0/0:42,0:42:99:.:.:0,99,1595	0/0:41,0:41:99:.:.:0,108,1535	0/0:35,0:35:99:.:.:0,105,1385	0/0:53,0:53:99:.:.:0,120,1800	0/0:30,0:30:84:.:.:0,84,1260	0/0:45,0:45:99:.:.:0,102,1800	0/0:40,0:40:99:.:.:0,111,1665	0/0:36,0:36:99:.:.:0,99,1381	0/0:42,0:42:99:.:.:0,109,1731	0/0:44,0:44:99:.:.:0,113,1674	0/0:34,0:34:90:.:.:0,90,1350	0/0:37,0:37:99:.:.:0,99,1302	0/0:33,0:33:99:.:.:0,99,1308	0/0:29,0:29:81:.:.:0,81,1215	0/0:25,0:25:72:.:.:0,72,1080	0/0:44,0:44:99:.:.:0,109,1784	0/0:41,0:41:99:.:.:0,117,1574	0/0:31,0:31:90:.:.:0,90,1350	0/0:47,0:47:99:.:.:0,109,1686	0/0:39,0:39:99:.:.:0,111,1665	0/0:38,0:38:99:.:.:0,102,1475	0/0:36,0:36:99:.:.:0,99,1473	0/0:32,0:32:96:.:.:0,96,1286	0/0:37,0:37:99:.:.:0,108,1620	0/0:37,0:37:99:.:.:0,105,1575	0/0:38,0:38:99:.:.:0,99,1408	0/0:37,0:37:99:.:.:0,99,1480	0/0:40,0:40:99:.:.:0,105,1495	0/0:30,0:30:84:.:.:0,84,1297
chr3	13036649	.	T	A	1216.55	PASS	.	GT:AD:DP:GQ:PL	0/1:26,15:41:99:504,0,805	0/1:17,21:38:99:694,0,548	0/0:24,0:24:60:0,60,900	0/0:35,0:35:99:0,99,1465	0/0:37,0:37:96:0,96,1365	0/0:38,0:38:99:0,99,1485	0/0:34,0:34:99:0,99,1249	0/0:31,0:31:90:0,90,1279	0/0:37,0:37:99:0,99,1479	0/0:40,0:40:99:0,99,1345	0/0:41,0:41:99:0,105,1524	0/0:42,0:42:99:0,99,1485	0/0:45,0:45:99:0,120,1700	0/0:37,0:37:99:0,99,1485	0/0:34,0:34:99:0,99,1324	0/0:37,0:37:99:0,102,1530	0/0:48,0:48:99:0,99,1485	0/0:38,0:38:99:0,105,1479	0/0:45,0:45:99:0,99,1485	0/0:30,0:30:81:0,81,1181	0/0:37,0:37:99:0,99,1403	0/0:32,0:32:87:0,87,1305	0/0:35,0:35:90:0,90,1304	0/0:38,0:38:99:0,102,1530	0/0:31,0:31:90:0,90,1198	0/0:40,0:40:99:0,108,1617	0/0:28,0:28:81:0,81,1071	0/0:40,0:40:99:0,99,1485	0/0:39,0:39:99:0,99,1485	0/0:31,0:31:90:0,90,1350	0/0:42,0:42:99:0,102,1530	0/0:31,0:31:90:0,90,1215	0/0:36,0:36:99:0,99,1382	0/0:35,0:35:99:0,102,1397	0/0:32,0:32:81:0,81,1260	0/0:26,0:26:66:0,66,1032	0/0:37,0:37:96:0,96,1440	0/0:23,0:23:63:0,63,945	0/0:37,0:37:99:0,108,1505	0/0:35,0:35:99:0,99,1402	0/0:41,0:41:99:0,114,1640
chr3	13102528	.	C	T	854.66	PASS	.	GT:AD:DP:GQ:PL	0/1:16,14:30:99:482,0,578	0/1:18,13:31:99:450,0,590	0/0:38,0:38:99:0,101,1491	0/0:27,0:27:81:0,81,987	0/0:38,0:38:99:0,99,1412	0/0:27,0:27:81:0,81,1048	0/0:31,0:31:78:0,78,1192	0/0:26,0:26:78:0,78,1086	0/0:33,0:33:69:0,69,1246	0/0:34,0:34:99:0,99,1324	0/0:40,0:40:99:0,111,1665	0/0:31,0:31:90:0,90,1180	0/0:43,0:43:99:0,103,1800	0/0:37,0:37:99:0,102,1530	0/0:24,0:24:72:0,72,968	0/0:39,0:39:99:0,99,1435	0/0:37,0:37:95:0,95,1339	0/0:34,0:34:99:0,99,1485	0/0:33,0:33:99:0,99,1294	0/0:32,0:32:93:0,93,1243	0/0:33,0:33:84:0,84,1261	0/0:42,0:42:99:0,100,1521	0/0:41,0:41:99:0,100,1580	0/0:25,0:25:66:0,66,990	0/0:26,0:26:63:0,63,995	0/0:30,0:30:81:0,81,1215	0/0:22,0:22:51:0,51,835	0/0:35,0:35:99:0,99,1485	0/0:25,0:25:72:0,72,1080	0/0:17,0:17:51:0,51,672	0/0:34,0:34:99:0,102,1343	0/0:31,0:31:87:0,87,1305	0/0:29,0:29:81:0,81,1215	0/0:30,0:30:90:0,90,1195	0/0:34,0:34:90:0,90,1350	0/0:41,0:41:99:0,99,1485	0/0:44,0:44:99:0,102,1530	0/0:23,0:23:60:0,60,945	0/0:38,0:38:99:0,99,1415	0/0:33,0:33:96:0,96,1440	0/0:37,0:37:99:0,99,1459
chr3	14378611	.	T	G	1403.79	PASS	.	GT:AD:DP:GQ:PL	0/1:14,16:30:99:460,0,483	0/1:16,22:38:99:761,0,530	0/0:37,0:37:99:0,99,1485	0/0:26,0:26:72:0,72,941	0/0:40,0:40:99:0,114,1666	0/0:25,0:25:72:0,72,1080	0/0:35,0:35:99:0,105,1283	0/0:31,0:31:90:0,90,1204	0/0:42,0:42:99:0,111,1637	0/0:32,0:32:90:0,90,1350	0/0:45,0:45:99:0,102,1724	0/0:35,0:35:96:0,96,1440	0/0:36,0:36:99:0,108,1445	0/0:40,0:40:99:0,103,1432	0/0:36,0:36:66:0,66,1300	0/0:35,0:35:99:0,99,1485	0/0:41,0:41:99:0,105,1473	0/0:42,0:42:99:0,110,1560	0/0:41,0:41:93:0,93,1395	0/0:35,0:35:99:0,99,1485	0/0:51,0:51:96:0,96,1693	0/0:36,0:36:99:0,99,1412	0/0:38,0:38:99:0,107,1328	0/0:34,0:34:99:0,99,1336	0/0:23,0:23:66:0,66,990	0/0:42,0:42:99:0,111,1577	0/0:20,0:20:60:0,60,789	0/0:37,0:37:99:0,102,1432	0/0:30,0:30:81:0,81,1215	0/0:27,0:27:75:0,75,1125	0/0:38,0:38:99:0,102,1463	0/0:35,0:35:99:0,99,1485	0/0:36,0:36:99:0,99,1485	0/0:41,0:41:99:0,111,1665	0/0:35,0:35:99:0,99,1485	0/0:30,0:30:84:0,84,1260	0/0:45,0:45:99:0,117,1755	0/0:35,0:35:99:0,99,1416	0/0:38,0:38:99:0,99,1456	0/0:35,0:35:99:0,99,1485	0/0:30,0:30:90:0,90,1173
chr3	16813877	.	TC	T	610.14	PASS	.	GT:AD:DP:GQ:PL	0/1:2,8:10:49:286,0,49	0/1:16,11:27:99:353,0,532	0/0:10,0:10:30:0,30,406	0/0:15,0:15:45:0,45,600	0/0:17,0:17:48:0,48,720	0/0:20,0:20:60:0,60,823	0/0:15,0:15:45:0,45,591	0/0:20,0:20:60:0,60,761	0/0:17,0:17:21:0,21,627	0/0:10,0:10:30:0,30,406	0/0:21,0:21:60:0,60,819	0/0:20,0:20:60:0,60,789	0/0:22,0:22:24:0,24,681	0/0:21,0:21:48:0,48,782	0/0:24,0:24:30:0,30,857	0/0:14,0:14:42:0,42,561	0/0:10,0:10:30:0,30,394	0/0:27,0:27:0:0,0,747	0/0:28,0:28:84:0,84,1107	0/0:12,0:12:36:0,36,465	0/0:15,0:15:45:0,45,566	0/0:17,0:17:51:0,51,710	0/0:13,0:13:39:0,39,505	0/0:20,0:20:60:0,60,771	0/0:15,0:15:45:0,45,532	0/0:11,0:11:33:0,33,421	0/0:19,0:19:57:0,57,673	0/0:12,0:12:36:0,36,475	0/0:15,0:15:45:0,45,600	0/0:13,0:13:39:0,39,509	0/0:24,0:24:72:0,72,900	0/0:21,0:21:60:0,60,710	0/0:18,0:18:54:0,54,675	0/0:20,0:20:60:0,60,777	0/0:13,0:13:0:0,0,421	0/0:14,0:14:42:0,42,503	0/0:15,0:15:45:0,45,588	0/0:20,0:20:60:0,60,809	0/0:38,0:38:73:0,73,1424	0/0:13,0:13:39:0,39,478	0/0:20,0:20:60:0,60,835
chr3	17785943	.	T	C	530.22	PASS	.	GT:AD:DP:GQ:PL	0/1:13,8:23:99:281,0,395	0/1:7,10:17:99:325,0,246	0/0:29,0:29:81:0,81,1215	0/0:22,0:22:60:0,60,900	0/0:39,0:39:99:0,99,1485	0/0:26,0:26:72:0,72,1080	0/0:34,0:34:90:0,90,1350	0/0:23,0:23:42:0,42,630	0/0:21,0:21:45:0,45,675	0/0:28,0:28:81:0,81,1135	0/0:42,0:42:99:0,110,1492	0/0:37,0:37:99:0,99,1485	0/0:27,0:27:72:0,72,1080	0/0:33,0:33:93:0,93,1395	0/0:22,0:22:63:0,63,945	0/0:32,0:32:63:0,63,945	0/0:24,0:24:66:0,66,990	0/0:28,0:28:81:0,81,1215	0/0:25,0:25:54:0,54,810	0/0:29,0:29:45:0,45,1017	0/0:31,0:31:81:0,81,1215	0/0:29,0:29:75:0,75,1111	0/0:37,0:37:38:0,38,1237	0/0:30,0:30:60:0,60,900	0/0:21,0:21:60:0,60,900	0/0:33,0:33:72:0,72,1080	0/0:30,0:30:78:0,78,1170	0/0:19,0:19:54:0,54,810	0/0:29,0:29:81:0,81,1215	0/0:22,0:22:60:0,60,828	0/0:26,0:26:72:0,72,1080	0/0:36,0:36:99:0,102,1481	0/0:28,0:28:81:0,81,1215	0/0:39,0:39:93:0,93,1395	0/0:25,0:25:65:0,65,825	0/0:19,0:19:57:0,57,659	0/0:41,0:41:40:0,40,1413	0/0:26,0:26:66:0,66,990	0/0:33,0:33:81:0,81,1215	0/0:34,0:34:90:0,90,1335	0/0:36,0:36:81:0,81,1215
chr3	19633501	.	C	T	801576	PASS	.	GT:AD:DP:GQ:PGT:PID:PL	0/1:9,13:22:99:.:.:443,0,310	0/1:16,14:30:99:.:.:426,0,545	1/1:0,38:38:99:.:.:1496,114,0	1/1:0,27:27:81:.:.:1081,81,0	1/1:0,38:38:99:.:.:1546,114,0	1/1:0,35:35:99:.:.:1427,105,0	1/1:0,36:36:99:.:.:1423,108,0	1/1:0,39:39:99:.:.:1581,117,0	1/1:0,30:30:90:.:.:1168,90,0	1/1:0,37:37:99:.:.:1450,111,0	1/1:0,35:35:99:.:.:1426,105,0	1/1:0,17:17:51:.:.:577,51,0	1/1:0,43:43:99:.:.:1716,129,0	1/1:0,40:40:99:.:.:1591,120,0	1/1:0,34:34:99:.:.:1351,102,0	1/1:0,40:40:99:.:.:1563,120,0	1/1:0,32:32:96:.:.:1290,96,0	1/1:0,51:51:99:.:.:1985,153,0	1/1:0,33:33:99:.:.:1249,99,0	1/1:0,36:36:99:.:.:1445,108,0	1/1:0,40:40:99:.:.:1592,120,0	1/1:0,37:37:99:.:.:1521,111,0	1/1:0,34:34:99:.:.:1353,102,0	1/1:0,38:38:99:.:.:1437,114,0	1/1:0,38:38:99:.:.:1502,114,0	1/1:0,25:25:75:.:.:936,75,0	1/1:0,34:34:99:.:.:1320,102,0	1/1:0,38:38:99:.:.:1558,114,0	1/1:0,41:41:99:.:.:1673,123,0	1/1:0,30:30:90:.:.:1173,90,0	1/1:0,48:48:99:.:.:1953,144,0	1/1:0,45:45:99:.:.:1789,135,0	1/1:0,33:33:99:.:.:1374,99,0	1/1:0,35:35:99:.:.:1315,105,0	1/1:0,36:36:99:.:.:1470,108,0	1/1:0,33:33:99:.:.:1345,99,0	1/1:0,44:44:99:.:.:1772,132,0	1/1:0,44:44:99:.:.:1821,132,0	1/1:0,33:33:99:.:.:1286,99,0	1/1:0,35:35:99:.:.:1449,105,0	1/1:0,38:38:99:.:.:1578,114,0
chr3	20367285	.	C	A	1426.69	PASS	.	GT:AD:DP:GQ:PL	0/1:15,18:33:99:606,0,525	0/1:18,23:41:99:745,0,541	0/0:35,0:35:90:0,90,1350	0/0:33,0:33:90:0,90,1350	0/0:40,0:40:99:0,105,1544	0/0:36,0:36:99:0,99,1477	0/0:36,0:36:99:0,99,1458	0/0:26,0:26:72:0,72,1080	0/0:25,0:25:75:0,75,1006	0/0:32,0:32:93:0,93,1395	0/0:35,0:35:99:0,99,1334	0/0:38,0:38:99:0,105,1469	0/0:38,0:38:99:0,101,1399	0/0:34,0:34:99:0,99,1309	0/0:35,0:35:99:0,99,1394	0/0:35,0:35:99:0,99,1351	0/0:37,0:37:99:0,99,1485	0/0:26,0:26:75:0,75,1125	0/0:42,0:42:99:0,117,1640	0/0:29,0:29:81:0,81,1215	0/0:37,0:37:99:0,99,1591	0/0:37,0:37:99:0,99,1460	0/0:46,0:46:99:0,120,1800	0/0:37,0:37:96:0,96,1402	0/0:35,0:35:99:0,99,1485	0/0:36,0:36:99:0,99,1485	0/0:37,0:37:99:0,99,1386	0/0:38,0:38:99:0,99,1434	0/0:29,0:29:84:0,84,1260	0/0:35,0:35:99:0,99,1283	0/0:36,0:36:99:0,105,1513	0/0:37,0:37:99:0,102,1485	0/0:36,0:36:99:0,99,1439	0/0:36,0:36:99:0,99,1485	0/0:25,0:25:72:0,72,984	0/0:35,0:35:99:0,99,1485	0/0:34,0:34:90:0,90,1350	0/0:34,0:34:99:0,99,1314	0/0:38,0:38:99:0,99,1485	0/0:41,0:41:99:0,114,1683	0/0:35,0:35:90:0,90,1350
chr3	20565187	.	T	G	1179.66	PASS	.	GT:AD:DP:GQ:PL	0/1:13,23:36:99:775,0,401	0/1:20,14:34:99:482,0,733	0/0:39,0:39:99:0,99,1485	0/0:28,0:28:72:0,72,1082	0/0:33,0:33:99:0,99,1342	0/0:32,0:32:90:0,90,1350	0/0:29,0:29:81:0,81,1215	0/0:38,0:38:99:0,99,1485	0/0:29,0:29:81:0,81,1215	0/0:33,0:33:90:0,90,1350	0/0:53,0:53:99:0,120,1800	0/0:49,0:49:99:0,120,1800	0/0:41,0:41:99:0,101,1534	0/0:37,0:37:99:0,99,1415	0/0:29,0:29:81:0,81,1215	0/0:46,0:46:99:0,114,1710	0/0:36,0:36:99:0,99,1485	0/0:27,0:27:72:0,72,1080	0/0:49,0:49:99:0,120,1800	0/0:33,0:33:99:0,99,1256	0/0:28,0:28:81:0,81,1215	0/0:36,0:36:99:0,99,1452	0/0:38,0:38:96:0,96,1440	0/0:31,0:31:90:0,90,1350	0/0:26,0:26:63:0,63,961	0/0:38,0:38:99:0,99,1485	0/0:24,0:24:72:0,72,956	0/0:39,0:39:99:0,99,1485	0/0:21,0:21:60:0,60,877	0/0:37,0:37:99:0,102,1407	0/0:40,0:40:99:0,99,1582	0/0:35,0:35:99:0,99,1439	0/0:35,0:35:99:0,99,1485	0/0:41,0:41:99:0,117,1755	0/0:23,0:23:66:0,66,949	0/0:37,0:37:99:0,99,1485	0/0:28,0:28:78:0,78,1170	0/0:31,0:31:84:0,84,1260	0/0:37,0:37:99:0,102,1492	0/0:34,0:34:99:0,99,1485	0/0:34,0:34:96:0,96,1440
chr3	23772572	.	A	G	1192.82	PASS	.	GT:AD:DP:GQ:PL	0/1:16,15:31:99:486,0,529	0/1:19,22:41:99:784,0,670	0/0:36,0:36:60:0,60,900	0/0:37,0:37:90:0,90,1350	0/0:26,0:26:57:0,57,855	0/0:27,0:27:51:0,51,765	0/0:26,0:26:60:0,60,900	0/0:31,0:31:54:0,54,810	0/0:29,0:29:54:0,54,810	0/0:44,0:44:99:0,99,1485	0/0:30,0:30:81:0,81,1207	0/0:46,0:46:81:0,81,1215	0/0:39,0:39:81:0,81,1215	0/0:33,0:33:99:0,99,1275	0/0:46,0:46:81:0,81,1215	0/0:39,0:39:99:0,99,1485	0/0:41,0:41:90:0,90,1350	0/0:33,0:33:81:0,81,1215	0/0:39,0:39:99:0,99,1485	0/0:39,0:39:75:0,75,1125	0/0:46,0:46:81:0,81,1215	0/0:37,0:37:90:0,90,1350	0/0:37,0:37:90:0,90,1350	0/0:39,0:39:90:0,90,1350	0/0:28,0:28:57:0,57,855	0/0:36,0:36:72:0,72,1080	0/0:21,0:21:39:0,39,585	0/0:35,0:35:93:0,93,1395	0/0:27,0:27:60:0,60,900	0/0:30,0:30:72:0,72,1080	0/0:46,0:46:99:0,99,1485	0/0:40,0:40:99:0,99,1485	0/0:39,0:39:90:0,90,1350	0/0:46,0:46:72:0,72,1080	0/0:34,0:34:99:0,99,1420	0/0:33,0:33:90:0,90,1350	0/0:43,0:43:90:0,90,1350	0/0:32,0:32:90:0,90,1350	0/0:36,0:36:99:0,99,1423	0/0:31,0:31:90:0,90,1350	0/0:41,0:41:81:0,81,1215
chr3	24300603	.	C	A	1592.9	PASS	.	GT:AD:DP:GQ:PGT:PID:PL	0/1:11,16:27:99:0|1:24300602_T_A:639,0,414	0/1:17,18:35:99:0|1:24300602_T_A:705,0,660	0/0:41,0:41:84:.:.:0,84,1260	0/0:35,0:35:81:.:.:0,81,1215	0/0:39,0:39:45:.:.:0,45,675	0/0:31,0:31:60:.:.:0,60,900	0/0:36,0:36:99:.:.:0,99,1485	0/0:41,0:41:99:.:.:0,102,1598	0/0:31,0:31:63:.:.:0,63,945	0/0:30,0:30:81:.:.:0,81,1215	0/0:39,0:39:99:.:.:0,100,1501	0/0:37,0:37:99:.:.:0,99,1458	0/0:41,0:41:87:.:.:0,87,1305	0/0:42,0:42:90:.:.:0,90,1350	0/0:30,0:30:72:.:.:0,72,1080	0/0:20,0:20:51:.:.:0,51,765	0/0:33,0:33:99:.:.:0,99,1306	0/0:32,0:32:87:.:.:0,87,1305	0/0:34,0:34:99:.:.:0,99,1392	0/0:30,0:30:60:.:.:0,60,900	0/0:41,0:41:81:.:.:0,81,1215	0/0:32,0:32:90:.:.:0,90,1298	0/0:33,0:33:63:.:.:0,63,945	0/0:29,0:29:60:.:.:0,60,900	0/0:36,0:36:60:.:.:0,60,900	0/0:38,0:38:99:.:.:0,102,1530	0/0:31,0:31:48:.:.:0,48,720	0/0:25,0:25:48:.:.:0,48,720	0/0:33,0:33:63:.:.:0,63,945	0/0:24,0:24:51:.:.:0,51,765	0/0:33,0:33:60:.:.:0,60,990	0/0:43,0:43:99:.:.:0,108,1620	0/0:44,0:44:81:.:.:0,81,1215	0/0:36,0:36:72:.:.:0,72,1080	0/0:39,0:39:66:.:.:0,66,990	0/0:38,0:38:99:.:.:0,99,1485	0/0:44,0:44:81:.:.:0,81,1215	0/0:35,0:35:99:.:.:0,99,1470	0/0:47,0:47:99:.:.:0,99,1485	0/0:41,0:41:81:.:.:0,81,1215	0/0:37,0:37:99:.:.:0,102,1507
chr3	25068585	.	C	T	1077.75	PASS	.	GT:AD:DP:GQ:PL	0/1:13,13:26:99:370,0,422	0/1:19,16:35:99:422,0,664	0/0:35,0:35:99:0,99,1361	0/0:41,0:41:99:0,99,1485	0/0:31,0:31:62:0,62,1144	0/0:31,0:31:90:0,90,1350	0/0:35,0:35:60:0,60,1267	0/0:32,0:32:93:0,93,1395	0/0:38,0:38:99:0,99,1485	0/0:35,0:35:99:0,99,1365	0/0:32,0:32:55:0,55,1241	0/0:40,0:40:99:0,105,1525	0/0:42,0:42:99:0,108,1599	0/0:36,0:36:99:0,99,1383	0/0:34,0:34:99:0,99,1485	0/0:33,0:33:99:0,99,1195	0/0:43,0:43:87:0,87,1561	0/0:36,0:36:99:0,99,1387	0/0:33,0:33:99:0,99,1298	0/0:37,0:37:99:0,99,1430	0/0:42,0:42:99:0,99,1483	0/0:33,0:33:93:0,93,1395	0/0:38,0:38:99:0,99,1447	0/0:33,0:33:99:0,99,1280	0/0:27,0:27:65:0,65,1018	0/0:34,0:34:99:0,99,1485	0/0:33,0:33:68:0,68,1128	0/0:35,0:35:90:0,90,1328	0/0:35,0:35:99:0,99,1485	0/0:39,0:39:99:0,101,1401	0/0:26,0:26:72:0,72,1080	0/0:36,0:36:99:0,99,1335	0/0:36,0:36:99:0,99,1404	0/0:28,0:28:69:0,69,1062	0/0:37,0:37:99:0,99,1440	0/0:25,0:25:72:0,72,1080	0/0:39,0:39:99:0,105,1435	0/0:30,0:30:90:0,90,1183	0/0:34,0:34:99:0,102,1282	0/0:37,0:37:99:0,99,1473	0/0:41,0:41:99:0,111,1625
chr3	25613213	.	A	G	829733	PASS	.	GT:AD:DP:GQ:PGT:PID:PL	0/1:7,16:23:99:.:.:551,0,189	0/1:16,18:34:99:.:.:626,0,528	1/1:0,24:24:72:.:.:978,72,0	1/1:0,30:30:90:.:.:1137,90,0	1/1:0,29:29:87:.:.:1207,87,0	1/1:0,28:28:84:.:.:1070,84,0	1/1:0,34:34:99:.:.:1292,102,0	1/1:0,39:39:99:.:.:1571,117,0	1/1:0,36:36:99:1|1:25613213_A_G:1495,108,0	1/1:0,29:29:86:.:.:1084,86,0	1/1:0,52:52:99:.:.:2042,156,0	1/1:0,36:36:99:1|1:25613189_A_C:1462,108,0	1/1:0,35:35:99:.:.:1348,105,0	1/1:0,40:40:99:.:.:1636,120,0	1/1:0,33:33:99:.:.:1286,99,0	1/1:0,45:45:99:1|1:25613194_A_C:1705,135,0	1/1:0,42:42:99:1|1:25613211_T_A:1655,126,0	1/1:0,29:29:87:.:.:1175,87,0	1/1:0,41:41:99:1|1:25613189_A_C:1707,123,0	1/1:0,31:31:93:.:.:1263,93,0	1/1:0,32:32:96:.:.:1306,96,0	1/1:0,37:37:99:.:.:1445,111,0	1/1:0,34:34:99:.:.:1294,102,0	1/1:0,34:34:99:1|1:25613181_A_G:1358,105,0	1/1:0,32:32:96:.:.:1349,96,0	1/1:0,40:40:99:.:.:1622,120,0	1/1:0,35:35:99:.:.:1367,105,0	1/1:0,39:39:99:1|1:25613192_A_C:1550,116,0	1/1:0,31:31:93:.:.:1221,93,0	1/1:0,32:32:96:.:.:1299,96,0	1/1:0,37:37:99:.:.:1509,111,0	1/1:0,31:31:93:.:.:1228,93,0	1/1:0,38:38:99:.:.:1478,114,0	1/1:0,35:35:99:.:.:1379,105,0	1/1:0,29:29:87:.:.:1161,87,0	1/1:0,41:41:99:.:.:1592,123,0	1/1:0,37:37:99:.:.:1590,111,0	1/1:0,44:44:99:1|1:25613190_A_C:1812,132,0	1/1:0,46:46:99:.:.:1887,141,0	1/1:0,47:47:99:1|1:25613189_A_C:1901,141,0	1/1:0,39:39:99:.:.:1512,117,0
chr3	31986595	.	C	T	406.51	Filter	.	GT:AD:DP:GQ:PL	0/1:9,4:13:99:113,0,278	0/1:12,10:22:99:308,0,363	0/0:25,0:25:72:0,72,1080	0/0:6,0:6:18:0,18,227	0/0:28,0:28:81:0,81,1146	0/0:20,0:20:60:0,60,799	0/0:20,0:20:51:0,51,765	0/0:21,0:21:60:0,60,900	0/0:21,0:21:63:0,63,842	0/0:20,0:20:60:0,60,771	0/0:29,0:29:81:0,81,1215	0/0:16,0:16:42:0,42,630	0/0:18,0:18:45:0,45,675	0/0:19,0:19:51:0,51,765	0/0:6,0:6:18:0,18,212	0/0:20,0:20:57:0,57,855	0/0:20,0:20:51:0,51,765	0/0:17,0:17:51:0,51,672	0/0:26,0:26:69:0,69,1035	0/0:25,0:25:72:0,72,1080	0/0:17,0:17:51:0,51,684	0/0:17,0:17:48:0,48,720	0/0:25,0:25:72:0,72,1080	0/0:19,0:19:51:0,51,765	0/0:14,0:14:39:0,39,585	0/0:22,0:22:63:0,63,845	0/0:17,0:17:36:0,36,540	0/0:23,0:23:63:0,63,945	0/0:17,0:17:48:0,48,720	0/0:15,0:15:42:0,42,630	0/0:28,0:28:75:0,75,1125	0/0:15,0:15:42:0,42,630	0/0:19,0:19:57:0,57,755	0/0:24,0:24:60:0,60,900	0/0:17,0:17:48:0,48,720	0/0:13,0:13:39:0,39,493	0/0:13,0:13:39:0,39,507	0/0:17,0:17:51:0,51,710	0/0:24,0:24:72:0,72,952	0/0:11,0:11:30:0,30,450	0/0:21,0:21:60:0,60,851
chr4	2064626	.	G	T	833.77	PASS	.	GT:AD:DP:GQ:PL	0/1:15,9:24:99:292,0,542	0/1:17,13:30:99:453,0,564	0/0:46,0:46:99:0,109,1741	0/0:26,0:26:75:0,75,967	0/0:29,0:29:84:0,84,1260	0/0:29,0:29:72:0,72,1074	0/0:31,0:31:90:0,90,1350	0/0:30,0:30:90:0,90,1191	0/0:35,0:35:99:0,99,1485	0/0:26,0:26:72:0,72,1080	0/0:37,0:37:99:0,99,1487	0/0:30,0:30:90:0,90,1203	0/0:43,0:43:88:0,88,1677	0/0:36,0:36:99:0,99,1485	0/0:30,0:30:87:0,87,1305	0/0:35,0:35:99:0,99,1485	0/0:40,0:40:78:0,78,1499	0/0:36,0:36:99:0,102,1487	0/0:37,0:37:99:0,105,1499	0/0:25,0:25:75:0,75,994	0/0:47,0:47:99:0,112,1800	0/0:42,0:42:99:0,105,1637	0/0:42,0:42:99:0,108,1597	0/0:30,0:30:81:0,81,1215	0/0:24,0:24:63:0,63,945	0/0:35,0:35:99:0,99,1404	0/0:32,0:32:90:0,90,1350	0/0:38,0:38:99:0,99,1438	0/0:31,0:31:87:0,87,1305	0/0:28,0:28:42:0,42,1048	0/0:39,0:39:99:0,102,1497	0/0:38,0:38:99:0,102,1457	0/0:36,0:36:99:0,99,1437	0/0:35,0:35:99:0,99,1485	0/0:35,0:35:99:0,99,1485	0/0:37,0:37:99:0,105,1529	0/0:35,0:35:99:0,99,1414	0/0:33,0:33:99:0,99,1294	0/0:38,0:38:99:0,105,1575	0/0:23,0:23:66:0,66,990	0/0:32,0:32:90:0,90,1350
chr4	2596353	.	C	T	748.73	PASS	.	GT:AD:DP:GQ:PGT:PID:PL	0/1:16,16:32:99:.:.:516,0,480	0/1:9,9:18:99:1|0:2596345_A_C:310,0,324	0/0:38,0:38:99:.:.:0,99,1462	0/0:35,0:35:99:.:.:0,99,1428	0/0:38,0:38:99:.:.:0,102,1530	0/0:33,0:33:99:.:.:0,99,1295	0/0:41,0:41:99:.:.:0,110,1548	0/0:34,0:34:99:.:.:0,102,1233	0/0:28,0:28:78:.:.:0,78,1170	0/0:40,0:40:99:.:.:0,111,1665	0/0:37,0:37:99:.:.:0,100,1530	0/0:39,0:39:99:.:.:0,102,1507	0/0:39,0:39:99:.:.:0,105,1561	0/0:37,0:37:99:.:.:0,102,1530	0/0:37,0:37:99:.:.:0,99,1411	0/0:33,0:33:90:.:.:0,90,1335	0/0:36,0:36:99:.:.:0,99,1407	0/0:31,0:31:81:.:.:0,81,1215	0/0:28,0:28:75:.:.:0,75,1125	0/0:36,0:36:99:.:.:0,102,1530	0/0:38,0:38:99:.:.:0,99,1462	0/0:38,0:38:99:.:.:0,100,1530	0/0:35,0:35:99:.:.:0,99,1485	0/0:38,0:38:99:.:.:0,99,1484	0/0:14,0:14:42:.:.:0,42,546	0/0:33,0:33:99:.:.:0,99,1352	0/0:25,0:25:72:.:.:0,72,1080	0/0:31,0:31:87:.:.:0,87,1305	0/0:37,0:37:99:.:.:0,102,1530	0/0:29,0:29:84:.:.:0,84,1260	0/0:36,0:36:99:.:.:0,99,1485	0/0:33,0:33:99:.:.:0,99,1258	0/0:38,0:38:99:.:.:0,99,1485	0/0:36,0:36:99:.:.:0,102,1521	0/0:33,0:33:99:.:.:0,99,1241	0/0:26,0:26:75:.:.:0,75,967	0/0:38,0:38:99:.:.:0,102,1540	0/0:32,0:32:90:.:.:0,90,1350	0/0:35,0:35:99:.:.:0,99,1468	0/0:39,0:39:99:.:.:0,103,1541	0/0:37,0:37:99:.:.:0,99,1466
chr4	5402828	.	C	T	1636.59	PASS	.	GT:AD:DP:GQ:PL	0/1:24,19:43:99:552,0,839	0/1:13,28:41:99:978,0,420	0/0:32,0:32:90:0,90,1350	0/0:28,0:28:81:0,81,1102	0/0:42,0:42:85:0,85,1601	0/0:33,0:33:93:0,93,1395	0/0:40,0:40:99:0,99,1485	0/0:30,0:30:60:0,60,1155	0/0:36,0:36:99:0,99,1352	0/0:43,0:43:99:0,103,1706	0/0:41,0:41:99:0,111,1635	0/0:38,0:38:99:0,101,1563	0/0:53,0:53:99:0,120,1800	0/0:34,0:34:96:0,96,1440	0/0:31,0:31:90:0,90,1256	0/0:37,0:37:99:0,99,1485	0/0:41,0:41:99:0,104,1579	0/0:29,0:29:81:0,81,1215	0/0:35,0:35:99:0,99,1485	0/0:31,0:31:87:0,87,1305	0/0:37,0:37:99:0,102,1461	0/0:38,0:38:99:0,102,1490	0/0:39,0:39:99:0,102,1491	0/0:38,0:38:99:0,105,1515	0/0:24,0:24:72:0,72,948	0/0:38,0:38:99:0,101,1503	0/0:25,0:25:72:0,72,1080	0/0:37,0:37:99:0,99,1530	0/0:22,0:22:60:0,60,900	0/0:33,0:33:93:0,93,1395	0/0:39,0:39:99:0,105,1606	0/0:35,0:35:99:0,99,1485	0/0:35,0:35:99:0,99,1439	0/0:38,0:38:99:0,102,1530	0/0:21,0:21:60:0,60,851	0/0:36,0:36:99:0,99,1458	0/0:37,0:37:99:0,105,1568	0/0:36,0:36:99:0,102,1530	0/0:39,0:39:99:0,108,1576	0/0:29,0:29:81:0,81,1199	0/0:32,0:32:90:0,90,1337
chr4	9266874	.	G	A	1334.04	PASS	.	GT:AD:DP:GQ:PL	0/1:19,19:38:99:578,0,636	0/1:15,20:35:99:685,0,497	0/0:41,0:41:81:0,81,1559	0/0:33,0:33:90:0,90,1350	0/0:24,0:24:63:0,63,945	0/0:39,0:39:99:0,102,1446	0/0:46,0:46:99:0,103,1725	0/0:34,0:34:99:0,99,1383	0/0:35,0:35:93:0,93,1395	0/0:24,0:24:72:0,72,968	0/0:44,0:44:90:0,90,1597	0/0:41,0:41:99:0,111,1595	0/0:43,0:43:99:0,103,1754	0/0:36,0:36:99:0,99,1465	0/0:41,0:41:81:0,81,1557	0/0:39,0:39:99:0,102,1467	0/0:42,0:42:99:0,117,1726	0/0:42,0:42:99:0,111,1665	0/0:36,0:36:99:0,99,1485	0/0:33,0:33:99:0,99,1366	0/0:37,0:37:99:0,99,1404	0/0:44,0:44:99:0,113,1690	0/0:46,0:46:99:0,106,1800	0/0:27,0:27:66:0,66,990	0/0:30,0:30:87:0,87,1305	0/0:39,0:39:76:0,76,1481	0/0:23,0:23:63:0,63,945	0/0:31,0:31:87:0,87,1305	0/0:36,0:36:99:0,99,1485	0/0:35,0:35:99:0,99,1424	0/0:39,0:39:99:0,111,1665	0/0:39,0:39:99:0,99,1485	0/0:35,0:35:99:0,99,1485	0/0:36,0:36:99:0,99,1468	0/0:36,0:36:99:0,102,1526	0/0:31,0:31:90:0,90,1222	0/0:34,0:34:99:0,99,1485	0/0:36,0:36:99:0,99,1371	0/0:43,0:43:99:0,103,1599	0/0:36,0:36:90:0,90,1350	0/0:46,0:46:99:0,120,1800
chr4	11474869	.	G	T	1392.35	PASS	.	GT:AD:DP:GQ:PL	0/1:20,14:34:99:439,0,631	0/1:18,24:42:99:811,0,582	0/0:33,0:33:90:0,90,1350	0/0:27,0:27:72:0,72,1080	0/0:25,0:25:45:0,45,795	0/0:42,0:42:99:0,106,1626	0/0:17,0:17:45:0,45,675	0/0:34,0:34:86:0,86,1179	0/0:36,0:36:99:0,99,1369	0/0:35,0:35:99:0,99,1438	0/0:36,0:36:78:0,78,1326	0/0:30,0:30:81:0,81,1215	0/0:37,0:37:99:0,99,1464	0/0:44,0:44:99:0,99,1753	0/0:20,0:20:57:0,57,855	0/0:39,0:39:99:0,104,1457	0/0:36,0:36:99:0,99,1365	0/0:31,0:31:93:0,93,1192	0/0:22,0:22:50:0,50,775	0/0:31,0:31:90:0,90,1350	0/0:36,0:36:99:0,99,1485	0/0:36,0:36:99:0,99,1337	0/0:42,0:42:99:0,120,1800	0/0:33,0:33:90:0,90,1350	0/0:24,0:24:69:0,69,1035	0/0:31,0:31:84:0,84,1205	0/0:24,0:24:72:0,72,872	0/0:40,0:40:99:0,101,1685	0/0:26,0:26:75:0,75,1125	0/0:30,0:30:75:0,75,1125	0/0:26,0:26:75:0,75,1125	0/0:37,0:37:99:0,99,1424	0/0:31,0:31:90:0,90,1350	0/0:30,0:30:84:0,84,1260	0/0:32,0:32:90:0,90,1350	0/0:27,0:27:72:0,72,1080	0/0:39,0:39:99:0,105,1575	0/0:35,0:35:99:0,99,1380	0/0:35,0:35:87:0,87,1305	0/0:44,0:44:99:0,120,1800	0/0:35,0:35:99:0,99,1429
chr4	12033302	.	C	T	1263.07	PASS	.	GT:AD:DP:GQ:PL	0/1:17,14:31:99:463,0,483	0/1:14,24:38:99:842,0,422	0/0:35,0:35:90:0,90,1350	0/0:21,0:21:60:0,60,900	0/0:35,0:35:99:0,99,1389	0/0:22,0:22:60:0,60,857	0/0:31,0:31:90:0,90,1206	0/0:25,0:25:72:0,72,941	0/0:33,0:33:90:0,90,1350	0/0:21,0:21:60:0,60,830	0/0:63,0:63:99:0,120,1800	0/0:24,0:24:69:0,69,1035	0/0:48,0:48:99:0,117,1782	0/0:32,0:32:96:0,96,1257	0/0:37,0:37:99:0,99,1485	0/0:40,0:40:99:0,108,1595	0/0:27,0:27:72:0,72,1080	0/0:28,0:28:75:0,75,1125	0/0:34,0:34:99:0,99,1485	0/0:31,0:31:81:0,81,1215	0/0:29,0:29:58:0,58,1140	0/0:43,0:43:99:0,109,1655	0/0:36,0:36:99:0,99,1405	0/0:35,0:35:99:0,99,1485	0/0:26,0:26:75:0,75,978	0/0:35,0:35:99:0,99,1441	0/0:29,0:29:81:0,81,1215	0/0:47,0:47:99:0,113,1732	0/0:27,0:27:72:0,72,1078	0/0:37,0:37:99:0,101,1406	0/0:46,0:46:99:0,100,1800	0/0:37,0:37:99:0,102,1530	0/0:46,0:46:99:0,120,1800	0/0:41,0:41:99:0,111,1592	0/0:36,0:36:99:0,105,1315	0/0:23,0:23:60:0,60,900	0/0:28,0:28:81:0,81,1123	0/0:30,0:30:90:0,90,1154	0/0:37,0:37:99:0,99,1361	0/0:38,0:38:99:0,99,1485	0/0:36,0:36:99:0,105,1327
chr4	13167900	.	T	TG	1723.92	PASS	.	GT:AD:DP:GQ:PGT:PID:PL	0/1:18,19:37:99:0|1:13167900_T_TG:765,0,1141	0/1:25,20:45:99:0|1:13167900_T_TG:717,0,1569	0/0:30,0:30:81:.:.:0,81,1215	0/0:27,0:27:66:.:.:0,66,964	0/0:40,0:40:99:.:.:0,101,1593	0/0:28,0:28:72:.:.:0,72,1080	0/0:38,0:38:99:.:.:0,105,1454	0/0:38,0:38:99:.:.:0,108,1579	0/0:37,0:37:84:.:.:0,84,1305	0/0:36,0:36:99:.:.:0,99,1485	0/0:33,0:33:84:.:.:0,84,1260	0/0:47,0:47:99:.:.:0,99,1651	0/0:43,0:43:99:.:.:0,115,1800	0/0:41,0:41:99:.:.:0,105,1496	0/0:32,0:32:90:.:.:0,90,1264	0/0:47,0:47:99:.:.:0,120,1800	0/0:36,0:36:99:.:.:0,99,1418	0/0:39,0:39:86:.:.:0,86,1433	0/0:38,0:38:99:.:.:0,102,1436	0/0:32,0:32:81:.:.:0,81,1215	0/0:44,0:44:99:.:.:0,120,1776	0/0:35,0:35:90:.:.:0,90,1350	0/0:38,0:38:99:.:.:0,108,1585	0/0:41,0:41:99:.:.:0,114,1608	0/0:28,0:28:72:.:.:0,72,1080	0/0:39,0:39:99:.:.:0,102,1487	0/0:24,0:24:57:.:.:0,57,907	0/0:45,0:45:99:.:.:0,120,1800	0/0:38,0:38:99:.:.:0,108,1390	0/0:35,0:35:99:.:.:0,102,1468	0/0:38,0:38:99:.:.:0,105,1537	0/0:38,0:38:99:.:.:0,107,1436	0/0:44,0:44:99:.:.:0,120,1800	0/0:35,0:35:99:.:.:0,99,1485	0/0:40,0:40:99:.:.:0,107,1425	0/0:38,0:38:99:.:.:0,107,1506	0/0:32,0:32:90:.:.:0,90,1350	0/0:25,0:25:72:.:.:0,72,960	0/0:38,0:38:99:.:.:0,99,1485	0/0:36,0:36:99:.:.:0,99,1485	0/0:30,0:30:84:.:.:0,84,1260
chr4	14484283	.	T	C	902923	PASS	.	GT:AD:DP:GQ:PGT:PID:PL	0/1:12,17:29:99:.:.:611,0,410	0/1:20,20:40:99:.:.:659,0,715	1/1:0,31:31:93:.:.:1240,93,0	1/1:0,34:34:99:.:.:1310,102,0	1/1:0,39:39:99:.:.:1535,116,0	1/1:0,25:25:75:.:.:1027,75,0	1/1:0,29:29:87:.:.:1177,87,0	1/1:0,32:32:96:.:.:1320,96,0	1/1:0,47:47:99:.:.:1939,141,0	1/1:0,35:35:99:.:.:1367,105,0	1/1:0,39:39:99:.:.:1524,117,0	1/1:0,56:56:99:.:.:2117,168,0	1/1:0,36:36:99:.:.:1480,108,0	1/1:0,37:37:99:.:.:1501,111,0	1/1:0,36:36:99:.:.:1339,107,0	1/1:0,45:45:99:.:.:1788,135,0	1/1:0,32:32:96:.:.:1268,96,0	1/1:0,36:36:99:.:.:1425,108,0	1/1:0,38:38:99:.:.:1516,114,0	1/1:0,26:26:78:.:.:1068,78,0	1/1:0,35:35:99:.:.:1418,105,0	1/1:0,42:42:99:.:.:1599,126,0	1/1:0,49:49:99:.:.:1949,147,0	1/1:0,37:37:99:.:.:1441,111,0	1/1:0,21:21:63:.:.:843,63,0	1/1:0,29:29:87:.:.:1175,87,0	1/1:0,25:25:75:.:.:978,75,0	1/1:0,35:35:99:.:.:1421,105,0	1/1:0,40:40:99:1|1:14484283_T_C:1472,122,0	1/1:0,41:41:99:.:.:1540,122,0	1/1:0,41:41:99:.:.:1622,123,0	1/1:0,44:44:99:.:.:1689,131,0	1/1:0,41:41:99:.:.:1678,123,0	1/1:0,47:47:99:.:.:1765,141,0	1/1:0,44:44:99:.:.:1688,131,0	1/1:0,33:33:99:.:.:1332,99,0	1/1:0,51:51:99:.:.:2062,153,0	1/1:0,38:38:99:.:.:1497,114,0	1/1:0,41:41:99:.:.:1556,122,0	1/1:0,33:33:99:.:.:1292,99,0	1/1:0,41:41:99:.:.:1627,123,0
chr4	14497243	.	C	T	1160.36	Filter	.	GT:AD:DP:GQ:PL	0/1:12,19:31:99:610,0,382	0/1:16,21:37:99:627,0,486	0/0:27,0:27:78:0,78,1170	0/0:23,0:23:63:0,63,852	0/0:37,0:37:99:0,99,1485	0/0:14,0:14:42:0,42,573	0/0:34,0:34:90:0,90,1240	0/0:24,0:24:60:0,60,927	0/0:26,0:26:75:0,75,1125	0/0:34,0:34:99:0,99,1485	0/0:35,0:35:99:0,102,1333	0/0:27,0:27:81:0,81,1055	0/0:35,0:35:99:0,99,1485	0/0:9,0:9:27:0,27,352	0/0:18,0:18:45:0,45,675	0/0:11,0:11:18:0,18,402	0/0:16,0:16:48:0,48,565	0/0:29,0:29:80:0,80,1116	0/0:29,0:29:81:0,81,1005	0/0:28,0:28:81:0,81,1215	0/0:35,0:35:99:0,102,1530	0/0:31,0:31:90:0,90,1193	0/0:24,0:24:63:0,63,945	0/0:25,0:25:75:0,75,898	0/0:27,0:27:71:0,71,981	0/0:34,0:34:99:0,99,1485	0/0:22,0:22:60:0,60,900	0/0:19,0:19:42:0,42,690	0/0:27,0:27:81:0,81,990	0/0:26,0:26:72:0,72,1080	0/0:24,0:24:72:0,72,968	0/0:20,0:20:60:0,60,789	0/0:15,0:15:39:0,39,585	0/0:36,0:36:99:0,99,1427	0/0:17,0:17:51:0,51,611	0/0:10,0:10:21:0,21,315	0/0:34,0:34:99:0,99,1485	0/0:8,0:8:21:0,21,315	0/0:35,0:35:99:0,99,1259	0/0:29,0:29:84:0,84,1260	0/0:11,0:11:30:0,30,450
chr4	16013709	.	T	G	39	Filter	.	GT:AD:DP:GQ:PGT:PID:PL	0/1:23,2:25:8:.:.:8,0,860	0/1:21,2:23:14:.:.:14,0,756	0/0:29,0:29:81:.:.:0,81,1215	0/0:36,0:36:81:.:.:0,81,1215	0/0:46,0:46:99:.:.:0,99,1485	0/0:50,0:50:99:.:.:0,102,1530	0/0:49,0:49:99:.:.:0,120,1800	0/0:7,0:7:21:.:.:0,21,280	0/0:48,0:48:99:.:.:0,102,1530	0/0:28,0:28:48:.:.:0,48,720	0/0:28,0:28:54:.:.:0,54,810	0/0:30,0:30:54:.:.:0,54,810	0/0:47,0:47:99:.:.:0,99,1485	0/0:55,0:55:99:.:.:0,120,1800	0/0:30,0:30:84:.:.:0,84,1260	0/0:44,0:44:99:.:.:0,105,1575	0/0:50,0:50:99:.:.:0,120,1800	0/0:15,0:15:36:.:.:0,36,540	0/0:12,0:12:27:.:.:0,27,405	0/0:34,0:34:87:.:.:0,87,1305	0/0:21,0:21:63:.:.:0,63,865	0/0:38,0:38:93:.:.:0,93,1395	0/0:37,0:37:90:.:.:0,90,1350	0/0:24,0:24:54:.:.:0,54,810	0/0:38,0:38:99:.:.:0,105,1575	0/0:23,0:23:57:.:.:0,57,855	0/0:14,0:14:39:.:.:0,39,585	0/0:31,0:31:75:.:.:0,75,1125	0/0:42,0:42:99:.:.:0,102,1530	0/0:43,0:43:99:.:.:0,102,1530	0/0:67,0:67:99:.:.:0,120,1800	0/0:58,0:58:99:.:.:0,100,1800	0/0:36,0:36:66:.:.:0,66,1312	0/0:45,0:45:99:.:.:0,108,1620	0/0:54,0:54:99:.:.:0,114,1710	0/0:41,0:41:82:.:.:0,82,1595	0/0:54,0:54:99:.:.:0,120,1800	0/0:31,0:31:60:.:.:0,60,900	0/0:38,0:38:99:.:.:0,102,1530	0/0:44,0:44:99:.:.:0,111,1665	0/0:32,0:32:81:.:.:0,81,1267
chr4	18694292	.	A	G	1207.88	PASS	.	GT:AD:DP:GQ:PGT:PID:PL	0/1:18,12:30:99:0|1:18694265_C_T:416,0,738	0/1:20,21:41:99:0|1:18694265_C_T:822,0,777	0/0:37,0:37:99:.:.:0,102,1530	0/0:30,0:30:87:.:.:0,87,1305	0/0:37,0:37:96:.:.:0,96,1416	0/0:41,0:41:99:.:.:0,108,1617	0/0:33,0:33:99:.:.:0,99,1191	0/0:28,0:28:81:.:.:0,81,1033	0/0:37,0:37:99:.:.:0,108,1360	0/0:45,0:45:99:.:.:0,108,1698	0/0:47,0:47:99:.:.:0,99,1485	0/0:37,0:37:99:.:.:0,99,1485	0/0:34,0:34:96:.:.:0,96,1440	0/0:37,0:37:99:.:.:0,99,1457	0/0:31,0:31:90:.:.:0,90,1350	0/0:43,0:43:99:.:.:0,119,1531	0/0:37,0:37:99:.:.:0,99,1424	0/0:32,0:32:90:.:.:0,90,1350	0/0:31,0:31:78:.:.:0,78,1199	0/0:28,0:28:81:.:.:0,81,1215	0/0:37,0:37:99:.:.:0,99,1420	0/0:46,0:46:99:.:.:0,103,1655	0/0:30,0:30:84:.:.:0,84,1260	0/0:34,0:34:99:.:.:0,99,1485	0/0:42,0:42:87:.:.:0,87,1305	0/0:29,0:29:45:.:.:0,45,1067	0/0:22,0:22:60:.:.:0,60,861	0/0:40,0:40:99:.:.:0,105,1479	0/0:30,0:30:90:.:.:0,90,1068	0/0:32,0:32:93:.:.:0,93,1395	0/0:34,0:34:96:.:.:0,96,1440	0/0:37,0:37:99:.:.:0,101,1375	0/0:40,0:40:99:.:.:0,111,1665	0/0:33,0:33:93:.:.:0,93,1395	0/0:29,0:29:87:.:.:0,87,1147	0/0:39,0:39:99:.:.:0,104,1487	0/0:36,0:36:99:.:.:0,99,1378	0/0:40,0:40:99:.:.:0,105,1491	0/0:31,0:31:90:.:.:0,90,1174	0/0:29,0:29:87:.:.:0,87,1085	0/0:39,0:39:99:.:.:0,104,1372
chr4	21205872	.	C	T	866.8	PASS	.	GT:AD:DP:GQ:PL	0/1:13,18:31:99:589,0,348	0/1:12,13:25:99:355,0,395	0/0:22,0:22:63:0,63,840	0/0:28,0:28:81:0,81,1131	0/0:20,0:20:60:0,60,797	0/0:31,0:31:84:0,84,1225	0/0:29,0:29:81:0,81,1215	0/0:32,0:32:90:0,90,1267	0/0:32,0:32:90:0,90,1350	0/0:25,0:25:72:0,72,967	0/0:40,0:40:99:0,108,1613	0/0:36,0:36:99:0,99,1485	0/0:38,0:38:99:0,99,1483	0/0:37,0:37:99:0,99,1419	0/0:22,0:22:60:0,60,900	0/0:40,0:40:99:0,110,1534	0/0:26,0:26:72:0,72,1080	0/0:35,0:35:99:0,99,1319	0/0:35,0:35:99:0,99,1371	0/0:35,0:35:99:0,99,1485	0/0:30,0:30:87:0,87,1305	0/0:28,0:28:75:0,75,1125	0/0:38,0:38:99:0,99,1425	0/0:34,0:34:93:0,93,1395	0/0:21,0:21:60:0,60,839	0/0:22,0:22:60:0,60,873	0/0:32,0:32:78:0,78,1170	0/0:40,0:40:99:0,117,1526	0/0:33,0:33:90:0,90,1350	0/0:34,0:34:99:0,99,1485	0/0:34,0:34:99:0,99,1485	0/0:37,0:37:99:0,99,1268	0/0:42,0:42:99:0,114,1681	0/0:27,0:27:78:0,78,1170	0/0:30,0:30:75:0,75,1196	0/0:34,0:34:99:0,99,1314	0/0:39,0:39:99:0,114,1498	0/0:33,0:33:99:0,99,1219	0/0:37,0:37:99:0,99,1314	0/0:33,0:33:99:0,99,1240	0/0:44,0:44:99:0,120,1800
chr4	21714311	.	G	A	996.69	PASS	.	GT:AD:DP:GQ:PGT:PID:PL	0/1:16,13:29:99:0|1:21714301_T_C:519,0,639	0/1:20,9:29:99:0|1:21714301_T_C:360,0,803	0/0:36,0:36:99:.:.:0,102,1492	0/0:33,0:33:93:.:.:0,93,1395	0/0:37,0:37:99:.:.:0,99,1480	0/0:37,0:37:69:.:.:0,69,1314	0/0:40,0:40:99:.:.:0,105,1575	0/0:33,0:33:87:.:.:0,87,1305	0/0:35,0:35:99:.:.:0,99,1485	0/0:35,0:35:99:.:.:0,102,1351	0/0:41,0:41:99:.:.:0,100,1591	0/0:36,0:36:99:.:.:0,99,1434	0/0:41,0:41:99:.:.:0,114,1727	0/0:37,0:37:99:.:.:0,102,1530	0/0:37,0:37:99:.:.:0,99,1323	0/0:34,0:34:99:.:.:0,99,1485	0/0:33,0:33:93:.:.:0,93,1395	0/0:45,0:45:78:.:.:0,78,1650	0/0:36,0:36:99:.:.:0,99,1461	0/0:37,0:37:99:.:.:0,99,1485	0/0:32,0:32:84:.:.:0,84,1260	0/0:51,0:51:99:.:.:0,120,1800	0/0:40,0:40:99:.:.:0,99,1485	0/0:31,0:31:90:.:.:0,90,1237	0/0:39,0:39:99:.:.:0,114,1510	0/0:40,0:40:99:.:.:0,105,1575	0/0:36,0:36:96:.:.:0,96,1440	0/0:35,0:35:99:.:.:0,99,1485	0/0:43,0:43:99:.:.:0,120,1800	0/0:33,0:33:90:.:.:0,90,1350	0/0:49,0:49:99:.:.:0,119,1800	0/0:39,0:39:99:.:.:0,114,1527	0/0:33,0:33:99:.:.:0,99,1340	0/0:39,0:39:99:.:.:0,105,1527	0/0:26,0:26:75:.:.:0,75,1125	0/0:36,0:36:99:.:.:0,105,1409	0/0:44,0:44:99:.:.:0,120,1800	0/0:23,0:23:60:.:.:0,60,900	0/0:43,0:43:99:.:.:0,117,1755	0/0:23,0:23:66:.:.:0,66,937	0/0:37,0:37:99:.:.:0,102,1530
chr4	24569904	.	G	T	1082.92	PASS	.	GT:AD:DP:GQ:PGT:PID:PL	0/1:18,14:32:99:0|1:24569883_G_C:531,0,965	0/1:14,13:27:99:0|1:24569883_G_C:543,0,885	0/0:32,0:32:90:.:.:0,90,1350	0/0:28,0:28:81:.:.:0,81,1039	0/0:36,0:36:99:.:.:0,102,1417	0/0:33,0:33:93:.:.:0,93,1395	0/0:29,0:29:81:.:.:0,81,1215	0/0:29,0:29:81:.:.:0,81,1215	0/0:37,0:37:99:.:.:0,99,1485	0/0:28,0:28:81:.:.:0,81,1123	0/0:37,0:37:69:.:.:0,69,1341	0/0:35,0:35:99:.:.:0,102,1530	0/0:43,0:43:99:.:.:0,105,1575	0/0:36,0:36:99:.:.:0,102,1530	0/0:35,0:35:99:.:.:0,99,1344	0/0:40,0:40:78:.:.:0,78,1466	0/0:30,0:30:60:.:.:0,60,1143	0/0:35,0:35:90:.:.:0,90,1350	0/0:37,0:37:99:.:.:0,108,1620	0/0:37,0:37:99:.:.:0,105,1575	0/0:37,0:37:99:.:.:0,99,1485	0/0:31,0:31:81:.:.:0,81,1245	0/0:41,0:41:99:.:.:0,105,1575	0/0:35,0:35:90:.:.:0,90,1371	0/0:32,0:32:90:.:.:0,90,1350	0/0:40,0:40:99:.:.:0,105,1575	0/0:31,0:31:93:.:.:0,93,1196	0/0:34,0:34:93:.:.:0,93,1395	0/0:37,0:37:99:.:.:0,99,1485	0/0:29,0:29:81:.:.:0,81,1153	0/0:42,0:42:99:.:.:0,111,1577	0/0:34,0:34:99:.:.:0,99,1307	0/0:37,0:37:99:.:.:0,102,1413	0/0:37,0:37:99:.:.:0,99,1485	0/0:33,0:33:93:.:.:0,93,1395	0/0:25,0:25:72:.:.:0,72,1080	0/0:37,0:37:99:.:.:0,99,1449	0/0:34,0:34:99:.:.:0,99,1370	0/0:34,0:34:87:.:.:0,87,1305	0/0:33,0:33:93:.:.:0,93,1395	0/0:29,0:29:81:.:.:0,81,1215
chr5	992412	.	T	C	833613	PASS	.	GT:AD:DP:GQ:PGT:PID:PL	0/1:14,16:30:99:0|1:992396_T_C:630,0,775	0/1:22,21:43:99:0|1:992396_T_C:889,0,855	1/1:0,35:35:99:.:.:1520,108,0	1/1:0,32:32:96:1|1:992396_T_C:1319,96,0	1/1:0,33:33:99:.:.:1411,99,0	1/1:0,39:39:99:1|1:992412_T_C:1883,126,0	1/1:0,43:43:99:.:.:1642,129,0	1/1:0,31:31:92:.:.:1229,92,0	1/1:0,34:34:99:1|1:992396_T_C:1530,102,0	1/1:0,39:39:99:.:.:1665,119,0	1/1:0,42:42:99:.:.:1790,126,0	1/1:0,47:47:99:1|1:992396_T_C:2104,141,0	1/1:0,33:33:99:1|1:992374_G_T:1450,102,0	1/1:0,45:45:99:.:.:1653,134,0	1/1:0,31:31:93:.:.:1343,93,0	1/1:0,62:62:99:.:.:2530,187,0	1/1:0,33:33:99:.:.:1322,99,0	1/1:0,28:28:87:1|1:992396_T_C:1302,87,0	1/1:0,38:38:99:1|1:992396_T_C:1710,114,0	1/1:0,29:29:87:.:.:1254,87,0	1/1:0,34:34:99:.:.:1423,102,0	1/1:0,55:55:99:1|1:992396_T_C:2475,166,0	1/1:0,44:44:99:.:.:1883,135,0	1/1:0,38:38:99:.:.:1573,114,0	1/1:0,31:31:99:1|1:992396_T_C:1474,99,0	1/1:0,27:27:81:.:.:1134,81,0	1/1:0,31:31:96:1|1:992396_T_C:1392,96,0	1/1:0,47:47:99:.:.:1880,141,0	1/1:0,32:32:96:1|1:992396_T_C:1296,96,0	1/1:0,31:31:96:1|1:992396_T_C:1298,96,0	1/1:0,35:35:99:1|1:992396_T_C:1555,108,0	1/1:0,49:49:99:.:.:1841,147,0	1/1:0,37:37:99:.:.:1395,111,0	1/1:0,43:43:99:1|1:992396_T_C:1765,134,0	1/1:0,41:41:99:1|1:992396_T_C:1845,123,0	1/1:0,33:33:99:1|1:992396_T_C:1427,99,0	1/1:0,33:33:99:1|1:992396_T_C:1472,102,0	1/1:0,39:39:99:1|1:992396_T_C:1676,117,0	1/1:0,43:43:99:1|1:992396_T_C:1977,132,0	1/1:0,36:37:99:.:.:1381,107,0	1/1:0,33:33:99:.:.:1342,99,0
chr5	1134852	.	C	G	1250.63	PASS	.	GT:AD:DP:GQ:PL	0/1:15,18:33:99:560,0,515	0/1:15,17:32:99:553,0,531	0/0:35,0:35:99:0,102,1367	0/0:24,0:24:69:0,69,1035	0/0:36,0:36:99:0,99,1485	0/0:32,0:32:90:0,90,1350	0/0:28,0:28:81:0,81,1107	0/0:29,0:29:87:0,87,1016	0/0:36,0:36:99:0,102,1530	0/0:29,0:29:78:0,78,1170	0/0:36,0:36:99:0,99,1397	0/0:34,0:34:99:0,99,1326	0/0:39,0:39:99:0,109,1589	0/0:42,0:42:99:0,104,1625	0/0:35,0:35:99:0,99,1458	0/0:36,0:36:99:0,102,1453	0/0:32,0:32:90:0,90,1350	0/0:28,0:28:78:0,78,1170	0/0:41,0:41:99:0,102,1441	0/0:28,0:28:84:0,84,1016	0/0:35,0:35:99:0,99,1397	0/0:45,0:45:99:0,120,1800	0/0:43,0:43:99:0,104,1661	0/0:34,0:34:99:0,99,1374	0/0:29,0:29:84:0,84,1135	0/0:34,0:34:99:0,99,1485	0/0:28,0:28:75:0,75,1125	0/0:36,0:36:99:0,102,1400	0/0:31,0:31:90:0,90,1350	0/0:36,0:36:90:0,90,1350	0/0:37,0:37:99:0,99,1485	0/0:36,0:36:99:0,101,1380	0/0:36,0:36:99:0,99,1460	0/0:31,0:31:90:0,90,1350	0/0:36,0:36:99:0,99,1435	0/0:32,0:32:87:0,87,1305	0/0:34,0:34:87:0,87,1291	0/0:34,0:34:90:0,90,1350	0/0:40,0:40:99:0,100,1594	0/0:34,0:34:90:0,90,1350	0/0:37,0:37:99:0,105,1469
chr5	4125717	.	G	A	833.64	Filter	.	GT:AD:DP:GQ:PGT:PID:PL	0/1:26,13:39:99:.:.:351,0,924	0/1:39,13:52:99:.:.:283,0,1290	0/0:45,0:45:99:.:.:0,120,1800	0/0:55,0:55:99:.:.:0,120,1800	0/0:75,0:75:99:.:.:0,109,1800	0/0:66,0:66:99:.:.:0,120,1800	0/0:59,0:59:99:.:.:0,120,1800	0/0:92,0:92:99:.:.:0,120,1800	0/0:55,0:55:99:.:.:0,120,1800	0/0:66,0:66:99:.:.:0,120,1800	0/0:100,0:100:99:.:.:0,120,1800	0/0:102,0:102:99:.:.:0,120,1800	0/0:104,0:104:99:.:.:0,120,1800	0/0:84,0:84:99:.:.:0,120,1800	0/0:23,0:23:12:.:.:0,12,808	0/0:84,0:84:99:.:.:0,120,1800	0/0:62,0:62:99:.:.:0,103,1800	0/0:41,0:41:52:.:.:0,52,1495	0/0:82,0:82:99:.:.:0,120,1800	0/0:38,0:38:99:.:.:0,108,1620	0/0:51,0:51:99:.:.:0,115,1800	0/0:49,0:49:99:.:.:0,112,1800	0/0:83,0:83:99:.:.:0,104,1800	0/0:94,0:94:99:.:.:0,120,1800	0/0:55,0:55:99:.:.:0,100,1800	0/0:99,0:99:99:.:.:0,120,1800	0/0:49,0:49:99:.:.:0,109,1800	0/0:55,0:55:99:.:.:0,120,1800	0/0:54,0:54:37:.:.:0,37,1993	0/0:57,0:57:99:.:.:0,106,1800	0/0:73,0:73:99:.:.:0,120,1800	0/0:72,0:72:99:.:.:0,103,1800	0/0:59,0:59:99:.:.:0,120,1800	0/0:47,0:47:58:.:.:0,58,1796	0/0:80,0:80:99:.:.:0,115,1800	0/0:79,0:79:99:.:.:0,118,1800	0/0:86,0:86:99:.:.:0,120,1800	0/0:61,0:61:99:.:.:0,120,1800	0/0:64,0:64:99:.:.:0,120,1800	0/0:64,0:64:99:.:.:0,120,1800	0/0:101,0:101:99:.:.:0,120,1800
chr5	5050160	.	G	A	1990.72	PASS	.	GT:AD:DP:GQ:PGT:PID:PL	0/1:9,8:17:99:0|1:5050121_C_T:306,0,354	0/1:20,14:34:99:0|1:5050121_C_T:528,0,1119	0/0:36,0:36:81:.:.:0,81,1215	0/0:32,0:32:54:.:.:0,54,1127	0/0:28,0:28:78:.:.:0,78,1170	0/0:33,0:33:99:.:.:0,99,1226	0/0:32,0:32:81:.:.:0,81,1215	0/0:26,0:26:72:.:.:0,72,1080	0/0:24,0:24:60:.:.:0,60,900	0/0:39,0:39:99:.:.:0,99,1481	0/0:37,0:37:99:.:.:0,99,1456	0/0:26,0:26:63:.:.:0,63,945	0/0:25,0:25:72:.:.:0,72,1080	0/0:46,0:46:99:.:.:0,120,1800	0/0:32,0:32:60:.:.:0,60,900	0/0:33,0:33:99:.:.:0,99,1278	0/0:31,0:31:81:.:.:0,81,1175	0/0:38,0:38:99:.:.:0,99,1485	0/0:25,0:25:72:.:.:0,72,972	0/0:25,0:25:72:.:.:0,72,970	0/0:41,0:41:90:.:.:0,90,1350	0/0:43,0:43:99:.:.:0,120,1800	0/0:34,0:34:99:.:.:0,99,1348	0/0:34,0:34:90:.:.:0,90,1350	0/0:20,0:20:57:.:.:0,57,855	0/0:29,0:29:81:.:.:0,81,1215	0/0:16,0:16:45:.:.:0,45,675	0/0:32,0:32:90:.:.:0,90,1350	0/0:29,0:29:81:.:.:0,81,1215	0/0:21,0:21:60:.:.:0,60,900	0/0:42,0:42:99:.:.:0,114,1623	0/0:36,0:36:99:.:.:0,105,1377	0/0:36,0:36:93:.:.:0,93,1366	0/0:23,0:23:60:.:.:0,60,900	0/0:22,0:22:60:.:.:0,60,869	0/0:25,0:25:66:.:.:0,66,990	0/0:25,0:25:72:.:.:0,72,998	0/0:27,0:27:75:.:.:0,75,1125	0/0:44,0:46:99:.:.:0,132,1852	0/0:25,0:25:57:.:.:0,57,855	0/0:35,0:35:99:.:.:0,99,1485
chr5	5119212	.	ATATATAT	A	1079.02	PASS	.	GT:AD:DP:GQ:PGT:PID:PL	0/1:4,11:15:99:0|1:5119212_ATATATAT_A:459,0,128	0/1:12,16:28:99:0|1:5119212_ATATATAT_A:595,0,453	0/0:33,0:33:90:.:.:0,90,1350	0/0:24,0:24:60:.:.:0,60,900	0/0:28,0:28:81:.:.:0,81,1215	0/0:20,0:20:54:.:.:0,54,810	0/0:24,0:24:72:.:.:0,72,896	0/0:19,0:19:57:.:.:0,57,777	0/0:22,0:22:57:.:.:0,57,855	0/0:26,0:26:66:.:.:0,66,990	0/0:28,0:28:75:.:.:0,75,1125	0/0:25,0:25:75:.:.:0,75,986	0/0:23,0:23:54:.:.:0,54,857	0/0:30,0:30:90:.:.:0,90,1215	0/0:20,0:20:60:.:.:0,60,768	0/0:26,0:26:72:.:.:0,72,1080	0/0:22,0:22:66:.:.:0,66,873	0/0:16,0:16:45:.:.:0,45,675	0/0:27,0:27:75:.:.:0,75,1125	0/0:26,0:26:75:.:.:0,75,1125	0/0:33,0:33:90:.:.:0,90,1350	0/0:27,0:27:75:.:.:0,75,1125	0/0:26,0:26:72:.:.:0,72,1080	0/0:16,0:16:45:.:.:0,45,675	0/0:21,0:21:60:.:.:0,60,900	0/0:47,0:47:99:.:.:0,120,1800	0/0:11,0:11:33:.:.:0,33,421	0/0:21,0:21:60:.:.:0,60,900	0/0:19,0:19:51:.:.:0,51,765	0/0:16,0:16:45:.:.:0,45,675	0/0:31,0:31:84:.:.:0,84,1260	0/0:34,0:34:90:.:.:0,90,1269	0/0:25,0:25:72:.:.:0,72,998	0/0:28,0:28:81:.:.:0,81,1215	0/0:22,0:22:57:.:.:0,57,855	0/0:18,0:18:54:.:.:0,54,716	0/0:34,0:34:96:.:.:0,96,1440	0/0:27,0:27:81:.:.:0,81,1060	0/0:40,0:40:99:.:.:0,105,1537	0/0:23,0:23:60:.:.:0,60,900	0/0:27,0:27:72:.:.:0,72,1080
chr5	6738985	.	C	T	512.68	PASS	.	GT:AD:DP:GQ:PL	0/1:20,4:24:95:95,0,660	0/1:13,15:28:99:495,0,413	0/0:41,0:41:99:0,111,1665	0/0:28,0:28:84:0,84,1170	0/0:39,0:39:99:0,99,1485	0/0:31,0:31:84:0,84,1260	0/0:34,0:34:99:0,99,1485	0/0:32,0:32:90:0,90,1350	0/0:26,0:26:71:0,71,1055	0/0:32,0:32:90:0,90,1313	0/0:39,0:39:99:0,102,1465	0/0:35,0:35:99:0,99,1450	0/0:37,0:37:99:0,99,1485	0/0:24,0:24:60:0,60,953	0/0:34,0:34:96:0,96,1440	0/0:38,0:38:99:0,99,1377	0/0:40,0:40:99:0,105,1504	0/0:29,0:29:56:0,56,1071	0/0:34,0:34:93:0,93,1395	0/0:20,0:20:51:0,51,765	0/0:33,0:33:90:0,90,1369	0/0:45,0:45:99:0,106,1618	0/0:33,0:33:99:0,99,1183	0/0:36,0:36:99:0,99,1485	0/0:27,0:27:78:0,78,1170	0/0:36,0:36:99:0,99,1449	0/0:30,0:30:81:0,81,1215	0/0:35,0:35:99:0,99,1480	0/0:24,0:24:63:0,63,945	0/0:29,0:29:72:0,72,1074	0/0:38,0:38:99:0,102,1454	0/0:27,0:27:81:0,81,991	0/0:36,0:36:99:0,99,1485	0/0:40,0:40:99:0,105,1516	0/0:25,0:25:72:0,72,1080	0/0:36,0:36:93:0,93,1376	0/0:30,0:30:84:0,84,1260	0/0:26,0:26:72:0,72,1080	0/0:40,0:40:99:0,100,1567	0/0:36,0:36:99:0,102,1412	0/0:29,0:29:81:0,81,1215
chr5	6918243	.	C	T	1078.62	PASS	.	GT:AD:DP:GQ:PL	0/1:15,15:30:99:522,0,536	0/1:10,20:30:99:633,0,282	0/0:31,0:31:90:0,90,1350	0/0:30,0:30:90:0,90,1040	0/0:38,0:38:99:0,99,1383	0/0:30,0:30:81:0,81,1215	0/0:35,0:35:93:0,93,1395	0/0:42,0:42:99:0,103,1682	0/0:31,0:31:81:0,81,1207	0/0:30,0:30:81:0,81,1215	0/0:39,0:39:93:0,93,1395	0/0:41,0:41:99:0,111,1567	0/0:35,0:35:99:0,102,1404	0/0:41,0:41:99:0,102,1530	0/0:24,0:24:72:0,72,976	0/0:27,0:27:78:0,78,1170	0/0:27,0:27:81:0,81,1082	0/0:25,0:25:72:0,72,1080	0/0:34,0:34:93:0,93,1395	0/0:35,0:35:99:0,99,1412	0/0:40,0:40:99:0,102,1530	0/0:37,0:37:99:0,100,1530	0/0:33,0:33:84:0,84,1223	0/0:29,0:29:81:0,81,1215	0/0:18,0:18:54:0,54,726	0/0:30,0:30:75:0,75,1119	0/0:32,0:32:90:0,90,1350	0/0:28,0:28:77:0,77,1099	0/0:36,0:36:99:0,99,1347	0/0:36,0:36:99:0,99,1485	0/0:35,0:35:99:0,99,1397	0/0:35,0:35:99:0,99,1485	0/0:49,0:49:99:0,120,1800	0/0:43,0:43:99:0,104,1637	0/0:36,0:36:99:0,99,1438	0/0:24,0:24:72:0,72,964	0/0:38,0:38:83:0,83,1360	0/0:38,0:38:99:0,102,1457	0/0:37,0:37:99:0,102,1397	0/0:19,0:19:57:0,57,719	0/0:34,0:34:99:0,99,1326
chr5	6971357	.	G	A	163.46	Filter	.	GT:AD:DP:GQ:PGT:PID:PL	0/1:25,3:28:47:0|1:6971335_C_G:47,0,1361	0/1:30,3:33:13:0|1:6971357_G_A:13,0,1146	0/0:14,0:14:42:.:.:0,42,508	0/0:28,0:28:81:.:.:0,81,1063	0/0:37,0:37:0:.:.:0,0,1196	0/0:34,0:34:99:.:.:0,99,1337	0/0:42,0:42:99:.:.:0,99,1562	0/0:39,0:39:75:.:.:0,75,1423	0/0:48,0:48:99:.:.:0,103,1800	0/0:42,0:42:99:.:.:0,114,1710	0/0:38,0:38:99:.:.:0,99,1453	0/0:36,0:36:67:.:.:0,67,1386	0/0:41,0:41:99:.:.:0,111,1635	0/0:41,0:41:99:.:.:0,110,1520	0/0:40,0:40:99:.:.:0,108,1601	0/0:41,0:41:99:.:.:0,113,1541	0/0:33,0:33:99:.:.:0,99,1280	0/0:36,0:36:99:.:.:0,102,1488	0/0:33,0:33:90:.:.:0,90,1350	0/0:39,0:39:99:.:.:0,100,1506	0/0:27,0:27:72:.:.:0,72,1080	0/0:45,0:45:99:.:.:0,114,1757	0/0:49,0:49:99:.:.:0,107,1800	0/0:41,0:41:99:.:.:0,110,1613	0/0:36,0:36:99:.:.:0,99,1485	0/0:36,0:36:51:.:.:0,51,1339	0/0:37,0:37:99:.:.:0,99,1485	0/0:28,0:28:72:.:.:0,72,1080	0/0:34,0:34:99:.:.:0,99,1485	0/0:41,0:41:99:.:.:0,108,1616	0/0:53,0:53:99:.:.:0,120,1800	0/0:37,0:37:99:.:.:0,99,1485	0/0:41,0:41:99:.:.:0,111,1563	0/0:39,0:39:99:.:.:0,108,1559	0/0:43,0:43:4:.:.:0,4,1356	0/0:39,0:39:99:.:.:0,102,1474	0/0:56,0:56:43:.:.:0,43,2030	0/0:37,0:37:99:.:.:0,105,1575	0/0:50,0:50:67:.:.:0,67,1799	0/0:36,0:36:99:.:.:0,102,1477	0/0:37,0:37:99:.:.:0,102,1530
chr5	6995099	.	T	A	681.89	PASS	.	GT:AD:DP:GQ:PL	0/1:14,8:22:99:268,0,461	0/1:12,9:21:99:313,0,392	0/0:18,0:18:54:0,54,691	0/0:21,0:21:63:0,63,764	0/0:26,0:26:75:0,75,1104	0/0:27,0:27:72:0,72,1080	0/0:23,0:23:63:0,63,945	0/0:21,0:21:60:0,60,809	0/0:26,0:26:72:0,72,1080	0/0:27,0:27:66:0,66,1059	0/0:34,0:34:99:0,99,1384	0/0:27,0:27:72:0,72,1080	0/0:30,0:30:84:0,84,1260	0/0:35,0:35:99:0,99,1485	0/0:30,0:30:81:0,81,1215	0/0:37,0:37:99:0,99,1416	0/0:31,0:31:93:0,93,1188	0/0:24,0:24:72:0,72,922	0/0:26,0:26:63:0,63,945	0/0:28,0:28:71:0,71,1043	0/0:36,0:36:99:0,102,1530	0/0:26,0:26:72:0,72,1050	0/0:24,0:24:63:0,63,945	0/0:32,0:32:93:0,93,1323	0/0:20,0:20:60:0,60,773	0/0:30,0:30:84:0,84,1260	0/0:26,0:26:75:0,75,1125	0/0:17,0:17:48:0,48,720	0/0:27,0:27:72:0,72,1080	0/0:28,0:28:81:0,81,1215	0/0:35,0:35:99:0,99,1485	0/0:36,0:36:99:0,105,1471	0/0:24,0:24:72:0,72,928	0/0:28,0:28:81:0,81,1085	0/0:25,0:25:72:0,72,956	0/0:21,0:21:63:0,63,766	0/0:35,0:35:99:0,99,1485	0/0:30,0:30:90:0,90,1185	0/0:40,0:40:99:0,108,1589	0/0:33,0:33:99:0,99,1328	0/0:30,0:30:90:0,90,1253
chr5	7056724	.	C	T	1316.85	PASS	.	GT:AD:DP:GQ:PL	0/1:21,18:39:99:600,0,690	0/1:12,23:35:99:755,0,395	0/0:30,0:30:75:0,75,1162	0/0:28,0:28:81:0,81,1109	0/0:30,0:30:90:0,90,1080	0/0:26,0:26:72:0,72,1080	0/0:25,0:25:72:0,72,1009	0/0:37,0:37:99:0,102,1397	0/0:36,0:36:99:0,99,1409	0/0:37,0:37:99:0,99,1485	0/0:46,0:46:99:0,120,1800	0/0:36,0:36:99:0,99,1401	0/0:39,0:39:99:0,102,1439	0/0:36,0:36:99:0,102,1530	0/0:34,0:34:99:0,99,1485	0/0:34,0:34:93:0,93,1395	0/0:37,0:37:99:0,102,1463	0/0:35,0:35:99:0,102,1468	0/0:31,0:31:90:0,90,1171	0/0:34,0:34:99:0,99,1373	0/0:38,0:38:99:0,99,1378	0/0:36,0:36:99:0,99,1374	0/0:33,0:33:99:0,99,1302	0/0:36,0:36:99:0,99,1389	0/0:23,0:23:63:0,63,945	0/0:35,0:35:74:0,74,1275	0/0:31,0:31:90:0,90,1350	0/0:26,0:26:78:0,78,1012	0/0:36,0:36:99:0,99,1351	0/0:33,0:33:99:0,99,1218	0/0:35,0:35:99:0,99,1341	0/0:38,0:38:99:0,99,1467	0/0:30,0:30:87:0,87,1305	0/0:36,0:36:99:0,102,1405	0/0:37,0:37:99:0,99,1402	0/0:37,0:37:99:0,99,1412	0/0:36,0:36:99:0,99,1327	0/0:22,0:22:60:0,60,873	0/0:40,0:40:99:0,101,1465	0/0:36,0:36:99:0,99,1424	0/0:36,0:36:99:0,99,1485
chr5	7925644	.	AGGTGGGAAGGTACTGAATAGG	A	1399.98	PASS	.	GT:AD:DP:GQ:PL	0/1:16,20:36:99:777,0,2872	0/1:9,16:25:99:642,0,572	0/0:33,0:33:96:0,96,1440	0/0:23,0:23:66:0,66,990	0/0:40,0:40:99:0,105,1420	0/0:30,0:30:78:0,78,1170	0/0:30,0:30:90:0,90,1150	0/0:26,0:26:75:0,75,997	0/0:36,0:36:93:0,93,1411	0/0:27,0:27:72:0,72,1080	0/0:28,0:28:84:0,84,1135	0/0:20,0:20:57:0,57,855	0/0:37,0:37:99:0,99,1389	0/0:25,0:25:72:0,72,1028	0/0:36,0:36:99:0,99,1297	0/0:34,0:34:99:0,99,1388	0/0:33,0:33:84:0,84,1198	0/0:34,0:34:99:0,99,1485	0/0:34,0:34:99:0,99,1386	0/0:23,0:23:66:0,66,990	0/0:35,0:35:99:0,102,1530	0/0:41,0:41:99:0,114,1559	0/0:32,0:32:93:0,93,1187	0/0:32,0:32:90:0,90,1350	0/0:26,0:26:75:0,75,982	0/0:29,0:29:84:0,84,1260	0/0:27,0:27:75:0,75,1125	0/0:32,0:32:93:0,93,1395	0/0:24,0:24:60:0,60,900	0/0:25,0:25:75:0,75,854	0/0:37,0:37:99:0,105,1575	0/0:24,0:24:66:0,66,990	0/0:39,0:39:99:0,111,1535	0/0:36,0:36:99:0,99,1484	0/0:22,0:22:51:0,51,816	0/0:24,0:24:72:0,72,902	0/0:41,0:41:99:0,105,1510	0/0:32,0:32:93:0,93,1230	0/0:29,0:29:81:0,81,1215	0/0:36,0:36:99:0,99,1441	0/0:32,0:32:93:0,93,1250
chr5	9382861	.	A	T	1700.14	PASS	.	GT:AD:DP:GQ:PL	0/1:19,20:39:99:706,0,574	0/1:24,25:49:99:885,0,799	0/0:31,0:31:80:0,80,1159	0/0:33,0:33:99:0,99,1320	0/0:40,0:40:99:0,105,1575	0/0:31,0:31:90:0,90,1310	0/0:37,0:37:99:0,99,1480	0/0:35,0:35:90:0,90,1320	0/0:35,0:35:93:0,93,1435	0/0:34,0:34:99:0,99,1358	0/0:44,0:44:99:0,99,1485	0/0:16,0:16:45:0,45,675	0/0:37,0:37:99:0,100,1461	0/0:39,0:39:99:0,108,1597	0/0:37,0:37:99:0,102,1445	0/0:36,0:36:99:0,99,1355	0/0:25,0:25:60:0,60,900	0/0:28,0:28:81:0,81,1119	0/0:32,0:32:84:0,84,1260	0/0:38,0:38:99:0,99,1485	0/0:46,0:46:99:0,120,1800	0/0:41,0:41:99:0,102,1530	0/0:37,0:37:90:0,90,1350	0/0:37,0:37:99:0,102,1530	0/0:34,0:34:99:0,99,1321	0/0:30,0:30:90:0,90,1188	0/0:26,0:26:72:0,72,1080	0/0:42,0:42:99:0,99,1485	0/0:21,0:21:60:0,60,805	0/0:29,0:29:81:0,81,1215	0/0:46,0:46:97:0,97,1765	0/0:41,0:41:99:0,105,1575	0/0:59,0:59:99:0,120,1800	0/0:33,0:33:93:0,93,1395	0/0:35,0:35:99:0,99,1460	0/0:33,0:33:87:0,87,1247	0/0:39,0:39:99:0,99,1485	0/0:39,0:39:99:0,99,1485	0/0:56,0:56:99:0,120,1800	0/0:32,0:32:90:0,90,1350	0/0:34,0:34:99:0,99,1485
chr5	10938743	.	C	T	644.11	PASS	.	GT:AD:DP:GQ:PGT:PID:PL	0/1:13,16:29:99:0|1:10938742_T_G:477,0,415	0/1:18,8:26:99:1|0:10938741_T_G:244,0,618	0/0:40,0:40:81:.:.:0,81,1215	0/0:31,0:31:78:.:.:0,78,1170	0/0:18,0:18:39:.:.:0,39,585	0/0:34,0:34:72:.:.:0,72,1080	0/0:37,0:37:90:.:.:0,90,1350	0/0:18,0:18:45:.:.:0,45,675	0/0:23,0:23:42:.:.:0,42,630	0/0:39,0:39:42:.:.:0,42,630	0/0:42,0:42:90:.:.:0,90,1350	0/0:39,0:39:60:.:.:0,60,900	0/0:45,0:45:90:.:.:0,90,1350	0/0:35,0:35:60:.:.:0,60,900	0/0:24,0:24:45:.:.:0,45,675	0/0:32,0:32:51:.:.:0,51,765	0/0:33,0:33:99:.:.:0,99,1256	0/0:36,0:36:99:.:.:0,99,1485	0/0:23,0:23:60:.:.:0,60,900	0/0:37,0:37:69:.:.:0,69,1035	0/0:46,0:46:60:.:.:0,60,900	0/0:34,0:34:48:.:.:0,48,720	0/0:16,0:16:42:.:.:0,42,630	0/0:44,0:44:72:.:.:0,72,1080	0/0:28,0:28:81:.:.:0,81,987	0/0:37,0:37:81:.:.:0,81,1215	0/0:22,0:22:36:.:.:0,36,540	0/0:36,0:36:99:.:.:0,105,1575	0/0:25,0:25:60:.:.:0,60,830	0/0:40,0:40:87:.:.:0,87,1305	0/0:36,0:36:81:.:.:0,81,1215	0/0:35,0:35:72:.:.:0,72,1080	0/0:43,0:43:99:.:.:0,99,1561	0/0:30,0:30:75:.:.:0,75,1125	0/0:46,0:46:90:.:.:0,90,1350	0/0:31,0:31:72:.:.:0,72,1080	0/0:43,0:43:48:.:.:0,48,720	0/0:30,0:30:81:.:.:0,81,1198	0/0:37,0:37:99:.:.:0,99,1485	0/0:42,0:42:84:.:.:0,84,1260	0/0:41,0:41:60:.:.:0,60,900
chr5	11373258	.	A	C	727.81	PASS	.	GT:AD:DP:GQ:PGT:PID:PL	0/1:13,10:23:99:0|1:11373258_A_C:304,0,428	0/1:21,16:37:99:0|1:11373258_A_C:501,0,629	0/0:54,0:54:99:.:.:0,108,1620	0/0:34,0:34:73:.:.:0,73,1170	0/0:34,0:34:60:.:.:0,60,900	0/0:36,0:36:99:.:.:0,105,1452	0/0:32,0:32:60:.:.:0,60,900	0/0:44,0:44:99:.:.:0,108,1800	0/0:41,0:41:99:.:.:0,107,1749	0/0:59,0:59:99:.:.:0,120,1800	0/0:62,0:62:99:.:.:0,120,1800	0/0:47,0:47:99:.:.:0,120,1800	0/0:57,0:57:99:.:.:0,120,1800	0/0:26,0:26:72:.:.:0,72,1080	0/0:43,0:43:99:.:.:0,112,1570	0/0:65,0:65:99:.:.:0,120,1800	0/0:30,0:30:57:.:.:0,57,855	0/0:44,0:44:99:.:.:0,106,1663	0/0:43,0:43:99:.:.:0,114,1618	0/0:47,0:47:99:.:.:0,108,1620	0/0:49,0:49:99:.:.:0,102,1800	0/0:61,0:61:99:.:.:0,120,1800	0/0:25,0:25:45:.:.:0,45,675	0/0:69,0:69:99:.:.:0,120,1800	0/0:32,0:32:60:.:.:0,60,900	0/0:45,0:45:99:.:.:0,118,1800	0/0:28,0:28:60:.:.:0,60,900	0/0:37,0:37:99:.:.:0,102,1567	0/0:33,0:33:42:.:.:0,42,630	0/0:31,0:31:54:.:.:0,54,810	0/0:40,0:40:63:.:.:0,63,945	0/0:36,0:36:57:.:.:0,57,855	0/0:35,0:35:90:.:.:0,90,1350	0/0:36,0:36:72:.:.:0,72,1080	0/0:51,0:51:99:.:.:0,108,1620	0/0:28,0:28:42:.:.:0,42,630	0/0:48,0:48:99:.:.:0,108,1620	0/0:49,0:49:72:.:.:0,72,1080	0/0:43,0:43:60:.:.:0,60,900	0/0:49,0:49:99:.:.:0,115,1800	0/0:72,0:72:99:.:.:0,120,1800
chr5	11852010	.	C	G	1180.28	PASS	.	GT:AD:DP:GQ:PL	0/1:20,24:44:99:858,0,663	0/1:27,11:38:99:268,0,936	0/0:49,0:49:99:0,119,1800	0/0:37,0:37:99:0,99,1382	0/0:40,0:40:99:0,108,1572	0/0:31,0:31:78:0,78,1204	0/0:42,0:42:99:0,114,1636	0/0:37,0:37:99:0,99,1485	0/0:32,0:32:54:0,54,1215	0/0:40,0:40:99:0,114,1574	0/0:37,0:37:99:0,102,1499	0/0:41,0:41:99:0,113,1544	0/0:38,0:38:99:0,99,1593	0/0:42,0:42:99:0,99,1530	0/0:29,0:29:81:0,81,1177	0/0:42,0:42:99:0,114,1671	0/0:37,0:37:99:0,102,1478	0/0:37,0:37:96:0,96,1404	0/0:46,0:46:99:0,106,1800	0/0:34,0:34:99:0,99,1485	0/0:40,0:40:99:0,113,1684	0/0:35,0:35:99:0,99,1343	0/0:43,0:43:99:0,105,1680	0/0:36,0:36:99:0,99,1411	0/0:39,0:39:99:0,104,1380	0/0:34,0:34:99:0,99,1314	0/0:39,0:39:99:0,100,1461	0/0:38,0:38:99:0,103,1491	0/0:38,0:38:99:0,105,1453	0/0:33,0:33:99:0,99,1286	0/0:35,0:35:99:0,99,1375	0/0:35,0:35:99:0,102,1413	0/0:37,0:37:99:0,99,1457	0/0:32,0:32:90:0,90,1350	0/0:42,0:42:99:0,117,1642	0/0:30,0:30:81:0,81,1215	0/0:44,0:44:99:0,114,1800	0/0:36,0:36:99:0,102,1401	0/0:43,0:43:99:0,120,1800	0/0:39,0:39:99:0,102,1533	0/0:35,0:35:99:0,99,1458
chr5	14430304	.	C	T	925.54	PASS	.	GT:AD:DP:GQ:PL	0/1:25,20:45:99:676,0,807	0/1:19,11:30:99:326,0,638	0/0:33,0:33:84:0,84,1321	0/0:35,0:35:99:0,99,1319	0/0:35,0:35:99:0,102,1499	0/0:34,0:34:90:0,90,1350	0/0:38,0:38:99:0,99,1416	0/0:39,0:39:99:0,102,1461	0/0:39,0:39:99:0,102,1510	0/0:32,0:32:90:0,90,1350	0/0:43,0:43:99:0,114,1710	0/0:47,0:47:99:0,120,1800	0/0:37,0:37:99:0,99,1429	0/0:38,0:38:93:0,93,1395	0/0:27,0:27:81:0,81,1043	0/0:36,0:36:99:0,105,1446	0/0:36,0:36:99:0,99,1443	0/0:36,0:36:99:0,102,1525	0/0:35,0:35:99:0,99,1485	0/0:36,0:36:99:0,99,1453	0/0:36,0:36:99:0,105,1575	0/0:37,0:37:99:0,99,1424	0/0:38,0:38:99:0,99,1485	0/0:43,0:43:99:0,120,1800	0/0:34,0:34:93:0,93,1395	0/0:34,0:34:99:0,99,1485	0/0:28,0:28:81:0,81,1215	0/0:40,0:40:99:0,105,1511	0/0:34,0:34:96:0,96,1440	0/0:26,0:26:72:0,72,1080	0/0:38,0:38:99:0,100,1539	0/0:29,0:29:78:0,78,1170	0/0:43,0:43:99:0,99,1651	0/0:37,0:37:99:0,99,1485	0/0:39,0:39:99:0,101,1324	0/0:28,0:28:81:0,81,1063	0/0:39,0:39:99:0,102,1530	0/0:30,0:30:78:0,78,1170	0/0:39,0:39:99:0,100,1521	0/0:36,0:36:93:0,93,1366	0/0:38,0:38:99:0,102,1490
chr5	15143744	.	C	T	1092.37	PASS	.	GT:AD:DP:GQ:PL	0/1:17,18:35:99:534,0,559	0/1:16,14:30:99:426,0,566	0/0:24,0:24:30:0,30,857	0/0:31,0:31:90:0,90,1350	0/0:37,0:37:63:0,63,945	0/0:23,0:23:38:0,38,708	0/0:26,0:26:72:0,72,1048	0/0:29,0:29:71:0,71,1043	0/0:33,0:33:96:0,96,1440	0/0:30,0:30:87:0,87,1305	0/0:39,0:39:99:0,102,1530	0/0:23,0:23:66:0,66,990	0/0:37,0:37:99:0,102,1530	0/0:34,0:34:99:0,99,1358	0/0:36,0:36:99:0,99,1328	0/0:39,0:39:99:0,102,1479	0/0:31,0:31:80:0,80,1152	0/0:36,0:36:99:0,99,1409	0/0:32,0:32:96:0,96,1196	0/0:28,0:28:84:0,84,1135	0/0:29,0:29:84:0,84,1161	0/0:41,0:41:99:0,101,1464	0/0:24,0:24:45:0,45,675	0/0:35,0:35:90:0,90,1338	0/0:20,0:20:29:0,29,709	0/0:31,0:31:90:0,90,1158	0/0:29,0:29:48:0,48,720	0/0:37,0:37:99:0,99,1407	0/0:34,0:34:99:0,99,1485	0/0:30,0:30:90:0,90,1154	0/0:38,0:38:99:0,99,1485	0/0:41,0:41:99:0,99,1485	0/0:37,0:37:99:0,101,1368	0/0:32,0:32:90:0,90,1350	0/0:32,0:32:90:0,90,1350	0/0:35,0:35:89:0,89,1205	0/0:35,0:35:99:0,99,1456	0/0:25,0:25:72:0,72,1010	0/0:38,0:38:99:0,99,1493	0/0:28,0:28:81:0,81,1215	0/0:26,0:26:78:0,78,1036
chr5	15285933	.	C	T	279.09	Filter	.	GT:AD:DP:GQ:PGT:PID:PL	0/1:38,3:41:12:0|1:15285933_C_T:12,0,2358	0/1:45,4:49:71:0|1:15285933_C_T:71,0,2746	0/0:48,0:48:99:.:.:0,114,1800	0/0:37,0:37:99:.:.:0,99,1468	0/0:25,0:25:33:.:.:0,33,900	0/0:34,0:34:99:.:.:0,102,1355	0/0:33,0:33:99:.:.:0,99,1284	0/0:37,0:37:99:.:.:0,99,1407	0/0:37,0:37:99:.:.:0,108,1620	0/0:26,0:26:36:.:.:0,36,897	0/0:44,0:44:99:.:.:0,120,1665	0/0:39,0:39:99:.:.:0,111,1665	0/0:46,0:46:99:.:.:0,120,1800	0/0:52,0:52:99:.:.:0,102,1800	0/0:32,0:32:87:.:.:0,87,1305	0/0:37,0:37:99:.:.:0,105,1419	0/0:44,0:44:99:.:.:0,118,1800	0/0:37,0:37:99:.:.:0,102,1530	0/0:30,0:30:84:.:.:0,84,1260	0/0:35,0:35:90:.:.:0,90,1350	0/0:45,0:45:99:.:.:0,115,1800	0/0:30,0:30:90:.:.:0,90,1200	0/0:19,0:19:54:.:.:0,54,810	0/0:36,0:36:99:.:.:0,99,1485	0/0:35,0:35:90:.:.:0,90,1350	0/0:41,0:41:99:.:.:0,120,1800	0/0:20,0:20:60:.:.:0,60,789	0/0:46,0:46:99:.:.:0,120,1800	0/0:39,0:39:99:.:.:0,105,1575	0/0:33,0:33:84:.:.:0,84,1260	0/0:39,0:39:99:.:.:0,105,1587	0/0:31,0:31:90:.:.:0,90,1230	0/0:43,0:43:99:.:.:0,102,1728	0/0:52,0:52:99:.:.:0,120,1800	0/0:42,0:42:99:.:.:0,100,1604	0/0:40,0:40:99:.:.:0,111,1665	0/0:37,0:37:99:.:.:0,105,1575	0/0:28,0:28:81:.:.:0,81,1177	0/0:43,0:43:99:.:.:0,109,1684	0/0:36,0:36:99:.:.:0,102,1530	0/0:44,0:44:99:.:.:0,120,1800
chr5	15285934	.	A	G	281.64	Filter	.	GT:AD:DP:GQ:PGT:PID:PL	0/1:38,3:41:12:0|1:15285933_C_T:12,0,2358	0/1:45,4:49:71:0|1:15285933_C_T:71,0,2746	0/0:48,0:48:99:.:.:0,114,1800	0/0:37,0:37:99:.:.:0,99,1468	0/0:25,0:25:33:.:.:0,33,900	0/0:34,0:34:99:.:.:0,102,1355	0/0:33,0:33:99:.:.:0,99,1284	0/0:37,0:37:99:.:.:0,99,1407	0/0:37,0:37:99:.:.:0,108,1620	0/0:26,0:26:75:.:.:0,75,1033	0/0:44,0:44:99:.:.:0,120,1665	0/0:39,0:39:99:.:.:0,111,1665	0/0:46,0:46:99:.:.:0,120,1800	0/0:52,0:52:99:.:.:0,102,1800	0/0:31,0:31:90:.:.:0,90,1350	0/0:37,0:37:99:.:.:0,105,1419	0/0:44,0:44:99:.:.:0,118,1800	0/0:37,0:37:99:.:.:0,102,1530	0/0:30,0:30:84:.:.:0,84,1260	0/0:36,0:36:87:.:.:0,87,1305	0/0:45,0:45:99:.:.:0,115,1800	0/0:33,0:33:84:.:.:0,84,1259	0/0:19,0:19:42:.:.:0,42,676	0/0:36,0:36:99:.:.:0,99,1485	0/0:35,0:35:90:.:.:0,90,1350	0/0:41,0:41:99:.:.:0,120,1800	0/0:20,0:20:60:.:.:0,60,789	0/0:46,0:46:99:.:.:0,120,1800	0/0:39,0:39:99:.:.:0,105,1575	0/0:33,0:33:84:.:.:0,84,1260	0/0:39,0:39:99:.:.:0,105,1587	0/0:34,0:34:99:.:.:0,99,1485	0/0:43,0:43:99:.:.:0,102,1728	0/0:52,0:52:99:.:.:0,120,1800	0/0:42,0:42:99:.:.:0,100,1604	0/0:40,0:40:99:.:.:0,111,1665	0/0:37,0:37:99:.:.:0,105,1575	0/0:28,0:28:81:.:.:0,81,1177	0/0:43,0:43:99:.:.:0,109,1684	0/0:36,0:36:99:.:.:0,102,1530	0/0:44,0:44:99:.:.:0,120,1800
chr5	15943384	.	A	C	1027.89	PASS	.	GT:AD:DP:GQ:PL	0/1:8,20:28:99:633,0,216	0/1:16,16:32:99:472,0,560	0/0:33,0:33:84:0,84,1213	0/0:28,0:28:81:0,81,1215	0/0:55,0:55:99:0,120,1800	0/0:29,0:29:84:0,84,1151	0/0:36,0:36:99:0,99,1377	0/0:23,0:23:60:0,60,900	0/0:35,0:35:96:0,96,1440	0/0:22,0:22:51:0,51,862	0/0:36,0:36:99:0,105,1359	0/0:34,0:34:90:0,90,1350	0/0:34,0:34:99:0,99,1350	0/0:37,0:37:99:0,102,1403	0/0:26,0:26:78:0,78,1021	0/0:34,0:34:87:0,87,1303	0/0:28,0:28:81:0,81,1215	0/0:20,0:20:60:0,60,797	0/0:40,0:40:75:0,75,1446	0/0:29,0:29:78:0,78,1170	0/0:35,0:35:99:0,102,1365	0/0:24,0:24:66:0,66,990	0/0:53,0:53:99:0,120,1800	0/0:34,0:34:99:0,99,1485	0/0:16,0:16:42:0,42,630	0/0:36,0:36:99:0,99,1430	0/0:47,0:47:99:0,120,1800	0/0:30,0:30:81:0,81,1195	0/0:34,0:34:99:0,99,1485	0/0:19,0:19:57:0,57,733	0/0:36,0:36:93:0,93,1316	0/0:34,0:34:93:0,93,1395	0/0:28,0:28:72:0,72,1080	0/0:33,0:33:93:0,93,1395	0/0:32,0:32:81:0,81,1215	0/0:16,0:16:42:0,42,630	0/0:31,0:31:90:0,90,1350	0/0:29,0:29:72:0,72,1080	0/0:37,0:37:96:0,96,1314	0/0:36,0:36:99:0,99,1373	0/0:36,0:36:99:0,99,1405
chr5	16603932	.	G	A	1065.51	PASS	.	GT:AD:DP:GQ:PL	0/1:12,20:32:99:605,0,393	0/1:10,11:21:99:365,0,311	0/0:35,0:35:99:0,99,1485	0/0:36,0:36:99:0,99,1485	0/0:35,0:35:90:0,90,1344	0/0:36,0:36:66:0,66,1353	0/0:31,0:31:90:0,90,1181	0/0:39,0:39:99:0,102,1372	0/0:27,0:27:81:0,81,1033	0/0:15,0:15:42:0,42,630	0/0:34,0:34:99:0,99,1485	0/0:39,0:39:99:0,102,1435	0/0:37,0:37:96:0,96,1454	0/0:28,0:28:81:0,81,1099	0/0:28,0:28:81:0,81,1089	0/0:39,0:39:99:0,99,1458	0/0:33,0:33:93:0,93,1395	0/0:28,0:28:81:0,81,1122	0/0:28,0:28:81:0,81,1146	0/0:20,0:20:15:0,15,695	0/0:38,0:38:99:0,105,1596	0/0:43,0:43:99:0,117,1755	0/0:35,0:35:99:0,102,1530	0/0:31,0:31:90:0,90,1350	0/0:25,0:25:72:0,72,994	0/0:22,0:22:66:0,66,774	0/0:34,0:34:99:0,99,1262	0/0:29,0:29:81:0,81,1215	0/0:21,0:21:60:0,60,900	0/0:23,0:23:54:0,54,904	0/0:42,0:42:99:0,111,1671	0/0:38,0:38:99:0,107,1510	0/0:34,0:34:99:0,99,1239	0/0:29,0:29:81:0,81,1215	0/0:28,0:28:81:0,81,1014	0/0:20,0:20:60:0,60,717	0/0:36,0:36:99:0,99,1485	0/0:39,0:39:99:0,99,1485	0/0:35,0:35:90:0,90,1350	0/0:35,0:35:99:0,99,1441	0/0:37,0:37:99:0,99,1418
chr5	16906120	.	C	T	1493.68	PASS	.	GT:AD:DP:GQ:PL	0/1:17,16:33:99:525,0,553	0/1:21,23:44:99:786,0,671	0/0:42,0:42:99:0,99,1485	0/0:35,0:35:99:0,99,1293	0/0:29,0:29:81:0,81,1215	0/0:29,0:29:81:0,81,1215	0/0:27,0:27:75:0,75,1125	0/0:31,0:31:81:0,81,1215	0/0:28,0:28:75:0,75,1125	0/0:27,0:27:78:0,78,1170	0/0:32,0:32:90:0,90,1313	0/0:32,0:32:93:0,93,1244	0/0:40,0:40:99:0,105,1551	0/0:36,0:36:99:0,99,1456	0/0:35,0:35:99:0,99,1485	0/0:31,0:31:81:0,81,1215	0/0:32,0:32:90:0,90,1350	0/0:32,0:32:93:0,93,1395	0/0:33,0:33:99:0,99,1236	0/0:33,0:33:83:0,83,1213	0/0:41,0:41:99:0,99,1567	0/0:35,0:35:99:0,99,1447	0/0:32,0:32:90:0,90,1350	0/0:36,0:36:99:0,104,1383	0/0:34,0:34:99:0,99,1394	0/0:28,0:28:75:0,75,1125	0/0:37,0:37:99:0,102,1427	0/0:36,0:36:99:0,99,1434	0/0:28,0:28:81:0,81,1097	0/0:37,0:37:99:0,102,1481	0/0:36,0:36:99:0,99,1419	0/0:35,0:35:99:0,99,1416	0/0:35,0:35:99:0,99,1485	0/0:26,0:26:69:0,69,1035	0/0:30,0:30:90:0,90,1164	0/0:23,0:23:63:0,63,870	0/0:31,0:31:90:0,90,1286	0/0:34,0:34:96:0,96,1440	0/0:37,0:37:99:0,102,1475	0/0:38,0:38:99:0,105,1495	0/0:31,0:31:90:0,90,1350
chr5	17108800	.	G	A	1026.81	PASS	.	GT:AD:DP:GQ:PL	0/1:20,20:40:99:635,0,711	0/1:14,14:28:99:469,0,501	0/0:34,0:34:99:0,99,1485	0/0:35,0:35:99:0,99,1414	0/0:39,0:39:99:0,99,1543	0/0:34,0:34:99:0,102,1275	0/0:38,0:38:99:0,103,1322	0/0:32,0:32:90:0,90,1240	0/0:35,0:35:99:0,99,1473	0/0:34,0:34:99:0,99,1485	0/0:36,0:36:99:0,99,1449	0/0:35,0:35:93:0,93,1395	0/0:34,0:34:87:0,87,1305	0/0:34,0:34:99:0,99,1350	0/0:27,0:27:72:0,72,1080	0/0:38,0:38:99:0,102,1530	0/0:32,0:32:87:0,87,1305	0/0:32,0:32:81:0,81,1215	0/0:35,0:35:81:0,81,1215	0/0:38,0:38:99:0,102,1441	0/0:36,0:36:99:0,99,1485	0/0:35,0:35:99:0,99,1485	0/0:37,0:37:99:0,101,1411	0/0:33,0:33:99:0,99,1316	0/0:25,0:25:66:0,66,990	0/0:38,0:38:99:0,99,1407	0/0:35,0:35:99:0,99,1485	0/0:36,0:36:99:0,99,1431	0/0:33,0:33:99:0,99,1251	0/0:34,0:34:99:0,99,1485	0/0:36,0:36:99:0,99,1423	0/0:36,0:36:99:0,99,1353	0/0:50,0:50:99:0,115,1800	0/0:37,0:37:99:0,99,1395	0/0:34,0:34:99:0,99,1457	0/0:35,0:35:99:0,99,1441	0/0:39,0:39:99:0,100,1575	0/0:34,0:34:96:0,96,1440	0/0:41,0:41:99:0,105,1735	0/0:33,0:33:99:0,99,1318	0/0:36,0:36:99:0,99,1424
chr5	17447157	.	A	T	614.8	PASS	.	GT:AD:DP:GQ:PL	0/1:14,5:19:99:152,0,455	0/1:24,17:41:99:540,0,863	0/0:40,0:40:99:0,99,1485	0/0:38,0:38:99:0,108,1583	0/0:24,0:24:66:0,66,990	0/0:22,0:22:60:0,60,900	0/0:28,0:28:81:0,81,1049	0/0:30,0:30:81:0,81,1215	0/0:34,0:34:99:0,102,1315	0/0:35,0:35:99:0,99,1462	0/0:42,0:42:99:0,117,1592	0/0:32,0:32:93:0,93,1395	0/0:36,0:36:99:0,102,1453	0/0:32,0:32:90:0,90,1264	0/0:27,0:27:78:0,78,1170	0/0:29,0:29:81:0,81,1215	0/0:37,0:37:99:0,99,1404	0/0:29,0:29:81:0,81,1215	0/0:42,0:42:99:0,111,1665	0/0:29,0:29:71:0,71,1055	0/0:35,0:35:99:0,99,1484	0/0:34,0:34:99:0,99,1351	0/0:36,0:36:99:0,99,1484	0/0:37,0:37:70:0,70,1346	0/0:22,0:22:60:0,60,806	0/0:28,0:28:63:0,63,945	0/0:37,0:37:99:0,99,1337	0/0:32,0:32:54:0,54,1181	0/0:26,0:26:72:0,72,1080	0/0:33,0:33:90:0,90,1350	0/0:27,0:27:75:0,75,1125	0/0:28,0:28:81:0,81,1085	0/0:42,0:42:99:0,99,1485	0/0:25,0:25:72:0,72,1080	0/0:37,0:37:99:0,99,1485	0/0:37,0:37:99:0,102,1572	0/0:36,0:36:99:0,99,1485	0/0:36,0:36:99:0,99,1485	0/0:30,0:30:81:0,81,1215	0/0:27,0:27:81:0,81,1004	0/0:35,0:35:99:0,99,1485
chr5	17760245	.	G	A	1331.54	PASS	.	GT:AD:DP:GQ:PL	0/1:18,15:33:99:481,0,619	0/1:21,17:38:99:561,0,731	0/0:29,0:29:56:0,56,1071	0/0:32,0:32:93:0,93,1230	0/0:34,0:34:93:0,93,1395	0/0:29,0:29:87:0,87,1008	0/0:35,0:35:99:0,99,1407	0/0:31,0:31:87:0,87,1305	0/0:31,0:31:81:0,81,1215	0/0:29,0:29:71:0,71,1004	0/0:41,0:41:99:0,111,1665	0/0:32,0:32:90:0,90,1222	0/0:38,0:38:99:0,102,1503	0/0:37,0:37:66:0,66,1366	0/0:26,0:26:71:0,71,1029	0/0:35,0:35:96:0,96,1440	0/0:39,0:39:99:0,114,1710	0/0:44,0:44:99:0,120,1800	0/0:30,0:30:84:0,84,1260	0/0:24,0:24:72:0,72,926	0/0:36,0:36:99:0,99,1396	0/0:40,0:40:99:0,111,1557	0/0:34,0:34:99:0,99,1274	0/0:33,0:33:87:0,87,1305	0/0:20,0:20:60:0,60,785	0/0:27,0:27:81:0,81,986	0/0:34,0:34:99:0,99,1309	0/0:32,0:32:84:0,84,1260	0/0:27,0:27:81:0,81,1113	0/0:35,0:35:99:0,99,1369	0/0:39,0:39:99:0,99,1554	0/0:42,0:42:99:0,111,1665	0/0:29,0:29:81:0,81,1215	0/0:28,0:28:81:0,81,1215	0/0:15,0:15:42:0,42,630	0/0:23,0:23:60:0,60,900	0/0:37,0:37:99:0,99,1485	0/0:33,0:33:99:0,99,1366	0/0:51,0:51:99:0,120,1800	0/0:39,0:39:99:0,105,1505	0/0:33,0:33:90:0,90,1350
chr5	18107635	.	C	T	1431.06	PASS	.	GT:AD:DP:GQ:PL	0/1:18,20:38:99:641,0,638	0/1:20,20:40:99:698,0,681	0/0:43,0:43:99:0,114,1660	0/0:49,0:49:99:0,120,1800	0/0:34,0:34:99:0,99,1485	0/0:41,0:41:99:0,105,1575	0/0:26,0:26:75:0,75,1125	0/0:38,0:38:99:0,104,1414	0/0:33,0:33:93:0,93,1395	0/0:34,0:34:90:0,90,1350	0/0:49,0:49:99:0,112,1800	0/0:46,0:46:99:0,114,1659	0/0:49,0:49:99:0,111,1800	0/0:39,0:39:99:0,108,1581	0/0:37,0:37:99:0,105,1507	0/0:38,0:38:96:0,96,1440	0/0:37,0:37:99:0,105,1541	0/0:30,0:30:90:0,90,1200	0/0:34,0:34:93:0,93,1395	0/0:34,0:34:93:0,93,1395	0/0:46,0:46:99:0,120,1800	0/0:42,0:42:99:0,108,1620	0/0:29,0:29:81:0,81,1215	0/0:43,0:43:99:0,102,1670	0/0:20,0:20:57:0,57,855	0/0:34,0:34:87:0,87,1305	0/0:37,0:37:96:0,96,1440	0/0:51,0:51:99:0,120,1800	0/0:40,0:40:99:0,105,1515	0/0:37,0:37:99:0,111,1419	0/0:35,0:35:99:0,102,1279	0/0:45,0:45:99:0,120,1800	0/0:52,0:52:99:0,120,1800	0/0:36,0:36:99:0,102,1464	0/0:38,0:38:99:0,99,1485	0/0:25,0:25:72:0,72,994	0/0:51,0:51:99:0,120,1800	0/0:37,0:37:99:0,105,1575	0/0:41,0:41:99:0,111,1665	0/0:27,0:27:81:0,81,1041	0/0:49,0:49:99:0,106,1800
chr5	18122604	.	C	T	452.57	PASS	.	GT:AD:DP:GQ:PL	0/1:13,12:25:99:348,0,468	0/1:15,6:21:99:181,0,563	0/0:35,0:35:34:0,34,1210	0/0:36,0:36:25:0,25,1192	0/0:35,0:35:34:0,34,1213	0/0:31,0:31:93:0,93,1176	0/0:22,0:22:63:0,63,859	0/0:30,0:30:86:0,86,1153	0/0:36,0:36:96:0,96,1440	0/0:32,0:32:0:0,0,1033	0/0:35,0:35:99:0,99,1485	0/0:37,0:37:99:0,99,1485	0/0:24,0:24:0:0,0,785	0/0:44,0:44:91:0,91,1730	0/0:31,0:31:36:0,36,997	0/0:33,0:33:90:0,90,1350	0/0:32,0:32:90:0,90,1350	0/0:40,0:40:47:0,47,1374	0/0:31,0:31:36:0,36,1046	0/0:34,0:34:45:0,45,1140	0/0:52,0:52:85:0,85,1884	0/0:33,0:33:99:0,99,1253	0/0:31,0:31:78:0,78,1180	0/0:38,0:38:99:0,99,1485	0/0:36,0:36:51:0,51,1154	0/0:33,0:33:90:0,90,1350	0/0:29,0:29:45:0,45,1024	0/0:35,0:35:64:0,64,1296	0/0:24,0:24:30:0,30,859	0/0:32,0:32:90:0,90,1350	0/0:36,0:36:25:0,25,1279	0/0:36,0:36:99:0,105,1385	0/0:33,0:33:99:0,99,1340	0/0:30,0:30:33:0,33,1040	0/0:31,0:31:51:0,51,1071	0/0:38,0:38:96:0,96,1440	0/0:34,0:34:99:0,99,1326	0/0:45,0:45:52:0,52,1548	0/0:41,0:41:99:0,114,1596	0/0:23,0:23:66:0,66,990	0/0:36,0:36:25:0,25,1255
chr5	22938564	.	G	A	1350.93	PASS	.	GT:AD:DP:GQ:PL	0/1:19,20:39:99:596,0,665	0/1:13,13:26:99:421,0,461	0/0:35,0:35:93:0,93,1395	0/0:22,0:22:60:0,60,854	0/0:35,0:35:99:0,99,1482	0/0:17,0:17:48:0,48,720	0/0:29,0:29:75:0,75,1055	0/0:32,0:32:90:0,90,1350	0/0:44,0:44:99:0,101,1605	0/0:34,0:34:99:0,99,1485	0/0:34,0:34:99:0,99,1336	0/0:37,0:37:99:0,102,1417	0/0:19,0:19:54:0,54,810	0/0:35,0:35:99:0,99,1485	0/0:29,0:29:81:0,81,1215	0/0:36,0:36:90:0,90,1350	0/0:29,0:29:75:0,75,1125	0/0:46,0:46:99:0,115,1800	0/0:31,0:31:84:0,84,1260	0/0:30,0:30:81:0,81,1215	0/0:41,0:41:99:0,100,1589	0/0:43,0:43:99:0,120,1800	0/0:33,0:33:99:0,99,1370	0/0:40,0:40:99:0,105,1510	0/0:22,0:22:57:0,57,855	0/0:28,0:28:81:0,81,1107	0/0:35,0:35:99:0,99,1485	0/0:18,0:18:48:0,48,720	0/0:18,0:18:48:0,48,720	0/0:14,0:14:42:0,42,534	0/0:18,0:18:51:0,51,765	0/0:37,0:37:99:0,102,1431	0/0:19,0:19:51:0,51,765	0/0:43,0:43:99:0,103,1665	0/0:23,0:23:60:0,60,900	0/0:33,0:33:99:0,99,1280	0/0:37,0:37:99:0,99,1434	0/0:17,0:17:48:0,48,720	0/0:38,0:38:99:0,102,1530	0/0:33,0:33:99:0,99,1352	0/0:39,0:39:99:0,105,1575
chr5	23152114	.	C	A	1262.15	PASS	.	GT:AD:DP:GQ:PGT:PID:PL	0/1:33,16:49:99:0|1:23152114_C_A:564,0,1365	0/1:37,15:52:99:0|1:23152114_C_A:502,0,1508	0/0:36,0:36:0:.:.:0,0,1138	0/0:17,0:17:51:.:.:0,51,626	0/0:37,0:37:69:.:.:0,69,1367	0/0:19,0:19:51:.:.:0,51,765	0/0:38,0:38:99:.:.:0,99,1412	0/0:43,0:43:0:.:.:0,0,1406	0/0:45,0:45:99:.:.:0,120,1753	0/0:46,0:46:93:.:.:0,93,1781	0/0:49,0:49:99:.:.:0,114,1800	0/0:42,0:42:0:.:.:0,0,1263	0/0:27,0:27:39:.:.:0,39,938	0/0:46,0:46:99:.:.:0,102,1794	0/0:34,0:34:60:.:.:0,60,1198	0/0:44,0:44:49:.:.:0,49,1518	0/0:42,0:42:99:.:.:0,117,1755	0/0:28,0:28:42:.:.:0,42,1006	0/0:38,0:38:0:.:.:0,0,1074	0/0:41,0:41:99:.:.:0,107,1494	0/0:41,0:41:0:.:.:0,0,1247	0/0:46,0:46:99:.:.:0,120,1800	0/0:38,0:38:0:.:.:0,0,1094	0/0:39,0:39:99:.:.:0,105,1534	0/0:38,0:38:99:.:.:0,102,1461	0/0:36,0:36:25:.:.:0,25,1238	0/0:39,0:39:76:.:.:0,76,1487	0/0:24,0:24:60:.:.:0,60,913	0/0:16,0:16:48:.:.:0,48,564	0/0:18,0:18:51:.:.:0,51,765	0/0:23,0:23:27:.:.:0,27,877	0/0:40,0:40:0:.:.:0,0,1200	0/0:14,0:14:0:.:.:0,0,434	0/0:31,0:31:0:.:.:0,0,986	0/0:27,0:27:0:.:.:0,0,915	0/0:46,0:46:81:.:.:0,81,1626	0/0:41,0:41:0:.:.:0,0,1316	0/0:22,0:22:24:.:.:0,24,767	0/0:42,0:42:84:.:.:0,84,1569	0/0:44,0:44:99:.:.:0,120,1800	0/0:44,0:44:7:.:.:0,7,1471
chr5	23152115	.	T	C	1533.21	PASS	.	GT:AD:DP:GQ:PGT:PID:PL	0/1:33,16:49:99:0|1:23152114_C_A:564,0,1365	0/1:37,15:52:99:0|1:23152114_C_A:502,0,1508	0/0:36,0:36:0:.:.:0,0,1138	0/0:17,0:17:51:.:.:0,51,626	0/0:37,0:37:28:.:.:0,28,1248	0/0:19,0:19:51:.:.:0,51,765	0/0:38,0:38:99:.:.:0,99,1412	0/0:44,0:44:7:.:.:0,7,1454	0/0:45,0:45:78:.:.:0,78,1727	0/0:45,0:45:99:.:.:0,103,1710	0/0:54,0:54:79:.:.:0,79,1992	0/0:42,0:42:0:.:.:0,0,1263	0/0:29,0:29:0:.:.:0,0,854	0/0:46,0:46:99:.:.:0,102,1794	0/0:34,0:34:19:.:.:0,19,1112	0/0:45,0:45:10:.:.:0,10,1491	0/0:37,0:37:99:.:.:0,114,1694	0/0:29,0:29:4:.:.:0,4,952	0/0:38,0:38:0:.:.:0,0,1074	0/0:41,0:41:99:.:.:0,107,1494	0/0:41,0:41:0:.:.:0,0,1247	0/0:46,0:46:99:.:.:0,120,1800	0/0:38,0:38:0:.:.:0,0,1094	0/0:45,0:45:93:.:.:0,93,1565	0/0:39,0:39:76:.:.:0,76,1448	0/0:35,0:35:22:.:.:0,22,1237	0/0:39,0:39:76:.:.:0,76,1487	0/0:24,0:24:42:.:.:0,42,907	0/0:16,0:16:48:.:.:0,48,564	0/0:18,0:18:51:.:.:0,51,765	0/0:23,0:23:0:.:.:0,0,782	0/0:40,0:40:0:.:.:0,0,1200	0/0:14,0:14:0:.:.:0,0,434	0/0:31,0:31:0:.:.:0,0,986	0/0:28,0:28:1:.:.:0,1,930	0/0:47,0:47:16:.:.:0,16,1584	0/0:41,0:41:0:.:.:0,0,1316	0/0:22,0:22:0:.:.:0,0,684	0/0:42,0:42:43:.:.:0,43,1481	0/0:48,0:48:0:.:.:0,0,1397	0/0:44,0:44:0:.:.:0,0,1378
chr5	25814422	.	A	ATTTTT	346.8	PASS	.	GT:AD:DP:GQ:PGT:PID:PL	0/1:2,5:7:69:0|1:25814401_T_C:204,0,69	0/1:8,9:17:99:.:.:194,0,276	0/0:30,0:30:14:.:.:0,14,1069	0/0:35,0:35:63:.:.:0,63,1228	0/0:31,0:31:90:.:.:0,90,1350	0/0:31,0:31:10:.:.:0,10,975	0/0:38,0:38:99:.:.:0,102,1530	0/0:22,0:22:54:.:.:0,54,810	0/0:25,0:25:63:.:.:0,63,945	0/0:21,0:21:57:.:.:0,57,855	0/0:29,0:29:72:.:.:0,72,1080	0/0:33,0:33:83:.:.:0,83,1218	0/0:35,0:35:63:.:.:0,63,1231	0/0:24,0:24:66:.:.:0,66,990	0/0:24,0:24:54:.:.:0,54,810	0/0:26,0:26:36:.:.:0,36,978	0/0:38,0:38:99:.:.:0,99,1405	0/0:35,0:35:84:.:.:0,84,1260	0/0:42,0:42:84:.:.:0,84,1586	0/0:23,0:23:34:.:.:0,34,867	0/0:27,0:27:10:.:.:0,10,927	0/0:27,0:27:63:.:.:0,63,945	0/0:15,0:15:42:.:.:0,42,630	0/0:29,0:29:72:.:.:0,72,1080	0/0:15,0:15:42:.:.:0,42,630	0/0:41,0:41:99:.:.:0,108,1448	0/0:16,0:16:6:.:.:0,6,585	0/0:30,0:30:75:.:.:0,75,1134	0/0:30,0:30:81:.:.:0,81,1215	0/0:25,0:25:50:.:.:0,50,927	0/0:24,0:24:60:.:.:0,60,900	0/0:25,0:25:40:.:.:0,40,924	0/0:41,0:41:99:.:.:0,105,1575	0/0:30,0:30:40:.:.:0,40,991	0/0:17,0:17:45:.:.:0,45,675	0/0:26,0:26:72:.:.:0,72,1080	0/0:36,0:36:90:.:.:0,90,1350	0/0:26,0:26:69:.:.:0,69,1035	0/0:46,0:46:99:.:.:0,105,1575	0/0:23,0:23:54:.:.:0,54,810	0/0:39,0:39:90:.:.:0,90,1350
chr5	26806421	.	C	T	1108.2	PASS	.	GT:AD:DP:GQ:PL	0/1:19,12:31:99:336,0,632	0/1:23,24:47:99:849,0,802	0/0:42,0:42:99:0,100,1676	0/0:35,0:35:99:0,99,1367	0/0:36,0:36:99:0,105,1443	0/0:25,0:25:0:0,0,590	0/0:34,0:34:99:0,99,1485	0/0:26,0:26:78:0,78,1026	0/0:28,0:28:81:0,81,1119	0/0:33,0:33:90:0,90,1298	0/0:37,0:37:99:0,102,1519	0/0:35,0:35:90:0,90,1306	0/0:40,0:40:99:0,101,1446	0/0:36,0:36:99:0,99,1485	0/0:35,0:35:99:0,99,1397	0/0:28,0:28:81:0,81,1215	0/0:36,0:36:99:0,99,1477	0/0:36,0:36:99:0,99,1458	0/0:41,0:41:99:0,104,1609	0/0:36,0:36:99:0,99,1485	0/0:40,0:40:99:0,105,1513	0/0:35,0:35:99:0,99,1358	0/0:37,0:37:99:0,102,1438	0/0:37,0:37:0:0,0,1192	0/0:31,0:31:90:0,90,1252	0/0:30,0:30:80:0,80,1157	0/0:34,0:34:99:0,99,1306	0/0:36,0:36:99:0,99,1362	0/0:21,0:21:60:0,60,778	0/0:34,0:34:99:0,99,1287	0/0:37,0:37:99:0,102,1407	0/0:43,0:43:99:0,100,1557	0/0:39,0:39:99:0,102,1399	0/0:37,0:37:99:0,99,1415	0/0:22,0:22:0:0,0,684	0/0:32,0:32:81:0,81,1161	0/0:37,0:37:99:0,101,1318	0/0:35,0:35:99:0,99,1358	0/0:41,0:41:99:0,105,1575	0/0:34,0:34:99:0,99,1298	0/0:30,0:30:90:0,90,1188
chr5	28041484	.	G	A	1809.69	PASS	.	GT:AD:DP:GQ:PGT:PID:PL	0/1:10,10:20:99:0|1:28041456_G_A:387,0,383	0/1:16,21:37:99:0|1:28041456_G_A:824,0,605	0/0:25,0:25:69:.:.:0,69,1035	0/0:19,0:19:51:.:.:0,51,765	0/0:30,0:30:90:.:.:0,90,1203	0/0:35,0:35:60:.:.:0,60,900	0/0:20,0:20:60:.:.:0,60,789	0/0:30,0:30:81:.:.:0,81,1161	0/0:27,0:27:81:.:.:0,81,1025	0/0:22,0:22:60:.:.:0,60,900	0/0:29,0:29:84:.:.:0,84,1260	0/0:25,0:25:72:.:.:0,72,1080	0/0:37,0:37:99:.:.:0,105,1575	0/0:21,0:21:60:.:.:0,60,778	0/0:25,0:25:72:.:.:0,72,1044	0/0:30,0:30:75:.:.:0,75,1089	0/0:22,0:22:60:.:.:0,60,895	0/0:26,0:26:62:.:.:0,62,952	0/0:30,0:30:90:.:.:0,90,1131	0/0:19,0:19:57:.:.:0,57,609	0/0:33,0:33:99:.:.:0,99,1306	0/0:21,0:21:60:.:.:0,60,900	0/0:24,0:24:72:.:.:0,72,956	0/0:25,0:25:75:.:.:0,75,903	0/0:23,0:23:54:.:.:0,54,810	0/0:20,0:20:57:.:.:0,57,855	0/0:18,0:18:48:.:.:0,48,720	0/0:24,0:24:72:.:.:0,72,978	0/0:19,0:19:57:.:.:0,57,733	0/0:22,0:22:63:.:.:0,63,895	0/0:28,0:28:72:.:.:0,72,1068	0/0:32,0:32:93:.:.:0,93,1185	0/0:20,0:20:54:.:.:0,54,810	0/0:18,0:18:54:.:.:0,54,689	0/0:33,0:33:90:.:.:0,90,1350	0/0:21,0:21:60:.:.:0,60,824	0/0:33,0:33:81:.:.:0,81,1215	0/0:17,0:17:51:.:.:0,51,657	0/0:45,0:45:99:.:.:0,120,1702	0/0:34,0:34:87:.:.:0,87,1351	0/0:20,0:20:57:.:.:0,57,855
chr5	28929299	.	A	G	118.12	Filter	.	GT:AD:DP:GQ:PL	0/1:46,6:52:92:92,0,1806	0/1:68,8:76:28:28,0,2834	0/0:105,0:105:99:0,120,1800	0/0:92,0:92:99:0,120,1800	0/0:110,0:110:99:0,120,1800	0/0:105,0:105:99:0,120,1800	0/0:114,0:114:99:0,108,1800	0/0:117,0:117:99:0,120,1800	0/0:102,0:102:99:0,120,1800	0/0:111,0:111:99:0,120,1800	0/0:69,0:69:99:0,120,1800	0/0:135,0:135:99:0,120,1800	0/0:128,0:128:99:0,120,1800	0/0:65,0:65:99:0,120,1800	0/0:77,0:77:99:0,120,1800	0/0:123,0:123:99:0,120,1800	0/0:92,0:92:99:0,120,1800	0/0:102,0:102:99:0,120,1800	0/0:72,0:72:99:0,120,1800	0/0:81,0:81:99:0,115,1800	0/0:116,0:116:99:0,120,1800	0/0:115,0:115:99:0,120,1800	0/0:73,0:73:99:0,120,1800	0/0:93,0:93:99:0,120,1800	0/0:99,0:99:99:0,120,1800	0/0:118,0:118:99:0,120,1800	0/0:90,0:90:99:0,120,1800	0/0:144,0:144:99:0,120,1800	0/0:96,0:96:99:0,120,1800	0/0:118,0:118:99:0,111,1800	0/0:134,0:134:99:0,120,1800	0/0:144,0:144:99:0,120,1800	0/0:162,0:162:99:0,120,1800	0/0:128,0:128:99:0,120,1800	0/0:59,0:59:99:0,120,1800	0/0:66,0:66:99:0,120,1800	0/0:69,0:69:99:0,120,1800	0/0:72,0:72:99:0,120,1800	0/0:114,0:114:99:0,120,1800	0/0:75,0:75:99:0,100,1800	0/0:128,0:128:99:0,120,1800
chr5	29146394	.	G	A	967.64	PASS	.	GT:AD:DP:GQ:PL	0/1:30,15:45:99:456,0,1127	0/1:46,19:65:99:562,0,1822	0/0:27,0:27:66:0,66,1002	0/0:28,0:28:81:0,81,1215	0/0:54,0:54:0:0,0,1415	0/0:43,0:44:99:0,128,2086	0/0:25,0:25:72:0,72,1080	0/0:81,0:81:99:0,118,2887	0/0:28,0:28:42:0,42,1050	0/0:37,0:37:99:0,99,1424	0/0:67,0:67:0:0,0,2062	0/0:49,0:49:99:0,105,1800	0/0:35,0:35:99:0,99,1485	0/0:68,0:68:0:0,0,1829	0/0:35,0:35:99:0,99,1485	0/0:35,0:35:99:0,99,1485	0/0:31,0:31:90:0,90,1192	0/0:35,0:35:99:0,102,1450	0/0:73,0:73:52:0,52,2453	0/0:32,0:32:90:0,90,1350	0/0:39,0:39:99:0,99,1485	0/0:38,0:38:99:0,99,1423	0/0:64,0:64:0:0,0,1978	0/0:50,0:50:0:0,0,1156	0/0:43,0:43:16:0,16,1447	0/0:71,0:71:0:0,0,2013	0/0:18,0:18:54:0,54,706	0/0:74,0:74:0:0,0,2148	0/0:30,0:30:90:0,90,1116	0/0:35,0:35:99:0,99,1414	0/0:34,0:34:99:0,99,1485	0/0:34,0:34:99:0,99,1245	0/0:75,0:75:0:0,0,2020	0/0:35,0:35:99:0,99,1429	0/0:69,0:69:0:0,0,2077	0/0:52,0:52:15:0,15,1664	0/0:37,0:37:99:0,99,1434	0/0:76,0:76:0:0,0,2222	0/0:41,0:41:99:0,117,1636	0/0:33,0:33:99:0,99,1292	0/0:34,0:34:93:0,93,1395
chr5	29223167	.	T	C	104.61	Filter	.	GT:AD:DP:GQ:PGT:PID:PL	0/1:18,3:21:72:0|1:29223167_T_C:72,0,739	0/1:14,2:16:31:0|1:29223167_T_C:31,0,582	0/0:51,0:51:99:.:.:0,99,1870	0/0:60,0:60:99:.:.:0,120,1800	0/0:55,0:55:82:.:.:0,82,1973	0/0:58,0:58:99:.:.:0,120,1800	0/0:39,0:39:75:.:.:0,75,1392	0/0:51,0:51:99:.:.:0,114,1800	0/0:43,0:43:99:.:.:0,108,1606	0/0:51,0:51:28:.:.:0,28,1731	0/0:67,0:67:0:.:.:0,0,2093	0/0:53,0:53:99:.:.:0,118,2014	0/0:75,0:75:99:.:.:0,120,1800	0/0:50,0:50:67:.:.:0,67,1684	0/0:41,0:41:24:.:.:0,24,1287	0/0:51,0:51:70:.:.:0,70,1772	0/0:63,0:63:99:.:.:0,102,1800	0/0:53,0:53:60:.:.:0,60,1823	0/0:41,0:41:99:0|1:29223167_T_C:0,123,1837	0/0:51,0:51:99:.:.:0,114,1800	0/0:46,0:46:99:.:.:0,120,1800	0/0:77,0:77:90:.:.:0,90,2494	0/0:60,0:60:81:.:.:0,81,2077	0/0:54,0:54:71:.:.:0,71,1830	0/0:43,0:43:99:.:.:0,117,1650	0/0:47,0:47:69:.:.:0,69,1628	0/0:59,0:59:99:.:.:0,120,1800	0/0:39,0:39:99:0|1:29223167_T_C:0,117,1755	0/0:54,0:54:99:.:.:0,120,1800	0/0:45,0:45:99:.:.:0,103,1800	0/0:61,0:61:99:.:.:0,120,1800	0/0:67,0:67:99:.:.:0,120,1800	0/0:44,1:45:90:0|1:29223167_T_C:0,90,1915	0/0:56,0:56:99:.:.:0,120,1800	0/0:51,0:51:99:.:.:0,120,1800	0/0:45,0:45:99:.:.:0,99,1706	0/0:76,0:76:99:.:.:0,117,1800	0/0:39,0:39:99:.:.:0,105,1575	0/0:52,0:52:99:.:.:0,120,1800	0/0:74,0:74:14:.:.:0,14,2497	0/0:66,0:66:31:.:.:0,31,2244
chr6	216609	.	C	G	1265.98	PASS	.	GT:AD:DP:GQ:PL	0/1:25,14:39:99:421,0,927	0/1:16,23:39:99:810,0,502	0/0:36,0:36:99:0,99,1469	0/0:32,0:32:90:0,90,1350	0/0:21,0:21:60:0,60,900	0/0:28,0:28:75:0,75,1089	0/0:38,0:38:99:0,105,1575	0/0:31,0:31:81:0,81,1215	0/0:38,0:38:99:0,99,1458	0/0:33,0:33:99:0,99,1293	0/0:36,0:36:99:0,99,1485	0/0:37,0:37:99:0,102,1530	0/0:39,0:39:99:0,102,1531	0/0:44,0:44:99:0,99,1685	0/0:30,0:30:81:0,81,1215	0/0:31,0:31:84:0,84,1260	0/0:27,0:27:81:0,81,1069	0/0:37,0:37:99:0,99,1436	0/0:38,0:38:99:0,99,1470	0/0:27,0:27:72:0,72,1080	0/0:34,0:34:93:0,93,1395	0/0:41,0:41:99:0,99,1515	0/0:38,0:38:99:0,99,1443	0/0:36,0:36:99:0,99,1364	0/0:34,0:34:99:0,99,1485	0/0:27,0:27:75:0,75,1125	0/0:33,0:33:96:0,96,1440	0/0:38,0:38:99:0,99,1414	0/0:27,0:27:81:0,81,1043	0/0:35,0:35:99:0,99,1485	0/0:39,0:39:99:0,104,1400	0/0:39,0:39:99:0,102,1530	0/0:34,0:34:93:0,93,1395	0/0:38,0:38:99:0,99,1472	0/0:38,0:38:99:0,101,1448	0/0:34,0:34:99:0,99,1485	0/0:38,0:38:99:0,102,1530	0/0:34,0:34:99:0,102,1360	0/0:49,0:49:99:0,112,1800	0/0:37,0:37:99:0,99,1485	0/0:36,0:36:99:0,99,1480
chr6	1263208	.	A	G	1435.18	PASS	.	GT:AD:DP:GQ:PL	0/1:14,23:37:99:738,0,442	0/1:10,20:30:99:649,0,283	0/0:23,0:23:60:0,60,891	0/0:28,0:28:75:0,75,1036	0/0:39,0:39:99:0,100,1514	0/0:23,0:23:60:0,60,900	0/0:36,0:36:66:0,66,1199	0/0:39,0:39:75:0,75,1435	0/0:36,0:36:99:0,99,1485	0/0:22,0:22:63:0,63,945	0/0:39,0:39:99:0,99,1485	0/0:36,0:36:99:0,102,1530	0/0:37,0:37:99:0,99,1379	0/0:51,0:51:99:0,120,1800	0/0:28,0:28:75:0,75,1125	0/0:27,0:27:72:0,72,1080	0/0:39,0:39:99:0,104,1616	0/0:25,0:25:72:0,72,919	0/0:42,0:42:99:0,102,1698	0/0:35,0:35:99:0,99,1355	0/0:37,0:37:99:0,101,1530	0/0:37,0:37:99:0,102,1377	0/0:43,0:43:99:0,114,1580	0/0:37,0:37:99:0,105,1473	0/0:31,0:31:90:0,90,1350	0/0:30,0:30:90:0,90,1111	0/0:21,0:21:60:0,60,841	0/0:40,0:40:99:0,106,1571	0/0:40,0:40:99:0,111,1552	0/0:29,0:29:46:0,46,1116	0/0:34,0:34:99:0,99,1281	0/0:34,0:34:99:0,99,1485	0/0:32,0:32:90:0,90,1252	0/0:35,0:35:99:0,99,1485	0/0:36,0:36:99:0,102,1479	0/0:34,0:34:99:0,99,1485	0/0:46,0:46:99:0,99,1769	0/0:38,0:38:99:0,99,1480	0/0:47,0:47:99:0,120,1800	0/0:40,0:40:99:0,102,1527	0/0:43,0:43:99:0,103,1669
chr6	1439309	.	C	T	944.68	PASS	.	GT:AD:DP:GQ:PGT:PID:PL	0/1:12,7:19:99:0|1:1439290_C_T:239,0,468	0/1:18,20:38:99:0|1:1439290_C_T:782,0,704	0/0:31,0:31:87:.:.:0,87,1305	0/0:31,0:31:54:.:.:0,54,810	0/0:25,0:25:30:.:.:0,30,450	0/0:14,0:14:24:.:.:0,24,360	0/0:24,0:24:42:.:.:0,42,630	0/0:25,0:25:30:.:.:0,30,450	0/0:25,0:25:72:.:.:0,72,1032	0/0:32,0:32:60:.:.:0,60,900	0/0:53,0:53:99:.:.:0,102,1530	0/0:23,0:23:42:.:.:0,42,630	0/0:34,0:34:57:.:.:0,57,855	0/0:38,0:38:90:.:.:0,90,1350	0/0:27,0:27:72:.:.:0,72,1080	0/0:31,0:31:42:.:.:0,42,630	0/0:38,0:38:60:.:.:0,60,900	0/0:33,0:33:0:.:.:0,0,1048	0/0:30,0:30:39:.:.:0,39,585	0/0:27,0:27:57:.:.:0,57,855	0/0:41,0:41:90:.:.:0,90,1350	0/0:36,0:36:45:.:.:0,45,675	0/0:26,0:26:42:.:.:0,42,630	0/0:36,0:36:60:.:.:0,60,900	0/0:29,0:29:75:.:.:0,75,1125	0/0:32,0:32:45:.:.:0,45,675	0/0:34,0:34:60:.:.:0,60,900	0/0:24,0:24:48:.:.:0,48,720	0/0:32,0:32:51:.:.:0,51,765	0/0:21,0:21:33:.:.:0,33,495	0/0:35,0:35:99:.:.:0,102,1416	0/0:28,0:28:48:.:.:0,48,720	0/0:33,0:33:63:.:.:0,63,945	0/0:42,0:42:60:.:.:0,60,900	0/0:29,0:29:84:.:.:0,84,1260	0/0:23,0:23:42:.:.:0,42,630	0/0:36,0:36:60:.:.:0,60,900	0/0:36,0:36:51:.:.:0,51,765	0/0:33,0:33:60:.:.:0,60,900	0/0:35,0:35:63:.:.:0,63,945	0/0:34,0:34:57:.:.:0,57,855
chr6	2025964	.	A	G	917.68	PASS	.	GT:AD:DP:GQ:PGT:PID:PL	0/1:8,16:24:99:.:.:518,0,266	0/1:29,14:43:99:.:.:423,0,1006	0/0:33,0:33:83:.:.:0,83,1150	0/0:37,0:37:99:.:.:0,102,1530	0/0:55,0:55:99:.:.:0,120,1800	0/0:32,0:32:96:.:.:0,96,1109	0/0:43,0:43:99:.:.:0,117,1755	0/0:38,0:38:99:.:.:0,102,1530	0/0:48,0:48:99:.:.:0,120,1800	0/0:27,0:27:69:.:.:0,69,1035	0/0:46,0:46:99:.:.:0,120,1800	0/0:51,0:51:99:.:.:0,120,1800	0/0:43,0:43:99:.:.:0,113,1539	0/0:36,0:36:99:.:.:0,102,1530	0/0:29,0:29:81:.:.:0,81,1215	0/0:35,0:35:93:.:.:0,93,1395	0/0:28,0:28:71:.:.:0,71,1031	0/0:31,0:31:81:.:.:0,81,1215	0/0:38,0:38:99:.:.:0,108,1620	0/0:38,0:38:99:.:.:0,105,1575	0/0:39,0:39:99:.:.:0,99,1485	0/0:46,0:46:99:.:.:0,120,1800	0/0:42,0:42:99:.:.:0,120,1800	0/0:44,0:44:99:.:.:0,99,1727	0/0:38,0:38:99:.:.:0,102,1530	0/0:40,0:40:99:.:.:0,102,1530	0/0:37,0:37:69:.:.:0,69,1293	0/0:44,0:44:99:.:.:0,114,1710	0/0:46,0:46:99:.:.:0,120,1800	0/0:38,0:38:99:.:.:0,102,1530	0/0:50,0:50:99:.:.:0,120,1800	0/0:50,0:50:99:.:.:0,108,1784	0/0:49,0:49:99:.:.:0,108,1800	0/0:57,0:57:99:.:.:0,120,1800	0/0:35,0:35:99:.:.:0,99,1485	0/0:34,0:34:96:.:.:0,96,1440	0/0:47,0:47:99:.:.:0,120,1800	0/0:41,0:41:99:.:.:0,105,1575	0/0:35,0:35:99:.:.:0,105,1327	0/0:42,0:42:99:.:.:0,120,1800	0/0:48,0:48:99:.:.:0,103,1800
chr6	3162905	.	C	T	1236.66	PASS	.	GT:AD:DP:GQ:PL	0/1:20,16:36:99:419,0,618	0/1:20,26:46:99:895,0,653	0/0:29,0:29:81:0,81,1215	0/0:35,0:35:99:0,102,1278	0/0:35,0:35:99:0,99,1485	0/0:34,0:34:99:0,99,1485	0/0:35,0:35:99:0,99,1405	0/0:35,0:35:87:0,87,1305	0/0:37,0:37:99:0,105,1519	0/0:30,0:30:87:0,87,1305	0/0:35,0:35:99:0,102,1530	0/0:36,0:36:99:0,99,1371	0/0:34,0:34:99:0,99,1271	0/0:37,0:37:99:0,105,1575	0/0:36,0:36:99:0,99,1485	0/0:40,0:40:99:0,108,1591	0/0:31,0:31:90:0,90,1279	0/0:32,0:32:87:0,87,1305	0/0:34,0:34:87:0,87,1262	0/0:35,0:35:99:0,99,1485	0/0:35,0:35:99:0,99,1383	0/0:38,0:38:99:0,105,1495	0/0:42,0:42:99:0,118,1712	0/0:41,0:41:99:0,117,1755	0/0:25,0:25:72:0,72,984	0/0:39,0:39:99:0,105,1475	0/0:26,0:26:75:0,75,1043	0/0:37,0:37:99:0,99,1485	0/0:31,0:31:90:0,90,1350	0/0:36,0:36:99:0,99,1378	0/0:35,0:35:74:0,74,1169	0/0:37,0:37:99:0,105,1421	0/0:30,0:30:90:0,90,1195	0/0:39,0:39:99:0,105,1575	0/0:28,0:28:81:0,81,1073	0/0:29,0:29:81:0,81,1215	0/0:38,0:38:99:0,108,1510	0/0:29,0:29:84:0,84,1199	0/0:40,0:40:99:0,108,1567	0/0:34,0:34:99:0,99,1350	0/0:37,0:37:99:0,99,1485
chr6	3673939	.	G	A	1051.8	PASS	.	GT:AD:DP:GQ:PL	0/1:12,18:30:99:630,0,380	0/1:20,17:37:99:499,0,613	0/0:33,0:33:90:0,90,1320	0/0:35,0:35:99:0,99,1446	0/0:35,0:35:99:0,102,1530	0/0:29,0:29:81:0,81,1159	0/0:27,0:27:78:0,78,1170	0/0:35,0:35:99:0,99,1446	0/0:37,0:37:99:0,99,1530	0/0:35,0:35:99:0,99,1431	0/0:38,0:38:99:0,99,1485	0/0:42,0:42:99:0,120,1800	0/0:36,0:36:99:0,102,1427	0/0:41,0:41:99:0,117,1755	0/0:23,0:23:60:0,60,900	0/0:34,0:34:99:0,99,1383	0/0:25,0:25:72:0,72,994	0/0:34,0:34:93:0,93,1395	0/0:41,0:41:99:0,105,1627	0/0:28,0:28:75:0,75,1125	0/0:38,0:38:99:0,101,1510	0/0:33,0:33:90:0,90,1350	0/0:41,0:41:99:0,99,1485	0/0:42,0:42:99:0,102,1535	0/0:37,0:37:99:0,99,1453	0/0:32,0:32:90:0,90,1312	0/0:27,0:27:81:0,81,1092	0/0:39,0:39:99:0,100,1571	0/0:37,0:37:99:0,99,1446	0/0:22,0:22:63:0,63,846	0/0:39,0:39:99:0,100,1512	0/0:43,0:43:99:0,109,1696	0/0:34,0:34:99:0,99,1372	0/0:34,0:34:96:0,96,1440	0/0:31,0:31:75:0,75,1125	0/0:39,0:39:99:0,112,1509	0/0:40,0:40:90:0,90,1503	0/0:31,0:31:90:0,90,1295	0/0:39,0:39:99:0,99,1485	0/0:39,0:39:99:0,102,1530	0/0:36,0:36:99:0,99,1485
chr6	3747504	.	C	T	757.09	PASS	.	GT:AD:DP:GQ:PL	0/1:20,13:33:99:400,0,720	0/1:19,13:32:99:435,0,662	0/0:28,0:28:81:0,81,1085	0/0:25,0:25:72:0,72,899	0/0:17,0:17:51:0,51,672	0/0:37,0:37:99:0,103,1423	0/0:33,0:33:99:0,99,1275	0/0:28,0:28:81:0,81,1215	0/0:37,0:37:99:0,99,1472	0/0:30,0:30:90:0,90,1183	0/0:41,0:41:99:0,99,1625	0/0:35,0:35:99:0,101,1248	0/0:37,0:37:99:0,99,1403	0/0:30,0:30:90:0,90,1227	0/0:34,0:34:99:0,99,1275	0/0:34,0:34:99:0,99,1338	0/0:39,0:39:99:0,102,1411	0/0:33,0:33:90:0,90,1196	0/0:38,0:38:99:0,105,1423	0/0:36,0:36:99:0,102,1416	0/0:37,0:37:99:0,99,1485	0/0:37,0:37:99:0,101,1423	0/0:36,0:36:99:0,99,1417	0/0:35,0:35:99:0,99,1263	0/0:19,0:19:54:0,54,810	0/0:37,0:37:99:0,108,1620	0/0:28,0:28:81:0,81,1107	0/0:35,0:35:99:0,99,1375	0/0:25,0:25:72:0,72,1010	0/0:19,0:19:54:0,54,810	0/0:41,0:41:99:0,107,1606	0/0:38,0:38:99:0,105,1495	0/0:30,0:30:90:0,90,1191	0/0:29,0:29:84:0,84,1149	0/0:35,0:35:99:0,99,1485	0/0:29,0:29:84:0,84,1260	0/0:30,0:30:90:0,90,1203	0/0:32,0:32:90:0,90,1350	0/0:36,0:36:93:0,93,1319	0/0:37,0:37:99:0,102,1473	0/0:36,0:36:99:0,99,1485
chr6	3898272	.	G	A	1361.77	PASS	.	GT:AD:DP:GQ:PL	0/1:11,13:24:99:457,0,375	0/1:15,25:40:99:878,0,462	0/0:40,0:40:99:0,111,1665	0/0:35,0:35:99:0,99,1446	0/0:24,0:24:72:0,72,918	0/0:24,0:24:69:0,69,1035	0/0:26,0:26:72:0,72,1080	0/0:28,0:28:81:0,81,1071	0/0:31,0:31:90:0,90,1350	0/0:34,0:34:93:0,93,1395	0/0:46,0:46:99:0,102,1562	0/0:36,0:36:99:0,99,1365	0/0:38,0:38:99:0,99,1485	0/0:38,0:38:99:0,102,1468	0/0:27,0:27:81:0,81,1055	0/0:34,0:34:99:0,99,1276	0/0:29,0:29:81:0,81,1149	0/0:26,0:26:75:0,75,1125	0/0:35,0:35:96:0,96,1440	0/0:30,0:30:75:0,75,1119	0/0:44,0:44:99:0,103,1660	0/0:37,0:37:99:0,99,1464	0/0:40,0:40:99:0,105,1485	0/0:41,0:41:99:0,108,1631	0/0:34,0:34:99:0,99,1485	0/0:27,0:27:72:0,72,1080	0/0:29,0:29:81:0,81,1215	0/0:34,0:34:99:0,99,1375	0/0:34,0:34:96:0,96,1440	0/0:34,0:34:99:0,99,1295	0/0:39,0:39:99:0,108,1332	0/0:32,0:32:81:0,81,1183	0/0:36,0:36:99:0,99,1496	0/0:35,0:35:99:0,99,1152	0/0:34,0:34:99:0,99,1370	0/0:32,0:32:81:0,81,1241	0/0:38,0:38:99:0,100,1530	0/0:31,0:31:78:0,78,1226	0/0:38,0:38:99:0,102,1525	0/0:36,0:36:99:0,99,1359	0/0:36,0:36:99:0,105,1471
chr6	5620946	.	G	A	801.79	PASS	.	GT:AD:DP:GQ:PL	0/1:6,9:15:99:319,0,171	0/1:17,17:34:99:560,0,536	0/0:30,0:30:87:0,87,1305	0/0:35,0:35:99:0,99,1319	0/0:32,0:32:90:0,90,1350	0/0:28,0:28:84:0,84,1134	0/0:22,0:22:60:0,60,900	0/0:20,0:20:57:0,57,855	0/0:31,0:31:90:0,90,1350	0/0:36,0:36:99:0,99,1485	0/0:32,0:32:81:0,81,1215	0/0:37,0:37:99:0,99,1453	0/0:34,0:34:99:0,99,1473	0/0:38,0:38:99:0,99,1485	0/0:27,0:27:81:0,81,1045	0/0:28,0:28:81:0,81,1097	0/0:34,0:34:99:0,99,1485	0/0:36,0:36:99:0,99,1485	0/0:35,0:35:99:0,99,1443	0/0:32,0:32:90:0,90,1350	0/0:31,0:31:90:0,90,1228	0/0:36,0:36:99:0,102,1308	0/0:43,0:43:99:0,107,1561	0/0:24,0:24:72:0,72,884	0/0:29,0:29:87:0,87,1069	0/0:27,0:27:66:0,66,956	0/0:23,0:23:66:0,66,866	0/0:34,0:34:99:0,99,1343	0/0:27,0:27:78:0,78,1170	0/0:21,0:21:63:0,63,809	0/0:34,0:34:99:0,102,1386	0/0:38,0:38:99:0,111,1505	0/0:36,0:36:99:0,99,1465	0/0:36,0:36:96:0,96,1440	0/0:37,0:37:99:0,99,1399	0/0:34,0:34:99:0,99,1485	0/0:32,0:32:90:0,90,1350	0/0:35,0:35:99:0,105,1348	0/0:39,0:39:99:0,99,1390	0/0:34,0:34:99:0,99,1417	0/0:34,0:34:99:0,99,1355
chr6	6376477	.	C	T	1259.68	PASS	.	GT:AD:DP:GQ:PGT:PID:PL	0/1:12,17:29:99:0|1:6376465_C_T:667,0,578	0/1:14,14:28:99:0|1:6376465_C_T:626,0,665	0/0:40,0:40:99:.:.:0,105,1575	0/0:33,0:33:99:.:.:0,99,1229	0/0:25,0:25:72:.:.:0,72,1080	0/0:40,0:40:99:.:.:0,99,1376	0/0:38,0:38:99:.:.:0,101,1311	0/0:33,0:33:90:.:.:0,90,1350	0/0:37,0:37:99:.:.:0,99,1386	0/0:39,0:39:99:.:.:0,99,1485	0/0:45,0:45:99:.:.:0,100,1742	0/0:34,0:34:99:.:.:0,99,1389	0/0:38,0:38:99:.:.:0,99,1444	0/0:36,0:36:99:.:.:0,99,1458	0/0:30,0:30:81:.:.:0,81,1215	0/0:42,0:42:99:.:.:0,117,1585	0/0:30,0:30:90:.:.:0,90,1142	0/0:28,0:28:72:.:.:0,72,1080	0/0:35,0:35:99:.:.:0,99,1485	0/0:39,0:39:99:.:.:0,107,1436	0/0:38,0:38:99:.:.:0,99,1450	0/0:37,0:37:99:.:.:0,99,1399	0/0:38,0:38:99:.:.:0,107,1446	0/0:32,0:32:90:.:.:0,90,1350	0/0:33,0:33:90:.:.:0,90,1350	0/0:32,0:32:93:.:.:0,93,1395	0/0:30,0:30:90:.:.:0,90,1215	0/0:46,0:46:99:.:.:0,112,1753	0/0:34,0:34:99:.:.:0,99,1278	0/0:36,0:36:96:.:.:0,96,1440	0/0:41,0:41:99:.:.:0,108,1620	0/0:33,0:33:99:.:.:0,99,1320	0/0:43,0:43:99:.:.:0,120,1800	0/0:31,0:31:52:.:.:0,52,1211	0/0:31,0:31:90:.:.:0,90,1350	0/0:32,0:32:90:.:.:0,90,1350	0/0:41,0:41:99:.:.:0,100,1710	0/0:40,0:40:99:.:.:0,99,1485	0/0:45,0:45:99:.:.:0,120,1722	0/0:29,0:29:81:.:.:0,81,1215	0/0:30,0:30:90:.:.:0,90,1207
chr6	6447774	.	A	C	104.14	Filter	.	GT:AD:DP:GQ:PGT:PID:PL	0/1:16,3:19:77:0|1:6447679_C_A:77,0,626	0/1:23,1:24:60:0|1:6447679_C_A:60,0,895	0/0:25,0:25:60:.:.:0,60,900	0/0:17,0:17:36:.:.:0,36,653	0/0:28,0:28:75:.:.:0,75,1125	0/0:24,0:24:51:.:.:0,51,765	0/0:7,0:7:18:.:.:0,18,270	0/0:51,0:51:99:.:.:0,114,1715	0/0:12,0:12:0:.:.:0,0,308	0/0:18,0:18:48:.:.:0,48,720	0/0:54,0:54:99:.:.:0,120,1800	0/0:41,0:41:99:.:.:0,113,1418	0/0:13,0:13:33:.:.:0,33,495	0/0:24,0:24:51:.:.:0,51,765	0/0:24,0:24:63:.:.:0,63,945	0/0:42,0:42:96:.:.:0,96,1504	0/0:20,0:20:48:.:.:0,48,720	0/0:26,0:26:66:.:.:0,66,990	0/0:42,0:42:99:.:.:0,99,1485	0/0:18,0:18:45:.:.:0,45,675	0/0:27,0:27:5:.:.:0,5,778	0/0:32,0:32:72:.:.:0,72,1080	0/0:35,0:35:87:.:.:0,87,1305	0/0:40,0:40:96:.:.:0,96,1440	0/0:36,0:36:90:.:.:0,90,1350	0/0:47,0:47:99:.:.:0,99,1675	0/0:27,0:27:63:.:.:0,63,945	0/0:13,0:13:36:.:.:0,36,540	0/0:29,0:29:71:.:.:0,71,1024	0/0:20,0:20:57:.:.:0,57,855	0/0:24,0:24:56:.:.:0,56,764	0/0:19,0:19:30:.:.:0,30,450	0/0:23,0:23:54:.:.:0,54,810	0/0:36,0:36:93:.:.:0,93,1395	0/0:14,0:14:36:.:.:0,36,540	0/0:34,0:34:45:.:.:0,45,1181	0/0:15,0:15:36:.:.:0,36,540	0/0:30,0:30:81:.:.:0,81,1215	0/0:35,0:35:93:.:.:0,93,1395	0/0:46,0:46:99:.:.:0,115,1800	0/0:45,0:45:93:.:.:0,93,1536
chr6	7463104	.	C	A	780.76	PASS	.	GT:AD:DP:GQ:PL	0/1:35,19:54:99:527,0,1184	0/1:34,12:46:99:331,0,1214	0/0:46,0:46:99:0,107,1658	0/0:31,0:31:81:0,81,1211	0/0:31,0:31:87:0,87,1305	0/0:34,0:34:99:0,99,1485	0/0:34,0:34:99:0,99,1485	0/0:38,0:38:99:0,102,1440	0/0:35,0:35:99:0,99,1485	0/0:36,0:36:99:0,99,1337	0/0:39,0:39:99:0,102,1421	0/0:39,0:39:99:0,110,1308	0/0:31,0:31:93:0,93,1271	0/0:44,0:44:99:0,120,1800	0/0:34,0:34:99:0,99,1396	0/0:37,0:37:99:0,105,1512	0/0:37,0:37:99:0,99,1381	0/0:40,0:40:99:0,108,1620	0/0:31,0:31:84:0,84,1260	0/0:31,0:31:72:0,72,1080	0/0:37,0:37:93:0,93,1395	0/0:33,0:33:99:0,99,1253	0/0:35,0:35:99:0,99,1485	0/0:38,0:38:99:0,99,1446	0/0:38,0:38:99:0,104,1432	0/0:25,0:25:72:0,72,948	0/0:33,0:33:90:0,90,1350	0/0:36,0:36:99:0,99,1362	0/0:35,0:35:99:0,99,1392	0/0:38,0:38:99:0,99,1485	0/0:35,0:35:99:0,99,1359	0/0:44,0:44:99:0,109,1624	0/0:58,0:58:99:0,108,1800	0/0:34,0:34:90:0,90,1350	0/0:37,0:37:99:0,102,1481	0/0:37,0:37:99:0,99,1485	0/0:39,0:39:88:0,88,1531	0/0:35,0:35:99:0,99,1485	0/0:44,0:44:99:0,116,1688	0/0:53,0:53:99:0,118,1800	0/0:35,0:35:99:0,99,1325
chr6	7631684	.	G	A	660	PASS	.	GT:AD:DP:GQ:PGT:PID:PL	0/1:10,11:21:99:.:.:349,0,279	0/1:7,7:14:99:.:.:250,0,241	0/0:35,0:35:72:.:.:0,72,1080	0/0:26,0:26:57:.:.:0,57,855	0/0:28,0:28:71:.:.:0,71,1031	0/0:27,0:29:79:.:.:0,79,952	0/0:15,0:15:29:.:.:0,29,421	0/0:22,0:24:65:.:.:0,65,788	0/0:28,0:28:57:.:.:0,57,855	0/0:39,0:39:45:.:.:0,45,1262	0/0:34,0:34:57:.:.:0,57,855	0/0:42,0:42:53:.:.:0,53,1468	0/0:33,0:35:96:.:.:0,96,1078	0/0:30,0:30:60:.:.:0,60,900	0/0:27,0:27:19:.:.:0,19,798	0/0:33,0:33:57:.:.:0,57,1110	0/0:22,0:22:35:.:.:0,35,687	0/0:42,0:42:90:.:.:0,90,1350	0/0:39,0:39:55:.:.:0,55,1227	0/0:29,0:29:45:.:.:0,45,675	0/0:41,0:41:8:.:.:0,8,1282	0/0:29,0:29:41:.:.:0,41,912	0/0:38,0:38:36:.:.:0,36,1039	0/0:26,0:26:68:.:.:0,68,979	0/0:19,0:19:39:.:.:0,39,585	0/0:27,0:27:50:.:.:0,50,949	0/0:22,0:22:35:.:.:0,35,675	0/0:31,0:31:60:.:.:0,60,900	0/0:29,0:29:63:.:.:0,63,945	0/0:28,0:28:37:.:.:0,37,808	0/0:41,0:41:81:.:.:0,81,1215	0/0:30,0:30:33:.:.:0,33,990	0/0:25,0:25:0:.:.:0,0,530	0/0:32,0:32:57:.:.:0,57,855	0/0:28,0:28:26:.:.:0,26,859	0/0:18,0:19:54:.:.:0,54,710	0/0:35,0:35:0:.:.:0,0,1010	0/0:27,0:27:8:.:.:0,8,713	0/0:41,0:41:30:.:.:0,30,1237	0/0:41,0:41:81:.:.:0,81,1403	0/0:28,0:28:72:.:.:0,72,1080
chr6	10064962	.	C	T	1558.73	PASS	.	GT:AD:DP:GQ:PL	0/1:12,21:33:99:744,0,341	0/1:17,18:35:99:482,0,606	0/0:38,0:38:99:0,99,1446	0/0:21,0:21:60:0,60,827	0/0:32,0:32:90:0,90,1350	0/0:29,0:29:81:0,81,1185	0/0:29,0:29:84:0,84,1165	0/0:38,0:38:72:0,72,1349	0/0:29,0:29:81:0,81,1215	0/0:32,0:32:81:0,81,1207	0/0:46,0:46:99:0,120,1785	0/0:35,0:35:90:0,90,1350	0/0:44,0:44:99:0,111,1730	0/0:42,0:42:99:0,114,1703	0/0:34,0:34:90:0,90,1350	0/0:34,0:34:99:0,99,1336	0/0:39,0:39:75:0,75,1485	0/0:35,0:35:96:0,96,1440	0/0:39,0:39:99:0,108,1583	0/0:38,0:38:99:0,99,1443	0/0:42,0:42:99:0,103,1590	0/0:41,0:41:99:0,102,1665	0/0:36,0:36:99:0,102,1506	0/0:36,0:36:99:0,101,1499	0/0:33,0:33:90:0,90,1350	0/0:34,0:34:99:0,99,1485	0/0:23,0:23:63:0,63,945	0/0:45,0:45:99:0,109,1750	0/0:30,0:30:87:0,87,1305	0/0:38,0:38:99:0,99,1484	0/0:44,0:44:99:0,106,1746	0/0:31,0:31:90:0,90,1240	0/0:33,0:33:93:0,93,1395	0/0:35,0:35:99:0,102,1424	0/0:33,0:33:99:0,99,1316	0/0:31,0:31:90:0,90,1350	0/0:44,0:44:99:0,105,1800	0/0:30,0:30:81:0,81,1215	0/0:35,0:35:99:0,99,1327	0/0:41,0:41:99:0,111,1637	0/0:37,0:37:99:0,105,1481
chr6	10442366	.	G	A	1131.64	PASS	.	GT:AD:DP:GQ:PL	0/1:14,16:30:99:566,0,482	0/1:22,20:42:99:643,0,747	0/0:35,0:35:99:0,99,1485	0/0:37,0:37:99:0,99,1357	0/0:38,0:38:99:0,102,1527	0/0:36,0:36:99:0,99,1450	0/0:36,0:36:96:0,96,1440	0/0:33,0:33:90:0,90,1350	0/0:31,0:31:64:0,64,1211	0/0:38,0:38:99:0,99,1431	0/0:43,0:43:99:0,101,1578	0/0:40,0:40:99:0,100,1501	0/0:28,0:28:81:0,81,1215	0/0:33,0:33:93:0,93,1395	0/0:36,0:36:99:0,102,1427	0/0:29,0:29:78:0,78,1170	0/0:25,0:25:66:0,66,990	0/0:36,0:36:37:0,37,1204	0/0:36,0:36:99:0,101,1483	0/0:29,0:29:81:0,81,1106	0/0:37,0:37:99:0,103,1530	0/0:43,0:43:99:0,110,1655	0/0:40,0:40:99:0,111,1661	0/0:35,0:35:99:0,99,1398	0/0:33,0:33:93:0,93,1395	0/0:31,0:31:87:0,87,1305	0/0:33,0:33:84:0,84,1259	0/0:37,0:37:99:0,99,1438	0/0:37,0:37:99:0,99,1485	0/0:33,0:33:90:0,90,1350	0/0:35,0:35:99:0,99,1470	0/0:37,0:37:99:0,99,1485	0/0:40,0:40:99:0,105,1503	0/0:34,0:34:99:0,99,1435	0/0:30,0:30:90:0,90,1149	0/0:35,0:35:99:0,99,1481	0/0:37,0:37:99:0,99,1470	0/0:35,0:35:99:0,99,1443	0/0:34,0:34:93:0,93,1395	0/0:36,0:36:99:0,99,1485	0/0:35,0:35:99:0,99,1363
chr6	11363451	.	C	T	1011.7	PASS	.	GT:AD:DP:GQ:PL	0/1:8,13:21:99:479,0,271	0/1:17,12:29:99:370,0,623	0/0:26,0:26:75:0,75,1038	0/0:18,0:18:51:0,51,765	0/0:25,0:25:63:0,63,990	0/0:18,0:18:51:0,51,765	0/0:32,0:32:90:0,90,1350	0/0:31,0:31:90:0,90,1291	0/0:25,0:25:72:0,72,921	0/0:25,0:25:72:0,72,1080	0/0:37,0:37:99:0,99,1485	0/0:33,0:33:99:0,99,1287	0/0:33,0:33:99:0,99,1299	0/0:35,0:35:99:0,99,1449	0/0:35,0:35:90:0,90,1315	0/0:32,0:32:93:0,93,1212	0/0:37,0:37:99:0,99,1414	0/0:34,0:34:93:0,93,1395	0/0:32,0:32:90:0,90,1350	0/0:36,0:36:93:0,93,1378	0/0:35,0:35:99:0,99,1485	0/0:40,0:40:99:0,104,1410	0/0:28,0:28:75:0,75,1143	0/0:31,0:31:93:0,93,1205	0/0:32,0:32:90:0,90,1325	0/0:30,0:30:90:0,90,1191	0/0:21,0:21:60:0,60,857	0/0:37,0:37:99:0,99,1454	0/0:31,0:31:84:0,84,1260	0/0:35,0:35:99:0,99,1485	0/0:28,0:28:80:0,80,1080	0/0:36,0:36:99:0,105,1493	0/0:33,0:33:93:0,93,1395	0/0:32,0:32:90:0,90,1350	0/0:35,0:35:90:0,90,1350	0/0:34,0:34:99:0,99,1485	0/0:38,0:38:99:0,105,1527	0/0:34,0:34:99:0,99,1394	0/0:37,0:37:99:0,101,1421	0/0:21,0:21:60:0,60,900	0/0:26,0:26:72:0,72,1080
chr6	12463667	.	T	A	18.29	Filter	.	GT:AD:DP:GQ:PL	0/1:19,3:22:32:32,0,656	0/1:19,5:24:61:61,0,690	0/0:33,0:33:84:0,84,1249	0/0:17,0:17:48:0,48,720	0/0:22,0:22:63:0,63,945	0/0:22,0:22:63:0,63,800	0/0:7,0:7:18:0,18,270	0/0:44,0:44:99:0,120,1718	0/0:38,0:38:99:0,99,1457	0/0:28,0:28:81:0,81,1215	0/0:46,0:46:99:0,120,1800	0/0:10,0:10:30:0,30,365	0/0:10,0:10:30:0,30,418	0/0:34,0:34:72:0,72,1169	0/0:28,0:28:72:0,72,1058	0/0:23,0:23:60:0,60,900	0/0:6,0:6:18:0,18,186	0/0:34,0:34:90:0,90,1350	0/0:32,0:32:90:0,90,1350	0/0:38,0:38:99:0,105,1575	0/0:18,0:18:48:0,48,720	0/0:33,0:33:96:0,96,1440	0/0:10,0:10:27:0,27,405	0/0:23,0:23:60:0,60,900	0/0:11,0:11:33:0,33,459	0/0:53,0:53:99:0,120,1800	0/0:15,0:15:45:0,45,600	0/0:31,0:31:87:0,87,1305	0/0:20,0:20:57:0,57,855	0/0:22,0:22:51:0,51,816	0/0:22,0:22:57:0,57,855	0/0:8,0:8:24:0,24,284	0/0:30,0:30:87:0,87,1305	0/0:17,0:17:42:0,42,630	0/0:7,0:7:21:0,21,280	0/0:9,0:9:27:0,27,352	0/0:18,0:18:51:0,51,765	0/0:33,0:33:90:0,90,1350	0/0:40,0:40:99:0,114,1710	0/0:14,0:14:36:0,36,540	0/0:21,0:21:60:0,60,805
chr6	13008323	.	C	T	2165.26	PASS	.	GT:AD:DP:GQ:PGT:PID:PL	0/1:18,21:39:99:0|1:13008323_C_T:824,0,693	0/1:25,22:47:99:0|1:13008323_C_T:849,0,984	0/0:41,0:41:63:.:.:0,63,945	0/0:42,0:42:54:.:.:0,54,810	0/0:44,0:44:75:.:.:0,75,1125	0/0:33,0:33:93:.:.:0,93,1395	0/0:32,0:32:21:.:.:0,21,315	0/0:37,0:37:99:.:.:0,99,1460	0/0:38,0:38:60:.:.:0,60,900	0/0:31,0:31:87:.:.:0,87,1305	0/0:41,0:41:99:.:.:0,108,1503	0/0:26,0:26:15:.:.:0,15,225	0/0:51,0:51:36:.:.:0,36,540	0/0:34,0:34:90:.:.:0,90,1350	0/0:44,0:44:72:.:.:0,72,1080	0/0:50,0:50:75:.:.:0,75,1125	0/0:36,0:36:60:.:.:0,60,900	0/0:24,0:24:51:.:.:0,51,765	0/0:47,0:47:81:.:.:0,81,1215	0/0:33,0:33:51:.:.:0,51,765	0/0:30,0:30:51:.:.:0,51,765	0/0:49,0:49:81:.:.:0,81,1215	0/0:44,0:44:21:.:.:0,21,315	0/0:34,0:34:48:.:.:0,48,720	0/0:38,0:38:24:.:.:0,24,360	0/0:34,0:34:87:.:.:0,87,1317	0/0:33,0:33:18:.:.:0,18,270	0/0:36,0:36:63:.:.:0,63,945	0/0:21,0:21:51:.:.:0,51,765	0/0:30,0:30:57:.:.:0,57,855	0/0:41,0:41:54:.:.:0,54,810	0/0:58,0:58:93:.:.:0,93,1395	0/0:37,0:37:60:.:.:0,60,900	0/0:41,0:41:60:.:.:0,60,900	0/0:27,0:27:66:.:.:0,66,990	0/0:43,0:43:24:.:.:0,24,360	0/0:42,0:42:24:.:.:0,24,360	0/0:28,0:28:45:.:.:0,45,675	0/0:43,0:43:81:.:.:0,81,1215	0/0:30,0:30:54:.:.:0,54,810	0/0:43,0:43:81:.:.:0,81,1215
chr6	13238057	.	T	A	714.1	PASS	.	GT:AD:DP:GQ:PGT:PID:PL	0/1:15,8:23:99:.:.:229,0,526	0/1:13,16:29:99:1|0:13238051_G_T:487,0,407	0/0:42,0:42:84:.:.:0,84,1574	0/0:35,0:35:74:.:.:0,74,1231	0/0:40,0:40:99:.:.:0,108,1531	0/0:30,0:30:87:.:.:0,87,1305	0/0:37,0:37:28:.:.:0,28,1260	0/0:35,0:35:99:.:.:0,102,1364	0/0:34,0:34:93:.:.:0,93,1395	0/0:34,0:34:45:.:.:0,45,1133	0/0:46,0:46:99:.:.:0,107,1571	0/0:44,0:44:99:.:.:0,114,1710	0/0:46,0:46:97:.:.:0,97,1731	0/0:46,0:46:99:.:.:0,111,1661	0/0:35,0:35:99:.:.:0,99,1485	0/0:38,0:38:72:.:.:0,72,1219	0/0:40,0:40:99:.:.:0,117,1755	0/0:37,0:37:54:.:.:0,54,1296	0/0:40,0:40:99:.:.:0,114,1710	0/0:35,0:35:84:.:.:0,84,1260	0/0:46,0:46:99:.:.:0,99,1591	0/0:37,0:37:95:.:.:0,95,1295	0/0:41,0:41:99:.:.:0,102,1530	0/0:41,0:41:99:.:.:0,110,1572	0/0:22,0:22:66:.:.:0,66,726	0/0:37,0:37:99:.:.:0,105,1575	0/0:33,0:33:57:.:.:0,57,1167	0/0:44,0:44:99:.:.:0,104,1560	0/0:41,0:41:93:.:.:0,93,1425	0/0:31,0:31:75:.:.:0,75,1125	0/0:48,0:48:99:.:.:0,102,1712	0/0:48,0:48:99:.:.:0,102,1450	0/0:37,0:37:99:.:.:0,102,1530	0/0:34,0:34:60:.:.:0,60,1190	0/0:32,0:32:93:.:.:0,93,1395	0/0:25,0:25:62:.:.:0,62,844	0/0:39,0:39:75:.:.:0,75,1328	0/0:29,0:29:46:.:.:0,46,1104	0/0:45,0:45:90:.:.:0,90,1504	0/0:31,0:31:80:.:.:0,80,1154	0/0:34,0:34:99:.:.:0,99,1485
chr6	13607984	.	G	C	1034.69	PASS	.	GT:AD:DP:GQ:PGT:PID:PL	0/1:12,14:26:99:.:.:444,0,388	0/1:18,19:37:99:1|0:13607978_A_C:668,0,599	0/0:28,0:28:69:.:.:0,69,1112	0/0:38,0:38:99:.:.:0,99,1372	0/0:27,0:27:75:.:.:0,75,1125	0/0:22,0:22:63:.:.:0,63,780	0/0:28,0:28:84:.:.:0,84,1071	0/0:38,0:38:99:.:.:0,99,1379	0/0:25,0:25:72:.:.:0,72,1045	0/0:30,0:30:87:.:.:0,87,1305	0/0:44,0:44:99:.:.:0,115,1750	0/0:36,0:36:99:.:.:0,101,1359	0/0:39,0:39:99:.:.:0,105,1575	0/0:38,0:38:99:.:.:0,102,1437	0/0:33,0:33:99:.:.:0,99,1165	0/0:36,0:36:99:.:.:0,99,1485	0/0:30,0:30:90:.:.:0,90,1241	0/0:37,0:37:99:.:.:0,99,1395	0/0:37,0:37:99:.:.:0,101,1387	0/0:21,0:21:60:.:.:0,60,815	0/0:36,0:36:99:.:.:0,99,1384	0/0:35,0:35:99:.:.:0,102,1355	0/0:23,0:23:60:.:.:0,60,893	0/0:34,0:34:99:.:.:0,99,1441	0/0:37,0:37:99:.:.:0,105,1575	0/0:22,0:22:63:.:.:0,63,945	0/0:21,0:21:63:.:.:0,63,750	0/0:27,0:27:72:.:.:0,72,1120	0/0:37,0:37:80:.:.:0,80,1325	0/0:21,0:21:63:.:.:0,63,843	0/0:40,0:40:99:.:.:0,110,1408	0/0:37,0:37:99:.:.:0,103,1443	0/0:46,0:46:99:.:.:0,120,1800	0/0:28,0:28:68:.:.:0,68,1048	0/0:21,0:21:60:.:.:0,60,900	0/0:28,0:28:81:.:.:0,81,1173	0/0:37,0:37:99:.:.:0,105,1602	0/0:37,0:37:99:.:.:0,99,1261	0/0:42,0:42:99:.:.:0,111,1665	0/0:38,0:38:99:.:.:0,102,1435	0/0:38,0:38:99:.:.:0,99,1357
chr6	14553842	.	G	A	910.64	PASS	.	GT:AD:DP:GQ:PL	0/1:18,13:31:99:376,0,646	0/1:25,18:43:99:544,0,835	0/0:35,0:35:99:0,99,1329	0/0:30,0:30:90:0,90,1139	0/0:29,0:29:84:0,84,1260	0/0:21,0:21:60:0,60,816	0/0:36,0:36:99:0,99,1406	0/0:38,0:38:99:0,102,1380	0/0:26,0:26:72:0,72,1080	0/0:28,0:28:78:0,78,1170	0/0:37,0:37:99:0,99,1485	0/0:38,0:38:99:0,105,1575	0/0:40,0:40:99:0,102,1459	0/0:37,0:37:99:0,101,1469	0/0:40,0:40:99:0,99,1485	0/0:46,0:46:99:0,120,1800	0/0:32,0:32:90:0,90,1350	0/0:32,0:32:90:0,90,1350	0/0:27,0:27:65:0,65,936	0/0:35,0:35:99:0,102,1530	0/0:37,0:37:99:0,99,1344	0/0:37,0:37:99:0,99,1456	0/0:35,0:35:99:0,99,1446	0/0:32,0:32:90:0,90,1350	0/0:42,0:42:99:0,100,1568	0/0:35,0:35:99:0,99,1485	0/0:28,0:28:69:0,69,1018	0/0:36,0:36:99:0,102,1514	0/0:31,0:31:93:0,93,1167	0/0:29,0:29:81:0,81,1139	0/0:35,0:35:99:0,99,1472	0/0:43,0:43:99:0,116,1520	0/0:46,0:46:99:0,120,1800	0/0:37,0:37:99:0,102,1380	0/0:29,0:29:81:0,81,1137	0/0:43,0:43:99:0,104,1579	0/0:47,0:47:99:0,109,1800	0/0:41,0:41:99:0,120,1733	0/0:44,0:44:99:0,106,1707	0/0:36,0:36:99:0,99,1367	0/0:26,0:26:78:0,78,1040
chr6	16013330	.	G	A	906.77	PASS	.	GT:AD:DP:GQ:PL	0/1:12,13:25:99:456,0,392	0/1:22,15:37:99:457,0,705	0/0:38,0:38:99:0,108,1620	0/0:33,0:33:93:0,93,1270	0/0:32,0:32:81:0,81,1217	0/0:29,0:29:75:0,75,1125	0/0:30,0:30:81:0,81,1215	0/0:36,0:36:99:0,102,1530	0/0:37,0:37:99:0,102,1530	0/0:28,0:28:68:0,68,1014	0/0:39,0:39:99:0,114,1639	0/0:32,0:32:93:0,93,1395	0/0:32,0:32:90:0,90,1301	0/0:31,0:31:84:0,84,1260	0/0:33,0:33:99:0,99,1229	0/0:34,0:34:90:0,90,1350	0/0:37,0:37:99:0,99,1479	0/0:32,0:32:90:0,90,1350	0/0:38,0:38:99:0,99,1465	0/0:25,0:25:69:0,69,1035	0/0:37,0:37:99:0,99,1482	0/0:33,0:33:90:0,90,1350	0/0:34,0:34:99:0,99,1424	0/0:29,0:29:81:0,81,1215	0/0:29,0:29:81:0,81,1215	0/0:30,0:30:84:0,84,1260	0/0:31,0:31:90:0,90,1350	0/0:30,0:30:81:0,81,1215	0/0:31,0:31:90:0,90,1166	0/0:30,0:30:81:0,81,1215	0/0:34,0:34:99:0,99,1485	0/0:31,0:31:90:0,90,1350	0/0:28,0:28:81:0,81,1093	0/0:31,0:31:84:0,84,1260	0/0:36,0:36:99:0,99,1485	0/0:28,0:28:81:0,81,1139	0/0:38,0:38:99:0,101,1570	0/0:40,0:40:99:0,105,1563	0/0:37,0:37:96:0,96,1355	0/0:35,0:35:99:0,99,1341	0/0:40,0:40:99:0,105,1471
chr6	16014746	.	T	C	837.39	PASS	.	GT:AD:DP:GQ:PL	0/1:9,8:17:99:283,0,309	0/1:18,12:30:99:412,0,554	0/0:38,0:38:99:0,102,1514	0/0:23,0:23:60:0,60,900	0/0:23,0:23:60:0,60,945	0/0:34,0:34:99:0,99,1361	0/0:25,0:25:75:0,75,887	0/0:33,0:33:99:0,99,1290	0/0:35,0:35:99:0,99,1441	0/0:22,0:22:50:0,50,653	0/0:48,0:48:99:0,117,1788	0/0:36,0:36:99:0,99,1485	0/0:42,0:42:99:0,99,1485	0/0:33,0:33:57:0,57,1101	0/0:30,0:30:84:0,84,1260	0/0:29,0:29:81:0,81,1215	0/0:35,0:35:99:0,99,1458	0/0:36,0:36:99:0,102,1504	0/0:32,0:32:90:0,90,1350	0/0:42,0:42:99:0,100,1380	0/0:38,0:38:99:0,102,1530	0/0:29,0:29:81:0,81,1215	0/0:33,0:33:93:0,93,1395	0/0:35,0:35:99:0,99,1311	0/0:19,0:19:41:0,41,609	0/0:37,0:37:99:0,105,1575	0/0:30,0:30:90:0,90,1019	0/0:34,0:34:86:0,86,1118	0/0:27,0:27:75:0,75,1125	0/0:32,0:32:84:0,84,1260	0/0:34,0:34:99:0,99,1401	0/0:42,0:42:99:0,105,1407	0/0:38,0:38:72:0,72,1150	0/0:41,0:41:99:0,99,1530	0/0:35,0:35:99:0,99,1484	0/0:41,0:41:76:0,76,1275	0/0:35,0:35:99:0,99,1485	0/0:41,0:41:92:0,92,1387	0/0:32,0:32:80:0,80,1140	0/0:36,0:36:99:0,99,1485	0/0:35,0:35:96:0,96,1440
chr6	17736033	.	T	C	1279.74	PASS	.	GT:AD:DP:GQ:PL	0/1:8,16:24:99:584,0,254	0/1:15,22:37:99:773,0,427	0/0:40,0:40:99:0,111,1593	0/0:40,0:40:99:0,99,1577	0/0:30,0:30:90:0,90,1195	0/0:33,0:33:90:0,90,1350	0/0:36,0:36:99:0,102,1530	0/0:37,0:37:99:0,99,1448	0/0:37,0:37:99:0,99,1485	0/0:44,0:44:99:0,105,1575	0/0:33,0:33:84:0,84,1260	0/0:25,0:25:72:0,72,1080	0/0:42,0:42:99:0,102,1709	0/0:35,0:35:99:0,102,1349	0/0:35,0:35:99:0,99,1437	0/0:40,0:40:99:0,100,1477	0/0:29,0:29:72:0,72,1080	0/0:43,0:43:99:0,101,1669	0/0:36,0:36:99:0,99,1485	0/0:28,0:28:81:0,81,1215	0/0:39,0:39:99:0,100,1626	0/0:32,0:32:96:0,96,1115	0/0:38,0:38:99:0,102,1388	0/0:33,0:33:99:0,99,1304	0/0:37,0:37:99:0,99,1470	0/0:34,0:34:90:0,90,1222	0/0:33,0:33:99:0,99,1190	0/0:38,0:38:99:0,99,1354	0/0:35,0:35:99:0,99,1485	0/0:23,0:23:60:0,60,900	0/0:35,0:35:99:0,99,1436	0/0:43,0:43:99:0,99,1591	0/0:37,0:37:99:0,99,1408	0/0:35,0:35:99:0,99,1485	0/0:36,0:36:99:0,105,1410	0/0:32,0:32:93:0,93,1279	0/0:36,0:36:99:0,99,1485	0/0:35,0:35:99:0,99,1412	0/0:38,0:38:99:0,102,1471	0/0:35,0:35:99:0,99,1479	0/0:36,0:36:99:0,99,1485
chr6	18093461	.	G	A	1009.63	PASS	.	GT:AD:DP:GQ:PGT:PID:PL	0/1:15,12:27:99:.:.:334,0,829	0/1:31,16:47:99:.:.:477,0,1126	0/0:46,0:46:99:.:.:0,120,1800	0/0:58,0:58:99:.:.:0,120,1800	0/0:60,0:60:99:.:.:0,120,1800	0/0:54,0:54:99:.:.:0,120,1800	0/0:61,0:61:99:.:.:0,120,1800	0/0:69,0:69:99:.:.:0,120,1800	0/0:45,0:45:99:.:.:0,109,1758	0/0:57,0:57:99:.:.:0,120,1800	0/0:84,0:84:99:.:.:0,120,1800	0/0:59,0:59:99:.:.:0,120,1800	0/0:83,0:83:99:.:.:0,120,1800	0/0:52,0:52:99:.:.:0,120,1800	0/0:51,0:51:99:.:.:0,115,1800	0/0:89,0:89:99:.:.:0,120,1800	0/0:55,0:55:99:.:.:0,120,1800	0/0:60,0:60:99:.:.:0,102,1800	0/0:62,0:62:99:.:.:0,120,1800	0/0:55,0:55:99:.:.:0,120,1800	0/0:57,0:57:99:.:.:0,120,1800	0/0:42,0:42:99:.:.:0,111,1605	0/0:63,0:63:99:.:.:0,120,1800	0/0:89,0:89:99:.:.:0,120,1800	0/0:43,0:43:99:.:.:0,120,1800	0/0:51,0:51:99:.:.:0,114,1800	0/0:55,0:55:99:.:.:0,120,1800	0/0:76,0:76:99:.:.:0,120,1800	0/0:54,0:54:99:.:.:0,120,1800	0/0:41,0:41:99:.:.:0,120,1800	0/0:53,0:53:99:.:.:0,120,1800	0/0:87,0:87:99:.:.:0,120,1800	0/0:71,0:71:99:.:.:0,120,1800	0/0:59,0:59:99:.:.:0,120,1800	0/0:59,0:59:99:.:.:0,120,1800	0/0:37,0:37:99:.:.:0,108,1620	0/0:77,0:77:99:.:.:0,120,1800	0/0:74,0:74:99:.:.:0,120,1800	0/0:62,0:62:99:.:.:0,120,1800	0/0:55,0:55:99:.:.:0,120,1800	0/0:74,0:74:99:.:.:0,120,1800
chr6	18790768	.	G	T	1650.41	PASS	.	GT:AD:DP:GQ:PGT:PID:PL	0/1:13,21:34:99:.:.:683,0,384	0/1:15,23:38:99:.:.:835,0,441	0/0:30,0:30:60:.:.:0,60,900	0/0:28,0:28:54:.:.:0,54,810	0/0:38,0:38:48:.:.:0,48,720	0/0:26,0:26:20:.:.:0,20,770	0/0:20,0:20:44:.:.:0,44,713	0/0:31,0:31:45:.:.:0,45,675	0/0:29,0:29:46:.:.:0,46,1116	0/0:33,0:33:45:.:.:0,45,675	0/0:43,0:43:36:.:.:0,36,540	0/0:42,0:42:21:.:.:0,21,315	0/0:39,0:39:72:.:.:0,72,1080	0/0:49,0:49:72:.:.:0,72,1080	0/0:25,0:25:36:.:.:0,36,540	0/0:28,0:28:27:.:.:0,27,405	0/0:32,0:32:39:.:.:0,39,585	0/0:42,0:42:99:.:.:0,108,1495	0/0:33,0:33:24:.:.:0,24,360	0/0:29,0:29:30:.:.:0,30,450	0/0:38,0:38:57:.:.:0,57,855	0/0:42,0:42:96:.:.:0,96,1440	0/0:31,0:31:24:.:.:0,24,360	0/0:38,0:38:42:.:.:0,42,630	0/0:35,0:35:93:.:.:0,93,1395	0/0:39,0:39:72:.:.:0,72,1080	0/0:34,0:34:60:.:.:0,60,900	0/0:35,0:35:21:.:.:0,21,315	0/0:29,0:29:72:.:.:0,72,1080	0/0:42,0:42:99:.:.:0,105,1575	0/0:34,0:34:72:.:.:0,72,1080	0/0:42,0:42:63:.:.:0,63,945	0/0:43,0:43:18:.:.:0,18,270	0/0:46,0:46:99:.:.:0,105,1575	0/0:33,0:33:96:.:.:0,96,1440	0/0:32,0:32:30:.:.:0,30,450	0/0:35,0:35:24:.:.:0,24,360	0/0:33,0:33:30:.:.:0,30,450	0/0:18,0:18:36:.:.:0,36,540	0/0:35,0:35:36:.:.:0,36,540	0/0:48,0:48:27:.:.:0,27,405
chr6	19083964	.	G	C	857.78	PASS	.	GT:AD:DP:GQ:PL	0/1:17,11:28:99:363,0,563	0/1:25,14:39:99:402,0,884	0/0:33,0:33:90:0,90,1350	0/0:28,0:28:81:0,81,1141	0/0:34,0:34:99:0,99,1309	0/0:30,0:30:81:0,81,1215	0/0:28,0:28:81:0,81,1051	0/0:37,0:37:99:0,102,1476	0/0:28,0:28:81:0,81,1146	0/0:23,0:23:60:0,60,945	0/0:36,0:36:77:0,77,1343	0/0:41,0:41:99:0,108,1620	0/0:38,0:38:99:0,105,1515	0/0:33,0:33:99:0,99,1294	0/0:28,0:28:71:0,71,1017	0/0:34,0:34:99:0,99,1485	0/0:36,0:36:99:0,102,1457	0/0:24,0:24:60:0,60,939	0/0:37,0:37:99:0,102,1454	0/0:40,0:40:99:0,108,1452	0/0:38,0:38:99:0,105,1529	0/0:40,0:40:99:0,100,1528	0/0:44,0:44:99:0,119,1584	0/0:35,0:35:99:0,99,1388	0/0:29,0:29:81:0,81,1139	0/0:33,0:33:93:0,93,1395	0/0:26,0:26:72:0,72,1080	0/0:36,0:36:99:0,101,1379	0/0:31,0:31:90:0,90,1232	0/0:32,0:32:90:0,90,1188	0/0:54,0:54:99:0,120,1800	0/0:35,0:35:99:0,99,1485	0/0:38,0:38:99:0,108,1620	0/0:35,0:35:99:0,99,1485	0/0:43,0:43:99:0,108,1634	0/0:33,0:33:99:0,99,1277	0/0:40,0:40:99:0,108,1593	0/0:31,0:31:90:0,90,1216	0/0:43,0:43:99:0,102,1665	0/0:40,0:40:99:0,108,1620	0/0:39,0:39:99:0,117,1605
chr6	19520147	.	G	A	969.97	PASS	.	GT:AD:DP:GQ:PGT:PID:PL	0/1:15,11:26:99:0|1:19520087_C_T:410,0,587	0/1:12,14:26:99:0|1:19520087_C_T:542,0,539	0/0:36,0:36:99:.:.:0,99,1485	0/0:31,0:31:87:.:.:0,87,1305	0/0:24,0:24:72:.:.:0,72,945	0/0:20,0:20:60:.:.:0,60,754	0/0:26,0:26:48:.:.:0,48,964	0/0:29,0:29:84:.:.:0,84,1260	0/0:28,0:28:72:.:.:0,72,1080	0/0:37,0:37:99:.:.:0,99,1492	0/0:31,0:31:90:.:.:0,90,1350	0/0:32,0:32:93:.:.:0,93,1238	0/0:36,0:36:99:.:.:0,99,1470	0/0:41,0:41:99:.:.:0,111,1516	0/0:30,0:30:90:.:.:0,90,1104	0/0:25,0:25:72:.:.:0,72,957	0/0:32,0:32:90:.:.:0,90,1381	0/0:36,0:36:99:.:.:0,104,1474	0/0:32,0:32:93:.:.:0,93,1303	0/0:21,0:21:60:.:.:0,60,815	0/0:38,0:38:99:.:.:0,102,1526	0/0:25,0:25:72:.:.:0,72,965	0/0:31,0:31:90:.:.:0,90,1350	0/0:25,0:25:72:.:.:0,72,1080	0/0:29,0:29:81:.:.:0,81,1215	0/0:26,0:26:72:.:.:0,72,1080	0/0:26,0:26:72:.:.:0,72,1060	0/0:35,0:35:99:.:.:0,105,1373	0/0:31,0:31:90:.:.:0,90,1350	0/0:25,0:25:72:.:.:0,72,1080	0/0:27,0:27:78:.:.:0,78,1170	0/0:31,0:31:81:.:.:0,81,1215	0/0:30,0:30:87:.:.:0,87,1305	0/0:31,0:31:90:.:.:0,90,1271	0/0:31,0:31:90:.:.:0,90,1350	0/0:23,0:23:60:.:.:0,60,945	0/0:52,0:52:99:.:.:0,120,1800	0/0:21,0:21:57:.:.:0,57,855	0/0:45,0:45:99:.:.:0,99,1780	0/0:26,0:26:72:.:.:0,72,1080	0/0:26,0:26:75:.:.:0,75,1000
chr6	22055507	.	C	A	1734.75	PASS	.	GT:AD:DP:GQ:PL	0/1:14,21:35:99:658,0,436	0/1:20,26:46:99:910,0,681	0/0:41,0:41:99:0,100,1581	0/0:37,0:37:99:0,102,1530	0/0:30,0:30:87:0,87,1305	0/0:28,0:28:69:0,69,1052	0/0:35,0:35:99:0,99,1485	0/0:37,0:37:99:0,99,1485	0/0:29,0:29:75:0,75,1125	0/0:36,0:36:99:0,99,1458	0/0:41,0:41:82:0,82,1561	0/0:35,0:35:96:0,96,1440	0/0:38,0:38:99:0,102,1483	0/0:34,0:34:99:0,99,1481	0/0:26,0:26:72:0,72,1012	0/0:30,0:30:81:0,81,1215	0/0:38,0:38:99:0,99,1492	0/0:32,0:32:96:0,96,1139	0/0:34,0:34:99:0,99,1485	0/0:32,0:32:81:0,81,1146	0/0:39,0:39:99:0,99,1549	0/0:40,0:40:99:0,105,1481	0/0:42,0:42:99:0,111,1593	0/0:39,0:39:99:0,102,1530	0/0:23,0:23:60:0,60,900	0/0:33,0:33:99:0,99,1270	0/0:28,0:28:78:0,78,1170	0/0:38,0:38:99:0,102,1495	0/0:36,0:36:99:0,99,1483	0/0:32,0:32:90:0,90,1350	0/0:39,0:39:99:0,101,1430	0/0:32,0:32:90:0,90,1350	0/0:41,0:41:99:0,107,1540	0/0:35,0:35:99:0,99,1397	0/0:33,0:33:90:0,90,1303	0/0:29,0:29:81:0,81,1120	0/0:36,0:36:99:0,99,1485	0/0:35,0:35:99:0,99,1485	0/0:34,0:34:99:0,99,1485	0/0:35,0:35:99:0,99,1422	0/0:27,0:27:81:0,81,1104
chr6	25050392	.	G	A	1233.65	PASS	.	GT:AD:DP:GQ:PL	0/1:6,18:24:99:602,0,167	0/1:18,17:35:99:491,0,644	0/0:24,0:24:60:0,60,937	0/0:36,0:36:99:0,102,1377	0/0:30,0:30:84:0,84,1260	0/0:33,0:33:99:0,99,1151	0/0:36,0:36:99:0,99,1449	0/0:28,0:28:78:0,78,1170	0/0:30,0:30:87:0,87,1305	0/0:38,0:38:99:0,108,1442	0/0:43,0:43:99:0,108,1620	0/0:34,0:34:90:0,90,1350	0/0:35,0:35:99:0,99,1485	0/0:36,0:36:99:0,99,1459	0/0:37,0:37:96:0,96,1372	0/0:38,0:38:83:0,83,1384	0/0:40,0:40:99:0,100,1528	0/0:26,0:26:69:0,69,1035	0/0:33,0:33:90:0,90,1359	0/0:32,0:32:93:0,93,1250	0/0:45,0:45:99:0,120,1688	0/0:47,0:47:99:0,120,1800	0/0:41,0:41:99:0,107,1516	0/0:43,0:43:99:0,111,1665	0/0:22,0:22:60:0,60,864	0/0:32,0:32:93:0,93,1395	0/0:35,0:35:99:0,105,1385	0/0:43,0:43:99:0,106,1735	0/0:27,0:27:78:0,78,1170	0/0:29,0:29:81:0,81,1215	0/0:42,0:42:99:0,111,1665	0/0:40,0:40:99:0,113,1546	0/0:39,0:39:99:0,102,1665	0/0:36,0:36:99:0,99,1485	0/0:32,0:32:87:0,87,1305	0/0:30,0:30:81:0,81,1215	0/0:49,0:49:99:0,120,1800	0/0:39,0:39:99:0,105,1575	0/0:36,0:36:99:0,102,1530	0/0:35,0:35:99:0,99,1485	0/0:38,0:38:99:0,102,1486
chr6	25943735	.	T	C	637.95	PASS	.	GT:AD:DP:GQ:PL	0/1:13,11:24:99:290,0,382	0/1:8,10:18:99:320,0,280	0/0:25,0:25:72:0,72,877	0/0:21,0:21:60:0,60,739	0/0:36,0:36:99:0,102,1530	0/0:26,0:26:72:0,72,1080	0/0:17,0:17:48:0,48,720	0/0:34,0:34:99:0,99,1360	0/0:27,0:27:72:0,72,1080	0/0:34,0:34:90:0,90,1350	0/0:34,0:34:96:0,96,1440	0/0:22,0:22:60:0,60,881	0/0:37,0:37:99:0,99,1368	0/0:34,0:34:90:0,90,1350	0/0:24,0:24:72:0,72,918	0/0:41,0:41:99:0,99,1485	0/0:21,0:21:60:0,60,900	0/0:34,0:34:99:0,99,1485	0/0:33,0:33:84:0,84,1287	0/0:17,0:17:51:0,51,636	0/0:39,0:39:99:0,99,1485	0/0:34,0:34:99:0,99,1385	0/0:20,0:20:60:0,60,718	0/0:24,0:24:60:0,60,949	0/0:22,0:22:60:0,60,816	0/0:27,0:27:72:0,72,1080	0/0:28,0:28:81:0,81,1215	0/0:38,0:38:99:0,105,1575	0/0:27,0:27:81:0,81,1071	0/0:25,0:25:66:0,66,990	0/0:35,0:35:99:0,99,1485	0/0:34,0:34:90:0,90,1350	0/0:28,0:28:81:0,81,1065	0/0:28,0:28:78:0,78,1170	0/0:20,0:20:60:0,60,695	0/0:18,0:18:54:0,54,701	0/0:30,0:30:90:0,90,1241	0/0:36,0:36:99:0,102,1465	0/0:30,0:30:90:0,90,1009	0/0:37,0:37:99:0,102,1530	0/0:34,0:34:93:0,93,1395
chr6	26736953	.	T	C	717.81	PASS	.	GT:AD:DP:GQ:PGT:PID:PL	0/1:15,12:27:99:0|1:26736888_C_T:438,0,594	0/1:21,10:31:99:0|1:26736888_C_T:357,0,833	0/0:30,0:30:83:.:.:0,83,1137	0/0:42,0:42:99:.:.:0,114,1601	0/0:31,0:31:81:.:.:0,81,1215	0/0:22,0:22:51:.:.:0,51,850	0/0:31,0:31:87:.:.:0,87,1305	0/0:31,0:31:84:.:.:0,84,1260	0/0:37,0:37:99:.:.:0,102,1530	0/0:26,0:26:63:.:.:0,63,959	0/0:37,0:37:99:.:.:0,99,1457	0/0:43,0:43:99:.:.:0,114,1647	0/0:37,0:37:99:.:.:0,99,1429	0/0:53,0:53:99:.:.:0,120,1800	0/0:21,0:21:57:.:.:0,57,855	0/0:28,0:28:81:.:.:0,81,1143	0/0:32,0:32:81:.:.:0,81,1221	0/0:24,0:24:69:.:.:0,69,1035	0/0:33,0:33:99:.:.:0,99,1265	0/0:34,0:34:99:.:.:0,99,1485	0/0:24,0:24:63:.:.:0,63,945	0/0:45,0:45:99:.:.:0,113,1618	0/0:39,0:39:99:.:.:0,99,1325	0/0:33,0:33:99:.:.:0,99,1241	0/0:17,0:17:48:.:.:0,48,720	0/0:29,0:29:78:.:.:0,78,1170	0/0:20,0:20:60:.:.:0,60,763	0/0:33,0:33:87:.:.:0,87,1305	0/0:22,0:22:57:.:.:0,57,855	0/0:28,0:28:81:.:.:0,81,1093	0/0:32,0:32:84:.:.:0,84,1233	0/0:30,0:30:48:.:.:0,48,1077	0/0:32,0:32:90:.:.:0,90,1350	0/0:26,0:26:71:.:.:0,71,1072	0/0:28,0:28:69:.:.:0,69,982	0/0:18,0:18:54:.:.:0,54,641	0/0:37,0:37:99:.:.:0,102,1530	0/0:31,0:31:78:.:.:0,78,1199	0/0:39,0:39:99:.:.:0,99,1514	0/0:34,0:34:87:.:.:0,87,1303	0/0:36,0:36:99:.:.:0,99,1395
chr6	26969644	.	G	A	246.24	Filter	.	GT:AD:DP:GQ:PGT:PID:PL	0/1:17,4:21:36:.:.:36,0,448	0/1:17,3:20:72:0|1:26969629_G_A:72,0,937	0/0:43,0:43:99:.:.:0,114,1519	0/0:41,0:41:99:.:.:0,117,1755	0/0:32,0:32:93:.:.:0,93,1395	0/0:25,0:25:65:.:.:0,65,829	0/0:38,0:38:99:.:.:0,99,1365	0/0:31,0:31:77:.:.:0,77,1086	0/0:32,0:32:80:.:.:0,80,1176	0/0:37,0:37:93:.:.:0,93,1395	0/0:36,0:36:90:.:.:0,90,1350	0/0:38,0:38:99:.:.:0,108,1565	0/0:48,0:48:99:.:.:0,105,1685	0/0:37,0:37:99:.:.:0,99,1382	0/0:35,0:35:99:.:.:0,105,1289	0/0:36,0:36:75:.:.:0,75,1125	0/0:32,0:32:81:.:.:0,81,1215	0/0:35,0:35:89:.:.:0,89,1224	0/0:40,0:40:99:.:.:0,108,1549	0/0:39,0:39:99:.:.:0,102,1530	0/0:49,0:49:99:.:.:0,120,1800	0/0:35,0:35:99:.:.:0,99,1380	0/0:28,0:28:53:.:.:0,53,932	0/0:38,0:38:99:.:.:0,99,1485	0/0:16,0:16:42:.:.:0,42,630	0/0:29,0:29:72:.:.:0,72,1080	0/0:29,0:29:81:.:.:0,81,1215	0/0:33,0:33:90:.:.:0,90,1350	0/0:36,0:36:99:.:.:0,108,1238	0/0:30,0:30:90:.:.:0,90,1090	0/0:34,0:34:71:.:.:0,71,1212	0/0:24,0:24:63:.:.:0,63,945	0/0:36,0:36:99:.:.:0,102,1492	0/0:42,0:42:99:.:.:0,117,1755	0/0:38,0:38:99:.:.:0,105,1575	0/0:37,0:37:99:.:.:0,108,1620	0/0:33,0:33:42:.:.:0,42,1163	0/0:23,0:23:63:.:.:0,63,888	0/0:44,0:44:99:.:.:0,105,1575	0/0:18,0:18:48:.:.:0,48,720	0/0:39,0:39:81:.:.:0,81,1215
chr6	27699126	.	A	G	871542	PASS	.	GT:AD:DP:GQ:PGT:PID:PL	0/1:13,13:26:99:.:.:453,0,465	0/1:12,13:25:99:.:.:410,0,427	1/1:0,29:29:87:.:.:1175,87,0	1/1:0,25:25:74:.:.:867,74,0	1/1:0,42:42:99:.:.:1684,126,0	1/1:0,46:46:99:.:.:1815,138,0	1/1:0,32:32:96:.:.:1230,96,0	1/1:0,50:50:99:.:.:1902,150,0	1/1:0,47:47:99:.:.:1867,141,0	1/1:0,47:47:99:.:.:1753,141,0	1/1:0,39:39:99:.:.:1477,116,0	1/1:0,51:51:99:.:.:2070,153,0	1/1:0,41:41:99:.:.:1652,123,0	1/1:0,40:40:99:.:.:1603,120,0	1/1:0,35:35:99:.:.:1428,105,0	1/1:0,38:38:99:.:.:1585,114,0	1/1:0,41:41:99:.:.:1632,123,0	1/1:0,34:34:99:.:.:1368,102,0	1/1:0,43:43:99:.:.:1649,128,0	1/1:0,37:37:99:.:.:1487,111,0	1/1:0,24:24:72:.:.:912,72,0	1/1:0,46:46:99:.:.:1661,138,0	1/1:0,49:49:99:.:.:1863,147,0	1/1:0,50:50:99:.:.:1914,150,0	1/1:0,41:41:99:.:.:1664,123,0	1/1:0,34:34:99:.:.:1385,102,0	1/1:0,32:32:96:.:.:1298,96,0	1/1:0,40:40:99:.:.:1565,120,0	1/1:0,38:38:99:.:.:1451,114,0	1/1:0,43:43:99:.:.:1729,129,0	1/1:0,43:43:99:.:.:1734,129,0	1/1:0,43:43:99:.:.:1582,129,0	1/1:0,56:56:99:.:.:2123,168,0	1/1:0,48:48:99:.:.:1972,144,0	1/1:0,46:46:99:.:.:1682,138,0	1/1:0,34:34:99:.:.:1257,102,0	1/1:0,36:36:99:.:.:1450,108,0	1/1:0,39:39:99:.:.:1495,117,0	1/1:0,38:38:99:.:.:1454,114,0	1/1:0,37:37:99:.:.:1461,111,0	1/1:0,47:47:99:.:.:1904,141,0
chr6	28901126	.	T	TTGTACAATAA	726.11	PASS	.	GT:AD:DP:GQ:PGT:PID:PL	0/1:8,5:13:99:0|1:28901126_T_TTGTACAATAA:186,0,920	0/1:10,14:24:99:.:.:615,0,509	0/0:26,0:26:62:.:.:0,62,930	0/0:15,0:15:45:.:.:0,45,562	0/0:34,0:34:99:.:.:0,99,1485	0/0:21,0:21:63:.:.:0,63,728	0/0:16,0:16:42:.:.:0,42,630	0/0:20,0:20:54:.:.:0,54,810	0/0:28,0:28:72:.:.:0,72,1070	0/0:23,0:23:54:.:.:0,54,853	0/0:35,0:35:48:.:.:0,48,1193	0/0:28,0:28:68:.:.:0,68,1021	0/0:26,0:26:72:.:.:0,72,1080	0/0:31,0:31:87:.:.:0,87,1305	0/0:25,0:25:60:.:.:0,60,871	0/0:27,0:27:75:.:.:0,75,1143	0/0:35,0:35:90:.:.:0,90,1233	0/0:25,0:25:30:.:.:0,30,863	0/0:29,0:29:72:.:.:0,72,1077	0/0:20,0:20:54:.:.:0,54,810	0/0:37,0:37:99:.:.:0,99,1485	0/0:33,0:33:90:.:.:0,90,1350	0/0:23,0:23:53:.:.:0,53,803	0/0:22,0:22:60:.:.:0,60,900	0/0:22,0:22:57:.:.:0,57,855	0/0:21,0:21:60:.:.:0,60,900	0/0:18,0:18:51:.:.:0,51,765	0/0:29,0:29:81:.:.:0,81,1215	0/0:21,0:21:60:.:.:0,60,839	0/0:12,0:12:33:.:.:0,33,495	0/0:22,0:22:60:.:.:0,60,854	0/0:23,0:23:60:.:.:0,60,900	0/0:23,0:23:60:.:.:0,60,945	0/0:29,0:29:84:.:.:0,84,1260	0/0:19,0:19:51:.:.:0,51,765	0/0:20,0:20:57:.:.:0,57,855	0/0:23,0:23:54:.:.:0,54,833	0/0:29,0:29:56:.:.:0,56,1039	0/0:29,0:29:84:.:.:0,84,1101	0/0:29,0:29:45:.:.:0,45,1005	0/0:20,0:20:60:.:.:0,60,735
chr7	161192	.	A	G	233	Filter	.	GT:AD:DP:GQ:PGT:PID:PL	0/1:31,3:34:30:0|1:161192_A_G:30,0,1321	0/1:34,3:37:21:0|1:161159_G_A:21,0,1461	0/0:30,0:30:78:.:.:0,78,1170	0/0:41,0:41:99:.:.:0,111,1665	0/0:49,0:49:99:.:.:0,99,1800	0/0:35,0:35:90:.:.:0,90,1282	0/0:49,0:49:99:.:.:0,114,1800	0/0:25,0:25:75:.:.:0,75,937	0/0:38,0:38:99:.:.:0,108,1513	0/0:44,0:44:99:.:.:0,117,1621	0/0:43,0:43:99:.:.:0,102,1544	0/0:57,0:57:99:.:.:0,103,1800	0/0:56,0:56:99:.:.:0,120,1800	0/0:44,0:44:99:.:.:0,111,1710	0/0:39,0:39:99:.:.:0,105,1504	0/0:50,0:50:99:.:.:0,108,1800	0/0:41,0:41:99:.:.:0,102,1624	0/0:31,0:31:81:.:.:0,81,1215	0/0:35,0:35:99:.:.:0,99,1485	0/0:30,0:30:90:.:.:0,90,1114	0/0:47,0:47:84:.:.:0,84,1740	0/0:48,0:48:99:.:.:0,105,1760	0/0:57,0:57:99:.:.:0,112,1800	0/0:47,0:47:99:.:.:0,99,1745	0/0:28,0:28:75:.:.:0,75,1125	0/0:37,0:37:96:.:.:0,96,1442	0/0:38,0:38:99:.:.:0,99,1409	0/0:55,0:55:99:.:.:0,117,1800	0/0:42,0:42:99:.:.:0,102,1484	0/0:46,0:46:99:.:.:0,106,1719	0/0:58,0:58:99:.:.:0,120,1800	0/0:64,0:64:99:.:.:0,120,1800	0/0:45,0:45:52:.:.:0,52,1616	0/0:50,0:50:99:.:.:0,117,1800	0/0:44,0:44:99:.:.:0,120,1800	0/0:47,0:47:99:.:.:0,106,1800	0/0:59,0:59:52:.:.:0,52,2146	0/0:42,0:42:43:.:.:0,43,1549	0/0:69,0:69:99:.:.:0,120,1800	0/0:59,0:59:99:.:.:0,120,1800	0/0:47,0:47:99:.:.:0,120,1800
chr7	1280401	.	G	A	2385.64	PASS	.	GT:AD:DP:GQ:PGT:PID:PL	0/1:18,6:24:99:0|1:1280401_G_A:198,0,1322	0/1:18,21:39:99:0|1:1280401_G_A:819,0,933	0/0:37,0:37:99:.:.:0,105,1575	0/0:29,0:29:81:.:.:0,81,1215	0/0:26,0:26:75:.:.:0,75,1125	0/0:26,0:26:72:.:.:0,72,1080	0/0:37,0:37:99:.:.:0,99,1438	0/0:40,0:40:99:.:.:0,105,1511	0/0:37,0:37:70:.:.:0,70,1416	0/0:28,0:28:75:.:.:0,75,1125	0/0:42,0:42:84:.:.:0,84,1576	0/0:41,0:41:99:.:.:0,117,1755	0/0:27,0:27:75:.:.:0,75,1125	0/0:33,0:33:90:.:.:0,90,1350	0/0:23,0:23:69:.:.:0,69,949	0/0:35,0:35:99:.:.:0,99,1485	0/0:34,0:34:99:.:.:0,99,1485	0/0:29,0:29:45:.:.:0,45,1094	0/0:30,0:30:90:.:.:0,90,1167	0/0:33,0:33:84:.:.:0,84,1260	0/0:36,0:36:99:.:.:0,105,1495	0/0:41,0:41:99:.:.:0,108,1476	0/0:28,0:28:43:.:.:0,43,1062	0/0:41,0:41:81:.:.:0,81,1542	0/0:23,0:23:60:.:.:0,60,900	0/0:27,0:27:72:.:.:0,72,1080	0/0:33,0:33:92:.:.:0,92,1233	0/0:31,0:31:90:.:.:0,90,1350	0/0:33,0:33:90:.:.:0,90,1350	0/0:31,0:31:87:.:.:0,87,1305	0/0:28,0:28:72:.:.:0,72,1120	0/0:32,0:32:93:.:.:0,93,1395	0/0:29,0:29:78:.:.:0,78,1170	0/0:36,0:36:99:.:.:0,99,1485	0/0:23,0:23:60:.:.:0,60,858	0/0:31,0:31:81:.:.:0,81,1215	0/0:41,0:41:93:.:.:0,93,1535	0/0:24,0:24:72:.:.:0,72,982	0/0:40,0:40:99:.:.:0,107,1506	0/0:34,0:34:99:.:.:0,99,1318	0/0:27,0:27:69:.:.:0,69,1035
chr7	2559715	.	C	T	1206.98	PASS	.	GT:AD:DP:GQ:PL	0/1:17,17:34:99:521,0,465	0/1:15,18:33:99:641,0,527	0/0:27,0:27:78:0,78,1170	0/0:26,0:26:75:0,75,915	0/0:23,0:23:66:0,66,990	0/0:21,0:21:63:0,63,788	0/0:28,0:28:81:0,81,1101	0/0:30,0:30:87:0,87,1305	0/0:24,0:24:56:0,56,881	0/0:37,0:37:96:0,96,1440	0/0:29,0:29:84:0,84,1135	0/0:33,0:33:93:0,93,1395	0/0:17,0:17:51:0,51,624	0/0:28,0:28:81:0,81,1108	0/0:29,0:29:81:0,81,1215	0/0:38,0:38:99:0,102,1400	0/0:36,0:36:99:0,102,1530	0/0:22,0:22:57:0,57,855	0/0:31,0:31:93:0,93,1168	0/0:22,0:22:66:0,66,834	0/0:22,0:22:66:0,66,773	0/0:38,0:38:72:0,72,1477	0/0:15,0:15:45:0,45,588	0/0:30,0:30:90:0,90,1154	0/0:17,0:17:51:0,51,611	0/0:27,0:27:81:0,81,1077	0/0:26,0:26:75:0,75,1062	0/0:34,0:34:87:0,87,1325	0/0:21,0:21:54:0,54,810	0/0:19,0:19:54:0,54,810	0/0:31,0:31:90:0,90,1350	0/0:35,0:35:99:0,99,1357	0/0:36,0:36:93:0,93,1366	0/0:34,0:34:96:0,96,1440	0/0:20,0:20:60:0,60,797	0/0:28,0:28:81:0,81,1170	0/0:37,0:37:99:0,111,1427	0/0:27,0:27:81:0,81,1080	0/0:32,0:32:93:0,93,1267	0/0:36,0:36:99:0,102,1530	0/0:27,0:27:66:0,66,990
chr7	2907812	.	AATCCATCAAGATATATCAACCCAAAATGTTCTGTTAAATGCATAACATGGTCAAGCTTATGTTTCTGATTTTGGGATAGCCAGACTTCTCAAACCAGACTC	A	910.65	PASS	.	GT:AD:DP:GQ:PL	0/1:33,20:53:99:655,0,19537	0/1:42,13:55:99:342,0,23100	0/0:33,0:33:93:0,93,1395	0/0:28,0:28:81:0,81,1093	0/0:32,0:32:80:0,80,1176	0/0:33,0:33:93:0,93,1395	0/0:30,0:30:90:0,90,1196	0/0:36,0:36:99:0,99,1349	0/0:36,0:36:84:0,84,1260	0/0:37,0:37:90:0,90,1350	0/0:42,0:42:99:0,120,1800	0/0:47,0:47:99:0,112,1800	0/0:39,0:39:99:0,105,1575	0/0:49,0:49:99:0,120,1800	0/0:44,0:44:99:0,120,1728	0/0:37,0:37:99:0,102,1434	0/0:31,0:31:90:0,90,1350	0/0:37,0:37:93:0,93,1395	0/0:36,0:36:93:0,93,1395	0/0:28,0:28:78:0,78,1170	0/0:49,0:49:99:0,120,1800	0/0:46,0:46:99:0,120,1800	0/0:45,0:45:99:0,100,1755	0/0:51,0:51:99:0,120,1800	0/0:23,0:23:57:0,57,855	0/0:35,0:35:93:0,93,1395	0/0:31,0:31:90:0,90,1350	0/0:44,0:44:99:0,114,1666	0/0:29,0:29:72:0,72,1080	0/0:25,0:25:72:0,72,1080	0/0:53,0:53:99:0,108,1800	0/0:34,0:34:99:0,99,1485	0/0:48,0:48:99:0,120,1800	0/0:40,0:40:99:0,108,1620	0/0:35,0:35:93:0,93,1395	0/0:41,0:41:99:0,108,1579	0/0:46,0:46:99:0,120,1800	0/0:26,0:26:72:0,72,1080	0/0:58,0:58:99:0,120,1800	0/0:39,0:39:76:0,76,1533	0/0:47,0:47:99:0,120,1800
chr7	5141406	.	TA	T	947.1	PASS	.	GT:AD:DP:GQ:PL	0/1:18,18:36:99:480,0,477	0/1:22,16:38:99:409,0,597	0/0:39,0:39:99:0,105,1575	0/0:25,0:25:72:0,72,1080	0/0:41,0:41:99:0,108,1581	0/0:37,0:37:99:0,102,1475	0/0:41,0:41:99:0,105,1575	0/0:38,0:38:99:0,102,1530	0/0:40,0:40:99:0,105,1513	0/0:33,0:33:90:0,90,1340	0/0:39,0:39:99:0,99,1563	0/0:41,0:41:99:0,100,1777	0/0:43,0:43:99:0,114,1710	0/0:37,0:37:99:0,99,1485	0/0:39,0:39:99:0,114,1576	0/0:29,0:29:81:0,81,1215	0/0:38,0:38:99:0,99,1485	0/0:43,0:43:99:0,102,1611	0/0:44,0:44:99:0,106,1800	0/0:42,0:42:99:0,114,1618	0/0:38,0:38:99:0,102,1530	0/0:43,0:43:99:0,102,1585	0/0:50,0:50:99:0,120,1800	0/0:45,0:45:99:0,99,1645	0/0:39,0:39:99:0,102,1530	0/0:37,0:37:99:0,99,1485	0/0:44,0:44:99:0,103,1716	0/0:37,0:37:99:0,99,1472	0/0:37,0:37:99:0,111,1361	0/0:27,0:27:81:0,81,1104	0/0:39,0:39:99:0,104,1354	0/0:32,0:32:90:0,90,1350	0/0:29,0:29:78:0,78,1170	0/0:38,0:38:99:0,99,1431	0/0:45,0:45:99:0,115,1800	0/0:35,0:35:90:0,90,1308	0/0:39,0:39:99:0,108,1620	0/0:44,0:44:99:0,112,1755	0/0:48,0:48:99:0,120,1800	0/0:24,0:24:63:0,63,945	0/0:35,0:35:99:0,99,1458
chr7	7052894	.	GTTAACTAGCTACAGACAAATTTCCATAA	G	390.25	PASS	.	GT:AD:DP:GQ:PGT:PID:PL	0/1:11,7:18:99:0|1:7052893_A_G:261,0,411	0/1:9,4:13:99:0|1:7052893_A_G:141,0,366	0/0:21,0:21:54:.:.:0,54,810	0/0:27,0:27:72:.:.:0,72,1080	0/0:22,0:22:50:.:.:0,50,797	0/0:17,0:17:48:.:.:0,48,720	0/0:14,0:14:36:.:.:0,36,540	0/0:15,0:15:42:.:.:0,42,630	0/0:25,0:25:69:.:.:0,69,1035	0/0:20,0:20:51:.:.:0,51,765	0/0:39,0:39:99:.:.:0,99,1485	0/0:25,0:25:48:.:.:0,48,720	0/0:25,0:25:57:.:.:0,57,855	0/0:18,0:18:42:.:.:0,42,630	0/0:21,0:21:54:.:.:0,54,810	0/0:22,0:22:57:.:.:0,57,855	0/0:32,0:32:69:.:.:0,69,1035	0/0:21,0:21:45:.:.:0,45,675	0/0:19,0:19:36:.:.:0,36,540	0/0:13,0:13:33:.:.:0,33,495	0/0:21,0:21:54:.:.:0,54,810	0/0:19,0:19:42:.:.:0,42,630	0/0:25,0:25:57:.:.:0,57,855	0/0:21,0:21:51:.:.:0,51,765	0/0:15,0:15:15:.:.:0,15,521	0/0:15,0:15:33:.:.:0,33,495	0/0:15,0:15:33:.:.:0,33,495	0/0:34,0:34:87:.:.:0,87,1305	0/0:22,0:22:57:.:.:0,57,855	0/0:20,0:20:51:.:.:0,51,765	0/0:20,0:20:54:.:.:0,54,810	0/0:37,0:37:75:.:.:0,75,1125	0/0:26,0:26:69:.:.:0,69,1035	0/0:26,0:26:60:.:.:0,60,900	0/0:24,0:24:57:.:.:0,57,895	0/0:13,0:13:33:.:.:0,33,495	0/0:20,0:20:57:.:.:0,57,855	0/0:26,0:26:63:.:.:0,63,954	0/0:20,0:20:44:.:.:0,44,648	0/0:17,0:17:45:.:.:0,45,675	0/0:27,0:27:81:.:.:0,81,1128
chr7	7327413	.	A	G	1465.82	PASS	.	GT:AD:DP:GQ:PGT:PID:PL	0/1:16,17:33:99:0|1:7327395_GC_G:703,0,1794	0/1:11,15:26:99:0|1:7327383_T_G:633,0,1224	0/0:35,0:35:99:.:.:0,99,1485	0/0:34,0:34:99:.:.:0,99,1485	0/0:28,0:28:81:.:.:0,81,1071	0/0:39,0:39:99:.:.:0,102,1433	0/0:39,0:39:99:.:.:0,114,1454	0/0:27,0:27:69:.:.:0,69,1035	0/0:28,0:28:75:.:.:0,75,1125	0/0:35,0:35:99:.:.:0,99,1472	0/0:28,0:28:78:.:.:0,78,1170	0/0:27,0:27:69:.:.:0,69,1035	0/0:37,0:37:99:.:.:0,105,1481	0/0:34,0:34:99:.:.:0,99,1485	0/0:41,0:41:99:.:.:0,111,1605	0/0:29,0:29:81:.:.:0,81,1215	0/0:41,0:41:99:.:.:0,117,1755	0/0:27,0:27:81:.:.:0,81,1048	0/0:30,0:30:81:.:.:0,81,1172	0/0:40,0:40:99:.:.:0,108,1498	0/0:40,0:40:99:.:.:0,104,1525	0/0:46,0:46:99:.:.:0,120,1800	0/0:37,0:37:99:.:.:0,102,1481	0/0:40,0:40:99:.:.:0,104,1440	0/0:27,0:27:72:.:.:0,72,1080	0/0:32,0:32:87:.:.:0,87,1305	0/0:33,0:33:99:.:.:0,99,1316	0/0:47,0:47:99:.:.:0,120,1800	0/0:30,0:30:78:.:.:0,78,1170	0/0:30,0:30:78:.:.:0,78,1170	0/0:34,0:34:93:.:.:0,93,1395	0/0:38,0:38:99:.:.:0,105,1575	0/0:40,0:40:99:.:.:0,111,1665	0/0:28,0:28:72:.:.:0,72,1048	0/0:39,0:39:99:.:.:0,99,1465	0/0:41,0:41:99:.:.:0,114,1582	0/0:31,0:31:84:.:.:0,84,1260	0/0:33,0:33:93:.:.:0,93,1395	0/0:40,0:40:99:.:.:0,101,1482	0/0:32,0:32:90:.:.:0,90,1350	0/0:38,0:38:99:.:.:0,105,1575
chr7	7507348	.	G	A	968.98	PASS	.	GT:AD:DP:GQ:PL	0/1:11,12:23:99:356,0,367	0/1:16,19:35:99:645,0,532	0/0:22,0:22:51:0,51,838	0/0:33,0:33:93:0,93,1395	0/0:27,0:27:78:0,78,1170	0/0:34,0:34:87:0,87,1256	0/0:20,0:20:57:0,57,855	0/0:23,0:23:66:0,66,796	0/0:27,0:27:81:0,81,1041	0/0:21,0:21:60:0,60,900	0/0:37,0:37:99:0,102,1477	0/0:37,0:37:95:0,95,1351	0/0:33,0:33:93:0,93,1395	0/0:23,0:23:63:0,63,925	0/0:25,0:25:72:0,72,960	0/0:33,0:33:99:0,99,1178	0/0:21,0:21:63:0,63,839	0/0:31,0:31:81:0,81,1215	0/0:18,0:18:54:0,54,607	0/0:20,0:20:57:0,57,855	0/0:36,0:36:99:0,99,1446	0/0:33,0:33:99:0,99,1272	0/0:24,0:24:69:0,69,1035	0/0:35,0:35:99:0,99,1394	0/0:24,0:24:66:0,66,990	0/0:30,0:30:59:0,59,1066	0/0:22,0:22:63:0,63,885	0/0:32,0:32:90:0,90,1298	0/0:23,0:23:66:0,66,990	0/0:22,0:22:57:0,57,855	0/0:35,0:35:99:0,99,1315	0/0:22,0:22:60:0,60,900	0/0:34,0:34:99:0,99,1361	0/0:38,0:38:99:0,102,1492	0/0:18,0:18:54:0,54,728	0/0:22,0:22:63:0,63,881	0/0:36,0:36:99:0,99,1485	0/0:30,0:30:81:0,81,1215	0/0:32,0:32:90:0,90,1350	0/0:31,0:31:77:0,77,1059	0/0:30,0:30:87:0,87,1305
chr7	7923704	.	A	G	477.52	PASS	.	GT:AD:DP:GQ:PGT:PID:PL	0/1:14,8:22:99:0|1:7923704_A_G:269,0,644	0/1:25,9:34:99:0|1:7923704_A_G:285,0,1192	0/0:33,0:33:90:.:.:0,90,1350	0/0:11,0:11:33:.:.:0,33,409	0/0:34,0:34:81:.:.:0,81,1215	0/0:15,0:15:36:.:.:0,36,540	0/0:12,0:12:33:.:.:0,33,495	0/0:18,0:18:51:.:.:0,51,765	0/0:34,0:34:90:.:.:0,90,1350	0/0:12,0:12:33:.:.:0,33,495	0/0:11,0:11:0:.:.:0,0,376	0/0:6,0:6:18:.:.:0,18,224	0/0:29,0:29:78:.:.:0,78,1170	0/0:34,0:34:81:.:.:0,81,1215	0/0:21,0:21:54:.:.:0,54,810	0/0:18,0:18:48:.:.:0,48,720	0/0:20,0:20:60:.:.:0,60,811	0/0:33,0:33:90:.:.:0,90,1350	0/0:23,0:23:66:.:.:0,66,990	0/0:27,0:27:72:.:.:0,72,1080	0/0:25,0:25:63:.:.:0,63,945	0/0:33,0:33:90:.:.:0,90,1350	0/0:32,0:32:78:.:.:0,78,1170	0/0:35,0:35:90:.:.:0,90,1350	0/0:22,0:22:63:.:.:0,63,945	0/0:19,0:19:54:.:.:0,54,810	0/0:34,0:34:90:.:.:0,90,1349	0/0:15,0:15:30:.:.:0,30,545	0/0:14,0:14:27:.:.:0,27,528	0/0:16,0:16:36:.:.:0,36,540	0/0:20,0:20:60:.:.:0,60,809	0/0:37,0:37:90:.:.:0,90,1350	0/0:20,0:20:45:.:.:0,45,675	0/0:20,0:20:57:.:.:0,57,855	0/0:25,0:25:66:.:.:0,66,990	0/0:24,0:24:42:.:.:0,42,931	0/0:35,0:35:93:.:.:0,93,1395	0/0:24,0:24:69:.:.:0,69,1035	0/0:54,0:54:99:.:.:0,103,1800	0/0:15,0:15:42:.:.:0,42,630	0/0:8,0:8:24:.:.:0,24,308
chr7	10990142	.	T	C	1377.17	PASS	.	GT:AD:DP:GQ:PL	0/1:8,18:26:99:604,0,256	0/1:7,18:25:99:589,0,182	0/0:25,0:25:33:0,33,796	0/0:23,0:23:27:0,27,732	0/0:23,0:23:53:0,53,839	0/0:30,0:30:17:0,17,929	0/0:21,0:21:21:0,21,721	0/0:22,0:22:63:0,63,945	0/0:27,0:27:39:0,39,1032	0/0:27,0:27:39:0,39,955	0/0:35,0:35:90:0,90,1313	0/0:31,0:31:90:0,90,1208	0/0:23,0:23:27:0,27,851	0/0:28,0:28:75:0,75,1125	0/0:16,0:16:45:0,45,675	0/0:36,0:36:99:0,99,1485	0/0:24,0:24:69:0,69,1035	0/0:38,0:38:99:0,99,1438	0/0:35,0:35:93:0,93,1329	0/0:26,0:26:72:0,72,1002	0/0:25,0:25:72:0,72,968	0/0:34,0:34:90:0,90,1303	0/0:42,0:42:85:0,85,1579	0/0:27,0:27:75:0,75,1122	0/0:23,0:23:60:0,60,900	0/0:18,0:18:45:0,45,675	0/0:24,0:24:72:0,72,904	0/0:36,0:36:99:0,102,1463	0/0:21,0:21:60:0,60,900	0/0:20,0:20:54:0,54,810	0/0:31,0:31:90:0,90,1350	0/0:22,0:22:57:0,57,855	0/0:31,0:31:84:0,84,1260	0/0:28,0:28:49:0,49,936	0/0:23,0:23:69:0,69,888	0/0:23,0:23:60:0,60,857	0/0:32,0:32:87:0,87,1305	0/0:28,0:28:81:0,81,1215	0/0:32,0:32:90:0,90,1350	0/0:28,0:28:42:0,42,1024	0/0:26,0:26:36:0,36,968
chr7	11178238	.	T	G	136.53	Filter	.	GT:AD:DP:GQ:PGT:PID:PL	0/1:34,3:37:21:0|1:11178224_G_T:21,0,1421	0/1:36,3:39:18:0|1:11178224_G_T:18,0,1476	0/0:27,0:27:39:.:.:0,39,967	0/0:71,0:71:88:.:.:0,88,2415	0/0:59,0:59:0:.:.:0,0,1752	0/0:64,0:64:67:.:.:0,67,2159	0/0:73,0:73:94:.:.:0,94,2503	0/0:95,0:95:0:.:.:0,0,2520	0/0:61,0:61:99:.:.:0,100,1800	0/0:65,0:65:0:.:.:0,0,1973	0/0:78,0:78:67:.:.:0,67,2734	0/0:61,2:63:99:0|1:11178224_G_T:0,112,2698	0/0:83,0:83:99:.:.:0,110,1800	0/0:18,0:18:0:.:.:0,0,558	0/0:73,0:73:99:.:.:0,104,1800	0/0:64,0:64:0:.:.:0,0,2037	0/0:25,0:25:0:.:.:0,0,809	0/0:35,0:35:0:.:.:0,0,1131	0/0:74,0:74:99:.:.:0,119,1800	0/0:70,0:70:97:.:.:0,97,2581	0/0:57,0:57:0:.:.:0,0,1716	0/0:62,0:62:61:.:.:0,61,2152	0/0:72,0:72:99:.:.:0,120,1800	0/0:96,0:96:99:.:.:0,120,1800	0/0:64,0:64:51:.:.:0,51,2104	0/0:83,0:83:99:.:.:0,100,1800	0/0:81,0:81:88:.:.:0,88,2806	0/0:60,0:60:97:.:.:0,97,2233	0/0:73,0:73:94:.:.:0,94,2546	0/0:65,0:65:99:.:.:0,106,1800	0/0:81,0:81:99:.:.:0,120,1800	0/0:52,0:52:0:.:.:0,0,1496	0/0:69,0:69:99:.:.:0,120,1800	0/0:42,0:42:0:.:.:0,0,1374	0/0:40,0:40:0:.:.:0,0,1238	0/0:59,0:59:94:.:.:0,94,2247	0/0:93,0:93:99:.:.:0,120,1800	0/0:59,0:59:0:.:.:0,0,1572	0/0:55,0:55:0:.:.:0,0,1605	0/0:65,0:65:99:.:.:0,115,1800	0/0:50,0:50:0:.:.:0,0,1655
chr7	11408850	.	G	T	1189.49	PASS	.	GT:AD:DP:GQ:PL	0/1:21,16:37:99:457,0,720	0/1:17,17:34:99:568,0,536	0/0:38,0:38:99:0,99,1389	0/0:35,0:35:96:0,96,1440	0/0:24,0:24:72:0,72,954	0/0:38,0:38:96:0,96,1440	0/0:24,0:24:72:0,72,930	0/0:36,0:36:99:0,99,1417	0/0:32,0:32:90:0,90,1347	0/0:31,0:31:84:0,84,1285	0/0:35,0:35:99:0,99,1485	0/0:38,0:38:99:0,108,1559	0/0:41,0:41:99:0,108,1597	0/0:36,0:36:99:0,102,1428	0/0:32,0:32:90:0,90,1260	0/0:45,0:45:99:0,114,1710	0/0:37,0:37:99:0,99,1485	0/0:41,0:41:99:0,99,1800	0/0:37,0:37:99:0,99,1435	0/0:29,0:29:78:0,78,1170	0/0:38,0:38:99:0,99,1485	0/0:30,0:30:87:0,87,1305	0/0:38,0:38:99:0,99,1361	0/0:35,0:35:93:0,93,1395	0/0:25,0:25:60:0,60,937	0/0:37,0:37:99:0,99,1485	0/0:30,0:30:81:0,81,1215	0/0:39,0:39:99:0,105,1528	0/0:38,0:38:99:0,99,1488	0/0:36,0:36:99:0,99,1347	0/0:45,0:45:99:0,102,1709	0/0:43,0:43:99:0,114,1604	0/0:35,0:35:90:0,90,1350	0/0:42,0:42:99:0,111,1665	0/0:37,0:37:99:0,105,1575	0/0:38,0:38:99:0,99,1485	0/0:35,0:35:99:0,99,1449	0/0:40,0:40:99:0,111,1665	0/0:36,0:36:99:0,102,1495	0/0:37,0:37:99:0,102,1530	0/0:36,0:36:99:0,99,1485
chr7	13229254	.	T	TG	896.82	PASS	.	GT:AD:DP:GQ:PGT:PID:PL	0/1:14,16:30:99:0|1:13229239_TCAAAA_T:630,0,521	0/1:13,8:21:99:0|1:13229239_TCAAAA_T:297,0,495	0/0:38,0:38:99:.:.:0,111,1665	0/0:29,0:29:78:.:.:0,78,1170	0/0:26,0:26:47:.:.:0,47,861	0/0:31,0:31:61:.:.:0,61,909	0/0:24,0:24:72:.:.:0,72,879	0/0:37,0:37:99:.:.:0,108,1620	0/0:27,0:27:66:.:.:0,66,1032	0/0:33,0:33:90:.:.:0,90,1308	0/0:43,0:43:99:.:.:0,114,1710	0/0:33,0:33:57:.:.:0,57,1171	0/0:30,0:30:81:.:.:0,81,1215	0/0:39,0:39:99:.:.:0,114,1586	0/0:30,0:30:60:.:.:0,60,1113	0/0:34,0:34:99:.:.:0,99,1485	0/0:30,0:30:90:.:.:0,90,1179	0/0:38,0:38:90:.:.:0,90,1350	0/0:29,0:29:81:.:.:0,81,1215	0/0:24,0:24:72:.:.:0,72,964	0/0:37,0:37:99:.:.:0,111,1412	0/0:33,0:33:87:.:.:0,87,1305	0/0:32,0:32:90:.:.:0,90,1350	0/0:30,0:30:81:.:.:0,81,1215	0/0:19,0:19:54:.:.:0,54,810	0/0:32,0:32:87:.:.:0,87,1305	0/0:25,0:25:66:.:.:0,66,990	0/0:28,0:28:75:.:.:0,75,1125	0/0:25,0:25:66:.:.:0,66,986	0/0:26,0:26:36:.:.:0,36,950	0/0:26,0:26:72:.:.:0,72,1080	0/0:24,0:24:42:.:.:0,42,866	0/0:37,0:37:77:.:.:0,77,1350	0/0:33,0:33:68:.:.:0,68,1211	0/0:32,0:32:80:.:.:0,80,1164	0/0:29,0:29:46:.:.:0,46,1104	0/0:32,0:32:78:.:.:0,78,1170	0/0:30,0:30:87:.:.:0,87,1305	0/0:28,0:28:54:.:.:0,54,1048	0/0:25,0:25:60:.:.:0,60,949	0/0:42,0:42:99:.:.:0,116,1483
chr7	13688577	.	G	A	1105.67	PASS	.	GT:AD:DP:GQ:PGT:PID:PL	0/1:12,9:21:99:0|1:13688527_T_C:381,0,516	0/1:20,15:35:99:0|1:13688527_T_C:609,0,834	0/0:42,0:42:99:.:.:0,120,1800	0/0:45,0:45:99:.:.:0,120,1800	0/0:39,0:39:99:.:.:0,102,1530	0/0:39,0:39:99:.:.:0,102,1530	0/0:27,0:27:84:0|1:13688566_A_G:0,84,1260	0/0:45,0:45:99:.:.:0,117,1755	0/0:39,0:39:99:.:.:0,102,1509	0/0:45,0:45:99:.:.:0,112,1725	0/0:54,0:54:99:.:.:0,120,1800	0/0:36,0:36:99:.:.:0,99,1485	0/0:52,0:52:57:.:.:0,57,1863	0/0:39,0:39:99:.:.:0,102,1385	0/0:39,0:39:99:.:.:0,102,1463	0/0:59,0:59:99:.:.:0,120,1800	0/0:35,0:35:99:.:.:0,99,1485	0/0:42,0:42:99:.:.:0,101,1523	0/0:36,0:36:99:.:.:0,99,1446	0/0:34,0:34:96:.:.:0,96,1440	0/0:56,0:56:99:.:.:0,120,1800	0/0:47,0:47:99:.:.:0,103,1800	0/0:37,0:37:99:.:.:0,99,1444	0/0:38,0:38:99:.:.:0,105,1502	0/0:57,0:57:99:.:.:0,120,1800	0/0:34,0:34:99:.:.:0,99,1485	0/0:31,0:31:81:.:.:0,81,1187	0/0:32,0:32:96:.:.:0,96,1222	0/0:44,0:44:99:.:.:0,108,1620	0/0:34,0:34:87:.:.:0,87,1329	0/0:44,0:44:99:.:.:0,120,1800	0/0:48,0:48:99:.:.:0,120,1800	0/0:49,0:49:99:.:.:0,120,1800	0/0:40,0:40:99:.:.:0,114,1710	0/0:33,0:33:90:.:.:0,90,1320	0/0:37,0:37:99:.:.:0,108,1489	0/0:41,0:41:99:.:.:0,108,1620	0/0:45,0:45:99:.:.:0,100,1800	0/0:39,0:39:99:.:.:0,108,1523	0/0:46,0:46:99:.:.:0,120,1800	0/0:47,0:47:99:.:.:0,120,1800
chr7	13982096	.	C	T	541.9	PASS	.	GT:AD:DP:GQ:PGT:PID:PL	0/1:20,9:29:99:0|1:13982096_C_T:308,0,806	0/1:21,9:30:99:0|1:13982096_C_T:311,0,890	0/0:43,0:43:99:.:.:0,105,1635	0/0:21,0:21:60:.:.:0,60,877	0/0:30,0:30:75:.:.:0,75,1158	0/0:20,0:20:54:.:.:0,54,810	0/0:26,0:26:48:.:.:0,48,950	0/0:16,0:16:45:.:.:0,45,675	0/0:27,0:27:81:.:.:0,81,1037	0/0:25,0:25:63:.:.:0,63,945	0/0:26,0:26:72:.:.:0,72,1080	0/0:21,0:21:60:.:.:0,60,857	0/0:26,0:26:62:.:.:0,62,938	0/0:40,0:40:99:.:.:0,99,1567	0/0:26,0:26:78:.:.:0,78,893	0/0:34,0:34:90:.:.:0,90,1350	0/0:26,0:26:72:.:.:0,72,1028	0/0:14,0:14:42:.:.:0,42,522	0/0:14,0:14:42:.:.:0,42,549	0/0:25,0:25:60:.:.:0,60,900	0/0:39,0:39:99:.:.:0,102,1495	0/0:32,0:32:87:.:.:0,87,1305	0/0:35,0:35:99:.:.:0,99,1485	0/0:21,0:21:60:.:.:0,60,842	0/0:15,0:15:45:.:.:0,45,588	0/0:22,0:22:60:.:.:0,60,820	0/0:28,0:28:75:.:.:0,75,1125	0/0:29,0:29:81:.:.:0,81,1193	0/0:36,0:36:99:.:.:0,99,1485	0/0:22,0:22:60:.:.:0,60,900	0/0:45,0:45:99:.:.:0,109,1712	0/0:33,0:33:93:.:.:0,93,1395	0/0:26,0:26:72:.:.:0,72,1080	0/0:27,0:27:66:.:.:0,66,1035	0/0:17,0:17:51:.:.:0,51,626	0/0:19,0:19:57:.:.:0,57,743	0/0:20,0:20:60:.:.:0,60,809	0/0:27,0:27:78:.:.:0,78,1170	0/0:18,0:18:39:.:.:0,39,683	0/0:35,0:35:99:.:.:0,99,1485	0/0:40,0:40:99:.:.:0,108,1560
chr7	14252837	.	C	T	1620.09	PASS	.	GT:AD:DP:GQ:PGT:PID:PL	0/1:20,16:36:99:0|1:14252788_A_T:612,0,3875	0/1:27,24:51:99:0|1:14252788_A_T:920,0,4919	0/0:30,0:30:81:.:.:0,81,1215	0/0:27,0:27:81:.:.:0,81,1022	0/0:38,0:38:99:.:.:0,99,1371	0/0:31,0:31:77:.:.:0,77,1069	0/0:42,0:42:99:.:.:0,111,1454	0/0:36,0:36:87:.:.:0,87,1305	0/0:38,0:38:99:.:.:0,99,1485	0/0:38,0:38:85:.:.:0,85,1448	0/0:40,0:40:99:.:.:0,111,1665	0/0:33,0:33:84:.:.:0,84,1203	0/0:37,0:37:99:.:.:0,99,1388	0/0:30,0:30:75:.:.:0,75,1143	0/0:21,0:21:60:.:.:0,60,900	0/0:38,0:38:99:.:.:0,99,1485	0/0:39,0:39:60:.:.:0,60,1327	0/0:37,0:37:99:.:.:0,99,1374	0/0:43,0:43:99:.:.:0,107,1678	0/0:23,0:23:66:.:.:0,66,836	0/0:37,0:37:99:.:.:0,99,1472	0/0:38,0:38:99:.:.:0,99,1485	0/0:44,0:44:99:.:.:0,120,1692	0/0:42,0:42:99:.:.:0,103,1523	0/0:35,0:35:99:.:.:0,99,1446	0/0:41,0:41:99:.:.:0,105,1575	0/0:32,0:32:90:.:.:0,90,1350	0/0:33,0:33:96:.:.:0,96,1440	0/0:31,0:31:81:.:.:0,81,1215	0/0:31,0:31:81:.:.:0,81,1215	0/0:30,0:30:90:.:.:0,90,1191	0/0:47,0:47:99:.:.:0,106,1604	0/0:34,0:34:99:.:.:0,99,1485	0/0:41,0:41:99:.:.:0,114,1654	0/0:39,0:39:99:.:.:0,102,1461	0/0:36,0:36:78:.:.:0,78,1203	0/0:39,0:39:99:.:.:0,105,1575	0/0:36,0:36:99:.:.:0,99,1485	0/0:38,0:38:99:.:.:0,99,1485	0/0:42,0:42:99:.:.:0,108,1536	0/0:31,0:31:90:.:.:0,90,1350
chr7	14509179	.	G	A	1062.67	PASS	.	GT:AD:DP:GQ:PL	0/1:22,17:39:99:559,0,730	0/1:27,18:45:99:581,0,926	0/0:34,0:34:99:0,99,1485	0/0:36,0:36:99:0,99,1373	0/0:31,0:31:90:0,90,1225	0/0:27,0:27:75:0,75,1125	0/0:30,0:30:81:0,81,1215	0/0:29,0:29:72:0,72,1080	0/0:30,0:30:75:0,75,1158	0/0:36,0:36:99:0,99,1485	0/0:38,0:38:99:0,99,1485	0/0:34,0:34:99:0,99,1485	0/0:41,0:41:99:0,99,1527	0/0:37,0:37:99:0,99,1485	0/0:36,0:36:99:0,99,1485	0/0:35,0:35:99:0,99,1432	0/0:36,0:36:99:0,99,1485	0/0:25,0:25:72:0,72,1080	0/0:34,0:34:99:0,102,1302	0/0:27,0:27:72:0,72,1080	0/0:42,0:42:99:0,105,1624	0/0:35,0:35:99:0,99,1485	0/0:35,0:35:99:0,99,1485	0/0:37,0:37:99:0,102,1479	0/0:30,0:30:90:0,90,1043	0/0:36,0:36:99:0,99,1408	0/0:25,0:25:75:0,75,986	0/0:41,0:41:99:0,101,1550	0/0:38,0:38:99:0,99,1395	0/0:26,0:26:72:0,72,945	0/0:35,0:35:99:0,105,1403	0/0:37,0:37:99:0,99,1408	0/0:34,0:34:99:0,99,1337	0/0:41,0:41:99:0,111,1663	0/0:36,0:36:99:0,99,1470	0/0:36,0:36:99:0,102,1530	0/0:38,0:38:99:0,105,1575	0/0:29,0:29:75:0,75,1125	0/0:46,0:46:99:0,115,1800	0/0:35,0:35:99:0,99,1485	0/0:33,0:33:99:0,99,1311
[truncated: 68 more rows]
[truncated: 206 more columns]
